# Supplementary material for: Expertise-driven temporal gaze dynamics during anticipation in volleyball
Source: PLoS One. 2025 Oct 16;20(10):e0334702. doi: 10.1371/journal.pone.0334702 (PMC12530602; doi:10.1371/journal.pone.0334702)
Supplement: S1 Data — File including survey data. (CSV) [file pone.0334702.s001.csv]

code	group	age	sex	handedness	vb_active	vb_team	vb_leisure	vb_usi_course	vb_usi_level	vb_times_week	vb_h_week	vb_years	vb_rules	vb_watch	sport	sport_times_week	sport_h_week
1	Amateur	NA	NA	right	no	no	yes	yes	intermediate	0 to 1 times	2	2	some	0 to 1 times	yes	2 to 3 times	5
2	Novice	NA	NA	right	no	no	no	no		0 to 1 times	0	1	none	0 to 1 times	yes	4 to 5 times	8
3	Novice	NA	NA	right	no	no	no	no		0 to 1 times	0	2	some	0 to 1 times	yes	2 to 3 times	3
4	Novice	NA	NA	right	no	no	no	no		0 to 1 times	0	1	little	0 to 1 times	yes	2 to 3 times	4
5	Novice	NA	NA	right	no	no	no	no		0 to 1 times	0	0	none	0 to 1 times	yes	2 to 3 times	3
6	Novice	NA	NA	right	no	no	no	no		0 to 1 times	0	0.5	little	0 to 1 times	no	0 to 1 times	0
7	Novice	NA	NA	right	no	no	no	no		0 to 1 times	0	0	none	0 to 1 times	no	0 to 1 times	3
8	Expert	NA	NA	right	yes		yes	no		4 to 5 times	9	12	much	more than 5 times	yes	2 to 3 times	4.5
9	Novice	NA	NA	right	no	yes	yes	no		0 to 1 times	3	5	much	more than 5 times	yes	2 to 3 times	7
10	Amateur	NA	NA	right	no	yes	yes	yes	advanced	0 to 1 times	2	12	much	more than 5 times	yes	2 to 3 times	4
11	Novice	NA	NA	right	no	no	yes	no		0 to 1 times	1	5	some	more than 5 times	yes	4 to 5 times	5
12	Novice	NA	NA	right	no	no	yes	no		0 to 1 times	0	3	some	2 to 3 times	yes	2 to 3 times	5
13	Amateur	NA	NA	right	yes		yes	yes	advanced	4 to 5 times	7	7	much	more than 5 times	no	4 to 5 times	7
14	Novice	NA	NA	right	no	no	yes	no		0 to 1 times	0	28	some	2 to 3 times	yes	2 to 3 times	6
15	Novice	NA	NA	right	no	yes	yes	no		0 to 1 times	1	13	much	more than 5 times	yes	2 to 3 times	4
16	Novice	NA	NA	right	no	no	yes	no		0 to 1 times	0.5	3	some	2 to 3 times	yes	2 to 3 times	5
17	Expert	NA	NA	right	yes		yes	no		more than 5 times	12	9	much	more than 5 times	yes	more than 5 times	15
18	Novice	NA	NA	right	no	no	yes	no		0 to 1 times	2	8	much	more than 5 times	yes	4 to 5 times	8
19	Amateur	NA	NA	right	yes		yes	no		2 to 3 times	5	4	much	more than 5 times	yes	4 to 5 times	5
20	Novice	NA	NA	right	no	no	yes	no		0 to 1 times	1	2	little	2 to 3 times	yes	2 to 3 times	4.5
21	Expert	NA	NA	right	yes		yes	no		4 to 5 times	12	14	much	more than 5 times	yes	more than 5 times	16
22	Novice	NA	NA	right	no	yes	no	no		0 to 1 times	0	10	much	more than 5 times	yes	2 to 3 times	5
23	Amateur	NA	NA	right	no	no	yes	yes	intermediate	2 to 3 times	8	3	some	4 to 5 times	yes	more than 5 times	10
24	Novice	NA	NA	right	no	no	yes	no		0 to 1 times	1	2	some	0 to 1 times	yes	2 to 3 times	4
25	Amateur	NA	NA	right	no	no	yes	yes	intermediate	2 to 3 times	3	1	some	more than 5 times	yes	2 to 3 times	4
26	Expert	NA	NA	right	yes		yes	no		more than 5 times	12	13	much	more than 5 times	yes	more than 5 times	7
27	Novice	NA	NA	right	no	no	no	no		0 to 1 times	0	0	little	0 to 1 times	no	0 to 1 times	1.5
28	Amateur	NA	NA	right	yes		yes	no		0 to 1 times	3	6	much	more than 5 times	yes	2 to 3 times	8
29	Amateur	NA	NA	right	no	no	yes	yes	intermediate	0 to 1 times	2	2	much	4 to 5 times	no	0 to 1 times	1
30	Amateur	NA	NA	right	no	no	yes	yes	advanced	0 to 1 times	2	2	some	2 to 3 times	yes	2 to 3 times	7
31	Amateur	NA	NA	right	yes		yes	no		0 to 1 times	2	5	much	2 to 3 times	no	0 to 1 times	2
32	Amateur	NA	NA	right	no	yes	yes	yes	advanced	2 to 3 times	3	7	much	2 to 3 times	yes	4 to 5 times	6
33	Amateur	NA	NA	right	yes		yes	no		2 to 3 times	5	4	much	more than 5 times	no	2 to 3 times	5
34	Amateur	NA	NA	right	no	no	yes	yes	intermediate	0 to 1 times	2	1	much	4 to 5 times	yes	4 to 5 times	10
35	Amateur	NA	NA	right	no	yes	yes	yes	advanced	0 to 1 times	1.5	10	much	4 to 5 times	yes	2 to 3 times	6
36	Amateur	NA	NA	right	no	yes	yes	yes	intermediate	0 to 1 times	2	4	much	more than 5 times	yes	2 to 3 times	5
37	Amateur	NA	NA	right	no	no	yes	yes	advanced	2 to 3 times	7	4	some	0 to 1 times	yes	more than 5 times	9
38	Amateur	NA	NA	right	no	no	yes	yes	intermediate	0 to 1 times	1.5	5	some	4 to 5 times	no	0 to 1 times	2
39	Amateur	NA	NA	right	yes		yes	no		2 to 3 times	6	7	much	more than 5 times	yes	2 to 3 times	6
40	Amateur	NA	NA	right	no	yes	yes	yes	advanced	2 to 3 times	5	4	much	more than 5 times	yes	4 to 5 times	7
41	Amateur	NA	NA	right	no	no	yes	yes	intermediate	2 to 3 times	3	6	some	2 to 3 times	yes	2 to 3 times	3
42	Amateur	NA	NA	right	yes		yes	no		0 to 1 times	3	13	some	2 to 3 times	yes	2 to 3 times	6
43	Amateur	NA	NA	right	yes		yes	no		2 to 3 times	7	11	much	more than 5 times	no	0 to 1 times	2
44	Expert	NA	NA	right	yes		yes	no		4 to 5 times	8	14	much	more than 5 times	yes	2 to 3 times	3
45	Expert	NA	NA	right	yes		yes	no		2 to 3 times	6	11	much	more than 5 times	yes	4 to 5 times	7
46	Expert	NA	NA	right	yes		yes	no		more than 5 times	12	10	much	more than 5 times	yes	2 to 3 times	6
47	Novice	NA	NA	right	no	no	yes	no		2 to 3 times	1	4	much	more than 5 times	yes	2 to 3 times	2
48	Amateur	NA	NA	right	yes		yes	no		2 to 3 times	4	9	much	4 to 5 times	no	2 to 3 times	5
49	Amateur	NA	NA	right	no	yes	yes	yes	advanced	0 to 1 times	1.5	10	much	more than 5 times	yes	2 to 3 times	4
50	Novice	NA	NA	right	no	no	yes	no		0 to 1 times	0	7	little	2 to 3 times	yes	0 to 1 times	1
51	Amateur	NA	NA	right	yes		yes	no		2 to 3 times	7	7	much	more than 5 times	no	0 to 1 times	1
52	Expert	NA	NA	right	yes		yes	no		4 to 5 times	10	11	much	more than 5 times	yes	4 to 5 times	12
53	Expert	NA	NA	right	yes		yes	no		4 to 5 times	8	12	much	more than 5 times	no	more than 5 times	5
54	Expert	NA	NA	right	yes		yes	no		4 to 5 times	7	5	much	more than 5 times	yes	more than 5 times	9
55	Novice	NA	NA	right	no	no	yes	no		0 to 1 times	0	0	little	0 to 1 times	yes	4 to 5 times	6
56	Expert	NA	NA	right	yes		yes	no		more than 5 times	15	10	much	more than 5 times	yes	2 to 3 times	3
57	Amateur	NA	NA	right	yes		yes	no		2 to 3 times	4	3	some	2 to 3 times	yes	4 to 5 times	6
58	Expert	NA	NA	right	yes		yes	no		2 to 3 times	8	7	much	more than 5 times	yes	4 to 5 times	14
59	Expert	NA	NA	right	yes		yes	no		2 to 3 times	5	20	much	more than 5 times	yes	4 to 5 times	7
60	Novice	NA	NA	right	no	no	no	no		0 to 1 times	0	0	little	0 to 1 times	yes	4 to 5 times	6
61	Expert	NA	NA	right	yes		yes	no		more than 5 times	14	14	much	more than 5 times	yes	more than 5 times	25
62	Novice	NA	NA	right	no	no	no	no		0 to 1 times	0	0	none	0 to 1 times	no	0 to 1 times	1
63	Expert	NA	NA	right	yes		yes	no		4 to 5 times	8	7	much	more than 5 times	yes	more than 5 times	12
64	Expert	NA	NA	right	yes		yes	no		4 to 5 times	8	10	much	more than 5 times	yes	2 to 3 times	3
