# Supplementary material for: Expertise-driven temporal gaze dynamics during anticipation in volleyball
Source: PLoS One. 2025 Oct 16;20(10):e0334702. doi: 10.1371/journal.pone.0334702 (PMC12530602; doi:10.1371/journal.pone.0334702)
Supplement: S2 Data — File including eye-tracking fixation data. (CSV) [file pone.0334702.s002.csv]

code	group	condition	trial	video	response	phase	onset	end	duration	gaze_x	gaze_y	video_s
1	Amateur	ExpBC	1	110	1	NA	3617833	3620397	2564	-3.6	4.1	3.24
1	Amateur	ExpBC	1	110	1	Preparation	3620421	3620539	118	-73.6	-48.7	3.24
1	Amateur	ExpBC	1	110	1	Rally	3620587	3622971	2384	265.2	183.7	3.24
1	Amateur	ExpBC	1	110	1	Rally	3622995	3623929	934	168.8	91.3	3.24
1	Amateur	ExpBC	1	110	1	Freeze	3623979	3624167	188	114.6	-327.6	3.24
1	Amateur	ExpBC	1	110	1	Response	3624191	3624273	82	54.5	-252	3.24
1	Amateur	ExpBC	1	110	1	Response	3624321	3624447	126	14.9	200.4	3.24
1	Amateur	ExpBC	1	110	1	Response	3624471	3624819	348	-93.8	197.1	3.24
1	Amateur	ExpBC	1	110	1	NA	3624871	3625053	182	-1.3	2.7	3.24
1	Amateur	ExpBC	1	110	1	NA	3625153	3625209	56	418	-753.2	3.24
1	Amateur	ExpBC	1	110	1	NA	3625293	3625469	176	10.7	40.5	3.24
1	Amateur	ExpBC	1	110	1	NA	3625841	3626017	176	58.6	-62.8	3.24
1	Amateur	ExpBC	1	110	1	NA	3626039	3631235	3950	-22.4	1.1	3.24
1	Amateur	ExpBC	2	502	1	Preparation	3631277	3635221	3944	160.9	122.3	10.76
1	Amateur	ExpBC	2	502	1	Preparation	3635493	3636057	564	378.7	180.6	10.76
1	Amateur	ExpBC	2	502	1	Preparation	3636097	3636253	156	85.1	137.8	10.76
1	Amateur	ExpBC	2	502	1	Preparation	3636277	3636539	262	-54.5	124	10.76
1	Amateur	ExpBC	2	502	1	Preparation	3636579	3636783	204	296.4	144	10.76
1	Amateur	ExpBC	2	502	1	Preparation	3636811	3639593	2782	403.6	249.9	10.76
1	Amateur	ExpBC	2	502	1	Rally	3639637	3640003	366	61.9	30	10.76
1	Amateur	ExpBC	2	502	1	Rally	3640031	3640543	512	-55.1	-47.1	10.76
1	Amateur	ExpBC	2	502	1	Rally	3640591	3640759	168	107.2	-343.6	10.76
1	Amateur	ExpBC	2	502	1	Rally	3640779	3641061	282	184.9	-394.8	10.76
1	Amateur	ExpBC	2	502	1	Rally	3641081	3641319	238	253.6	-418.2	10.76
1	Amateur	ExpBC	2	502	1	Rally	3641383	3641639	256	-303.1	-372.7	10.76
1	Amateur	ExpBC	2	502	1	Rally	3641669	3641907	238	-464.1	-374.6	10.76
1	Amateur	ExpBC	2	502	1	Freeze	3641969	3642491	522	106.9	-40.3	10.76
1	Amateur	ExpBC	2	502	1	Response	3642545	3642739	194	76.3	208.8	10.76
1	Amateur	ExpBC	2	502	1	Response	3642765	3642901	136	-9.7	225.1	10.76
1	Amateur	ExpBC	2	502	1	Response	3642925	3643407	482	-90.9	227.6	10.76
1	Amateur	ExpBC	2	502	1	Response	3643449	3643741	292	154.2	224.6	10.76
1	Amateur	ExpBC	2	502	1	NA	3644137	3644737	600	42.8	-113.4	10.76
1	Amateur	ExpBC	2	502	1	NA	3644789	3644895	106	-74.5	-364	10.76
1	Amateur	ExpBC	2	502	1	NA	3645213	3645403	190	-33	-248.4	10.76
1	Amateur	ExpBC	2	502	1	NA	3645439	3646287	848	32.3	-115.4	10.76
1	Amateur	ExpBC	2	502	1	NA	3646315	3651431	3802	35.8	-11	10.76
1	Amateur	ExpBC	3	228	1	Preparation	3651471	3651553	82	175.2	74.6	7.44
1	Amateur	ExpBC	3	228	1	Preparation	3651585	3654557	2972	290.5	157.4	7.44
1	Amateur	ExpBC	3	228	1	Preparation	3654579	3655493	914	246	148.6	7.44
1	Amateur	ExpBC	3	228	1	Preparation	3655517	3656951	1434	220.8	220	7.44
1	Amateur	ExpBC	3	228	1	Rally	3656993	3657549	556	-96.8	25.9	7.44
1	Amateur	ExpBC	3	228	1	Rally	3657585	3657819	234	32.6	101	7.44
1	Amateur	ExpBC	3	228	1	Rally	3657845	3659725	1880	151.7	88.3	7.44
1	Amateur	ExpBC	3	228	1	NA	3659775	3660659	884	50	-36.5	7.44
1	Amateur	ExpBC	3	228	1	NA	3660685	3661223	538	-35.4	-27.7	7.44
1	Amateur	ExpBC	3	228	1	NA	3661589	3666764	4046	41.3	-68.7	7.44
1	Amateur	ExpBC	4	40	1	Preparation	3666788	3666988	200	89.1	12.3	7.2
1	Amateur	ExpBC	4	40	1	Preparation	3667028	3670644	3616	269	172	7.2
1	Amateur	ExpBC	4	40	1	Preparation	3670676	3671432	756	275.4	212.5	7.2
1	Amateur	ExpBC	4	40	1	Rally	3671456	3671768	312	235.5	333.6	7.2
1	Amateur	ExpBC	4	40	1	Rally	3671826	3672794	968	151	-11.5	7.2
1	Amateur	ExpBC	4	40	1	Rally	3672820	3673036	216	197.9	105.3	7.2
1	Amateur	ExpBC	4	40	1	Rally	3673060	3674208	1148	321.6	132.1	7.2
1	Amateur	ExpBC	4	40	1	Freeze	3674240	3674492	252	158.2	21.2	7.2
1	Amateur	ExpBC	4	40	1	Response	3674532	3674596	64	18.1	-49.4	7.2
1	Amateur	ExpBC	4	40	1	Response	3674658	3674876	218	-88.2	203	7.2
1	Amateur	ExpBC	4	40	1	NA	3675308	3675540	232	50.6	-314.3	7.2
1	Amateur	ExpBC	4	40	1	NA	3675584	3676322	738	29	-129.9	7.2
1	Amateur	ExpBC	4	40	1	NA	3676350	3682493	4914	68.6	-42.6	7.2
1	Amateur	ExpBC	5	596	1	Preparation	3682531	3682889	358	217.7	134.6	7.92
1	Amateur	ExpBC	5	596	1	Preparation	3682935	3683021	86	-88.7	-43.4	7.92
1	Amateur	ExpBC	5	596	1	Preparation	3683071	3684931	1860	342.6	128	7.92
1	Amateur	ExpBC	5	596	1	Preparation	3684955	3687451	2496	278	96.1	7.92
1	Amateur	ExpBC	5	596	1	Rally	3687511	3687667	156	176.7	280.2	7.92
1	Amateur	ExpBC	5	596	1	Rally	3687709	3687923	214	11.2	103.6	7.92
1	Amateur	ExpBC	5	596	1	Rally	3687961	3688643	682	-27.8	-87	7.92
1	Amateur	ExpBC	5	596	1	Rally	3688693	3689385	692	-379.7	-296.2	7.92
1	Amateur	ExpBC	5	596	1	Rally	3689435	3689977	542	-175.7	-392.5	7.92
1	Amateur	ExpBC	5	596	1	Rally	3690043	3690875	832	19.3	-33.3	7.92
1	Amateur	ExpBC	5	596	1	Response	3690923	3691093	170	29.4	258.4	7.92
1	Amateur	ExpBC	5	596	1	NA	3691483	3692421	938	-18.1	-193.7	7.92
1	Amateur	ExpBC	5	596	1	NA	3692749	3693447	698	-16.5	-95.6	7.92
1	Amateur	ExpBC	5	596	1	NA	3693477	3697853	3130	43.1	-7.8	7.92
1	Amateur	ExpBC	6	29	0	Fixation	3698119	3698539	420	24.3	-24	10.44
1	Amateur	ExpBC	6	29	0	Preparation	3698577	3698719	142	224.9	71.2	10.44
1	Amateur	ExpBC	6	29	0	Preparation	3698757	3703749	4992	332.3	201.7	10.44
1	Amateur	ExpBC	6	29	0	Preparation	3704043	3706615	2572	258.8	80.4	10.44
1	Amateur	ExpBC	6	29	0	Rally	3706693	3706891	198	-135.4	-260.6	10.44
1	Amateur	ExpBC	6	29	0	Rally	3706917	3707031	114	-295	-327.8	10.44
1	Amateur	ExpBC	6	29	0	Rally	3707067	3707593	526	-138.8	-67.2	10.44
1	Amateur	ExpBC	6	29	0	Rally	3707627	3707913	286	43.3	-33.9	10.44
1	Amateur	ExpBC	6	29	0	Rally	3707937	3709341	1404	87.2	73.6	10.44
1	Amateur	ExpBC	6	29	0	Response	3709393	3709681	288	89.7	-211.9	10.44
1	Amateur	ExpBC	6	29	0	NA	3709743	3709947	204	68.7	155	10.44
1	Amateur	ExpBC	6	29	0	NA	3710421	3710833	412	-23.3	-56.8	10.44
1	Amateur	ExpBC	6	29	0	NA	3711257	3711343	86	-106.2	-160.9	10.44
1	Amateur	ExpBC	6	29	0	NA	3711707	3711819	112	-13.8	-105.2	10.44
1	Amateur	ExpBC	6	29	0	NA	3711853	3712447	594	54	-15.1	10.44
1	Amateur	ExpBC	6	29	0	NA	3712477	3716281	2608	65.7	85	10.44
1	Amateur	ExpBC	7	108	1	Preparation	3716309	3716389	80	166.2	13.8	10.6
1	Amateur	ExpBC	7	108	1	Preparation	3716429	3717289	860	302.9	171.5	10.6
1	Amateur	ExpBC	7	108	1	Preparation	3717313	3717841	528	301.5	221	10.6
1	Amateur	ExpBC	7	108	1	Preparation	3717865	3718263	398	305.9	145.1	10.6
1	Amateur	ExpBC	7	108	1	Preparation	3718297	3718991	694	284.4	240.2	10.6
1	Amateur	ExpBC	7	108	1	Preparation	3719015	3719197	182	295.2	145.6	10.6
1	Amateur	ExpBC	7	108	1	Preparation	3719243	3720175	932	597.5	298.7	10.6
1	Amateur	ExpBC	7	108	1	Preparation	3720217	3720671	454	604.4	121.1	10.6
1	Amateur	ExpBC	7	108	1	Preparation	3720693	3721065	372	582.6	41.5	10.6
1	Amateur	ExpBC	7	108	1	Preparation	3721113	3723971	2858	327.5	152.5	10.6
1	Amateur	ExpBC	7	108	1	Rally	3724015	3724559	544	265.9	278.2	10.6
1	Amateur	ExpBC	7	108	1	Rally	3724593	3724977	384	67.1	108.4	10.6
1	Amateur	ExpBC	7	108	1	Rally	3725009	3725481	472	4.7	-72.4	10.6
1	Amateur	ExpBC	7	108	1	Rally	3725523	3725823	300	144.7	83.4	10.6
1	Amateur	ExpBC	7	108	1	Rally	3725851	3727075	1224	282.5	74.2	10.6
1	Amateur	ExpBC	7	108	1	Freeze	3727137	3727363	226	150.4	9.6	10.6
1	Amateur	ExpBC	7	108	1	Response	3727385	3727567	182	55.7	-22.2	10.6
1	Amateur	ExpBC	7	108	1	Response	3727603	3728071	468	35.7	-192.4	10.6
1	Amateur	ExpBC	7	108	1	NA	3728525	3735444	5606	9.7	-49.9	10.6
1	Amateur	ExpBC	8	442	1	Preparation	3735484	3735656	172	164.9	141.1	10.12
1	Amateur	ExpBC	8	442	1	Preparation	3735692	3736300	608	367	225	10.12
1	Amateur	ExpBC	8	442	1	Preparation	3736326	3737510	1184	422.8	307.8	10.12
1	Amateur	ExpBC	8	442	1	Preparation	3737534	3738136	602	430.1	301.9	10.12
1	Amateur	ExpBC	8	442	1	Preparation	3738220	3739164	944	-483.6	185.3	10.12
1	Amateur	ExpBC	8	442	1	Preparation	3739298	3740428	1130	308.4	196.1	10.12
1	Amateur	ExpBC	8	442	1	Preparation	3740452	3741014	562	331.4	98.9	10.12
1	Amateur	ExpBC	8	442	1	Preparation	3741070	3741310	240	419.9	282.4	10.12
1	Amateur	ExpBC	8	442	1	Preparation	3741346	3742200	854	354.3	85.4	10.12
1	Amateur	ExpBC	8	442	1	Preparation	3742254	3742636	382	417.5	341.7	10.12
1	Amateur	ExpBC	8	442	1	Rally	3742666	3743620	954	342.8	176.8	10.12
1	Amateur	ExpBC	8	442	1	Rally	3743658	3744360	702	441.9	3.7	10.12
1	Amateur	ExpBC	8	442	1	Rally	3744404	3744552	148	482.2	-308.1	10.12
1	Amateur	ExpBC	8	442	1	Rally	3744622	3745042	420	347.5	156.2	10.12
1	Amateur	ExpBC	8	442	1	Rally	3745074	3745498	424	137.2	81.4	10.12
1	Amateur	ExpBC	8	442	1	Freeze	3745524	3745768	244	228	251.8	10.12
1	Amateur	ExpBC	8	442	1	Freeze	3745792	3746128	336	327.5	241.4	10.12
1	Amateur	ExpBC	8	442	1	Response	3746188	3746512	324	197	-224.4	10.12
1	Amateur	ExpBC	8	442	1	NA	3746932	3747444	512	33.2	-47.8	10.12
1	Amateur	ExpBC	8	442	1	NA	3747476	3747934	458	129.9	32.8	10.12
1	Amateur	ExpBC	8	442	1	NA	3748362	3749076	714	68	-7.7	10.12
1	Amateur	ExpBC	8	442	1	NA	3749106	3752978	2528	177	17.1	10.12
1	Amateur	ExpBC	9	41	1	Preparation	3753000	3753328	328	57.8	-9.7	7.96
1	Amateur	ExpBC	9	41	1	Preparation	3753382	3755060	1678	254.6	175.6	7.96
1	Amateur	ExpBC	9	41	1	Preparation	3755084	3755532	448	296.2	135.8	7.96
1	Amateur	ExpBC	9	41	1	Preparation	3755824	3759144	3320	292.8	161	7.96
1	Amateur	ExpBC	9	41	1	Rally	3759214	3759528	314	-136.6	-214.2	7.96
1	Amateur	ExpBC	9	41	1	Rally	3759550	3759552	2	-254	-232.7	7.96
1	Amateur	ExpBC	9	41	1	Rally	3759598	3760134	536	-68.5	-43.4	7.96
1	Amateur	ExpBC	9	41	1	Rally	3760172	3760346	174	-19.5	137.9	7.96
1	Amateur	ExpBC	9	41	1	Rally	3760372	3760620	248	-9	266.8	7.96
1	Amateur	ExpBC	9	41	1	Rally	3760660	3761552	892	82.6	70	7.96
1	Amateur	ExpBC	9	41	1	Response	3761604	3761624	20	-7.8	237.4	7.96
1	Amateur	ExpBC	9	41	1	Response	3761644	3761874	230	-42.2	295.7	7.96
1	Amateur	ExpBC	9	41	1	NA	3762488	3762682	194	-69.4	-141.4	7.96
1	Amateur	ExpBC	9	41	1	NA	3762730	3763386	656	-6.9	-3.5	7.96
1	Amateur	ExpBC	9	41	1	NA	3763426	3763594	168	-151.7	-52.5	7.96
1	Amateur	ExpBC	9	41	1	NA	3764040	3764546	506	-47.9	-142.5	7.96
1	Amateur	ExpBC	9	41	1	NA	3764570	3768752	2670	2.1	-70.2	7.96
1	Amateur	ExpBC	10	170	1	Preparation	3768804	3769380	576	366.2	148.3	6.68
1	Amateur	ExpBC	10	170	1	Preparation	3769402	3770058	656	418.2	211	6.68
1	Amateur	ExpBC	10	170	1	Preparation	3770100	3770726	626	189.3	129.3	6.68
1	Amateur	ExpBC	10	170	1	Preparation	3770768	3771154	386	387	135.6	6.68
1	Amateur	ExpBC	10	170	1	Preparation	3771194	3771772	578	136.5	75.4	6.68
1	Amateur	ExpBC	10	170	1	Preparation	3771816	3772170	354	380	148.7	6.68
1	Amateur	ExpBC	10	170	1	Rally	3772194	3773036	842	393.8	232.9	6.68
1	Amateur	ExpBC	10	170	1	Rally	3773094	3774060	966	32.5	30.6	6.68
1	Amateur	ExpBC	10	170	1	Rally	3774118	3774184	66	-43.1	232.3	6.68
1	Amateur	ExpBC	10	170	1	Rally	3774224	3774810	586	-36.8	383.8	6.68
1	Amateur	ExpBC	10	170	1	Rally	3774852	3776460	1608	25.9	149	6.68
1	Amateur	ExpBC	10	170	1	NA	3776514	3776524	10	-12.7	-82.4	6.68
1	Amateur	ExpBC	10	170	1	NA	3776574	3776742	168	-23.3	40.5	6.68
1	Amateur	ExpBC	10	170	1	NA	3777130	3777980	850	-11.8	32.9	6.68
1	Amateur	ExpBC	10	170	1	NA	3778026	3778780	754	-78.8	-120	6.68
1	Amateur	ExpBC	10	170	1	NA	3778802	3782727	2464	11.9	-90.1	6.68
1	Amateur	ExpBC	11	506	1	Preparation	3782763	3782885	122	78.9	119.1	6.6
1	Amateur	ExpBC	11	506	1	Preparation	3782911	3784433	1522	152.5	216.6	6.6
1	Amateur	ExpBC	11	506	1	Preparation	3784455	3785123	668	181.8	212.6	6.6
1	Amateur	ExpBC	11	506	1	Preparation	3785147	3785891	744	176.1	295.2	6.6
1	Amateur	ExpBC	11	506	1	Preparation	3785917	3786279	362	161.4	204.5	6.6
1	Amateur	ExpBC	11	506	1	Rally	3786305	3787107	802	151.2	330.1	6.6
1	Amateur	ExpBC	11	506	1	Rally	3787155	3787645	490	-153.4	140.7	6.6
1	Amateur	ExpBC	11	506	1	Rally	3787667	3788191	524	-300.7	8.5	6.6
1	Amateur	ExpBC	11	506	1	Rally	3788237	3789549	1312	20	103.9	6.6
1	Amateur	ExpBC	11	506	1	Freeze	3789575	3789857	282	248.4	242.8	6.6
1	Amateur	ExpBC	11	506	1	Response	3789923	3790067	144	124.4	-171.9	6.6
1	Amateur	ExpBC	11	506	1	Response	3790093	3790595	502	32.3	-154	6.6
1	Amateur	ExpBC	11	506	1	NA	3791003	3798129	5562	-36.6	-23.4	6.6
1	Amateur	ExpBC	12	360	1	Preparation	3798157	3798407	250	34.9	103.7	3.64
1	Amateur	ExpBC	12	360	1	Preparation	3798441	3799515	1074	-18.2	254.6	3.64
1	Amateur	ExpBC	12	360	1	Rally	3799539	3799755	216	-103.8	341.2	3.64
1	Amateur	ExpBC	12	360	1	Rally	3799819	3800669	850	-261.3	11.3	3.64
1	Amateur	ExpBC	12	360	1	Rally	3800717	3801271	554	-67.5	136.4	3.64
1	Amateur	ExpBC	12	360	1	Rally	3801301	3801629	328	71.2	100.3	3.64
1	Amateur	ExpBC	12	360	1	Rally	3801651	3802065	414	94.3	182.6	3.64
1	Amateur	ExpBC	12	360	1	Freeze	3802105	3802349	244	-35.6	82.1	3.64
1	Amateur	ExpBC	12	360	1	Response	3802395	3802857	462	-62.1	-198.7	3.64
1	Amateur	ExpBC	12	360	1	NA	3803279	3805057	1778	40	-7.1	3.64
1	Amateur	ExpBC	12	360	1	NA	3805085	3810711	3830	14.3	-15.1	3.64
1	Amateur	ExpBC	13	172	1	Preparation	3810759	3810947	188	221	86.3	7.24
1	Amateur	ExpBC	13	172	1	Preparation	3810977	3811237	260	332.7	141.7	7.24
1	Amateur	ExpBC	13	172	1	Preparation	3811273	3811521	248	568.4	193.2	7.24
1	Amateur	ExpBC	13	172	1	Preparation	3811843	3813307	1464	532.2	172	7.24
1	Amateur	ExpBC	13	172	1	Preparation	3813349	3813553	204	341.8	161	7.24
1	Amateur	ExpBC	13	172	1	Preparation	3813595	3814001	406	575.6	206.9	7.24
1	Amateur	ExpBC	13	172	1	Preparation	3814027	3815213	1186	542.8	107	7.24
1	Amateur	ExpBC	13	172	1	Rally	3815303	3815745	442	-76.8	10.6	7.24
1	Amateur	ExpBC	13	172	1	Rally	3815773	3816417	644	-213.5	-18	7.24
1	Amateur	ExpBC	13	172	1	Rally	3816465	3816609	144	-119.8	252.7	7.24
1	Amateur	ExpBC	13	172	1	Rally	3816657	3817055	398	-149.4	441.7	7.24
1	Amateur	ExpBC	13	172	1	Rally	3817117	3818467	1350	194.7	104	7.24
1	Amateur	ExpBC	13	172	1	Response	3818495	3818599	104	105.1	46.6	7.24
1	Amateur	ExpBC	13	172	1	Response	3818635	3819109	474	176.8	233.6	7.24
1	Amateur	ExpBC	13	172	1	NA	3819163	3819255	92	47	60.7	7.24
1	Amateur	ExpBC	13	172	1	NA	3819587	3821759	2172	3.8	-7.4	7.24
1	Amateur	ExpBC	13	172	1	NA	3821785	3827063	3416	-23.3	-54.7	7.24
1	Amateur	ExpBC	14	27	1	Preparation	3827099	3827183	84	144.7	98.3	10.28
1	Amateur	ExpBC	14	27	1	Preparation	3827209	3828931	1722	242	162	10.28
1	Amateur	ExpBC	14	27	1	Preparation	3829323	3829499	176	145.2	121.4	10.28
1	Amateur	ExpBC	14	27	1	Preparation	3829537	3830937	1400	268.9	244.9	10.28
1	Amateur	ExpBC	14	27	1	Preparation	3830973	3831229	256	119.8	175.7	10.28
1	Amateur	ExpBC	14	27	1	Preparation	3831261	3834565	3304	293.5	264	10.28
1	Amateur	ExpBC	14	27	1	Rally	3834637	3835691	1054	-127.4	50.6	10.28
1	Amateur	ExpBC	14	27	1	Rally	3835735	3835899	164	71	16.3	10.28
1	Amateur	ExpBC	14	27	1	Rally	3835939	3836963	1024	186	182.9	10.28
1	Amateur	ExpBC	14	27	1	Rally	3836999	3837895	896	-12.7	91.8	10.28
1	Amateur	ExpBC	14	27	1	Response	3837935	3838315	380	-61	272	10.28
1	Amateur	ExpBC	14	27	1	NA	3838685	3838917	232	-4.7	-126.2	10.28
1	Amateur	ExpBC	14	27	1	NA	3838951	3839181	230	76.5	-40.2	10.28
1	Amateur	ExpBC	14	27	1	NA	3839211	3844618	2312	11.6	54.1	10.28
1	Amateur	ExpBC	15	107	1	Fixation	3844936	3846572	1636	34	-50.5	11.16
1	Amateur	ExpBC	15	107	1	Preparation	3846620	3848546	1926	214.6	183.2	11.16
1	Amateur	ExpBC	15	107	1	Preparation	3848628	3848864	236	-316.4	-59.7	11.16
1	Amateur	ExpBC	15	107	1	Preparation	3848888	3849056	168	-174.6	-37.3	11.16
1	Amateur	ExpBC	15	107	1	Preparation	3849114	3849508	394	227.6	117.9	11.16
1	Amateur	ExpBC	15	107	1	Preparation	3849532	3850052	520	274	195.5	11.16
1	Amateur	ExpBC	15	107	1	Preparation	3850082	3850376	294	182.4	136.5	11.16
1	Amateur	ExpBC	15	107	1	Preparation	3850410	3850796	386	289.1	245.6	11.16
1	Amateur	ExpBC	15	107	1	Preparation	3851132	3851480	348	279.6	258.3	11.16
1	Amateur	ExpBC	15	107	1	Preparation	3851518	3852162	644	60.9	155.3	11.16
1	Amateur	ExpBC	15	107	1	Preparation	3852204	3852724	520	289	240.9	11.16
1	Amateur	ExpBC	15	107	1	Preparation	3852762	3852950	188	43.4	205.4	11.16
1	Amateur	ExpBC	15	107	1	Preparation	3852988	3853220	232	294.5	264.1	11.16
1	Amateur	ExpBC	15	107	1	Preparation	3853520	3854180	660	268	161.1	11.16
1	Amateur	ExpBC	15	107	1	Preparation	3854210	3855028	818	237.4	278.8	11.16
1	Amateur	ExpBC	15	107	1	Rally	3855050	3855382	332	183.8	372.1	11.16
1	Amateur	ExpBC	15	107	1	Rally	3855438	3856326	888	77.2	-42.3	11.16
1	Amateur	ExpBC	15	107	1	Rally	3856356	3856514	158	22.5	163.5	11.16
1	Amateur	ExpBC	15	107	1	Rally	3856552	3856702	150	97.8	322.4	11.16
1	Amateur	ExpBC	15	107	1	Rally	3856728	3856944	216	87.6	441.4	11.16
1	Amateur	ExpBC	15	107	1	Rally	3856992	3857918	926	284.8	177	11.16
1	Amateur	ExpBC	15	107	1	Freeze	3857942	3858302	360	143.1	101.1	11.16
1	Amateur	ExpBC	15	107	1	Response	3858352	3858662	310	59.2	190.4	11.16
1	Amateur	ExpBC	15	107	1	NA	3859182	3859218	36	-27.1	-373.6	11.16
1	Amateur	ExpBC	15	107	1	NA	3860472	3860834	362	34.8	-85.4	11.16
1	Amateur	ExpBC	15	107	1	NA	3860874	3861264	390	-54.3	9.8	11.16
1	Amateur	ExpBC	15	107	1	NA	3861288	3861598	310	48.1	17.4	11.16
1	Amateur	ExpBC	15	107	1	NA	3861622	3869092	3216	-72.1	39.5	11.16
1	Amateur	ExpBC	16	651	0	Preparation	3869136	3869292	156	246.8	108.9	11.8
1	Amateur	ExpBC	16	651	0	Preparation	3869322	3870338	1016	385.7	126.9	11.8
1	Amateur	ExpBC	16	651	0	Preparation	3870364	3870534	170	432.8	157.4	11.8
1	Amateur	ExpBC	16	651	0	Preparation	3870576	3870742	166	192.5	56.5	11.8
1	Amateur	ExpBC	16	651	0	Preparation	3871046	3873416	2370	456.1	122.6	11.8
1	Amateur	ExpBC	16	651	0	Preparation	3873442	3873918	476	505	115.6	11.8
1	Amateur	ExpBC	16	651	0	Preparation	3874232	3874238	6	206	34.4	11.8
1	Amateur	ExpBC	16	651	0	Preparation	3874694	3877602	2908	45.2	-14.6	11.8
1	Amateur	ExpBC	16	651	0	Preparation	3877670	3878394	724	446.2	167.7	11.8
1	Amateur	ExpBC	16	651	0	Rally	3878418	3878462	44	394.6	107.8	11.8
1	Amateur	ExpBC	16	651	0	Rally	3878490	3878732	242	404.2	4.9	11.8
1	Amateur	ExpBC	16	651	0	Rally	3878798	3879374	576	-154.9	-41.5	11.8
1	Amateur	ExpBC	16	651	0	Rally	3879418	3879578	160	-189.3	216.2	11.8
1	Amateur	ExpBC	16	651	0	Rally	3879624	3879788	164	-174	379.5	11.8
1	Amateur	ExpBC	16	651	0	Rally	3879810	3880094	284	-134.4	493.9	11.8
1	Amateur	ExpBC	16	651	0	Rally	3880146	3881492	1346	61.8	62.5	11.8
1	Amateur	ExpBC	16	651	0	Response	3881540	3881890	350	39.7	269.8	11.8
1	Amateur	ExpBC	16	651	0	NA	3882288	3882378	90	6.6	-219.4	11.8
1	Amateur	ExpBC	16	651	0	NA	3882710	3882832	122	-33.7	-133.7	11.8
1	Amateur	ExpBC	16	651	0	NA	3882874	3883220	346	59.6	31.5	11.8
1	Amateur	ExpBC	16	651	0	NA	3883254	3883552	298	142	129.2	11.8
1	Amateur	ExpBC	16	651	0	NA	3883588	3883632	44	-48	120.7	11.8
1	Amateur	ExpBC	16	651	0	NA	3883932	3884406	474	-28.5	76.4	11.8
1	Amateur	ExpBC	16	651	0	NA	3884432	3887292	1564	14.9	13.5	11.8
1	Amateur	ExpBC	17	507	1	Fixation	3887620	3887986	366	10.3	-60.4	12.28
1	Amateur	ExpBC	17	507	1	Fixation	3888010	3888414	404	-5	-1.4	12.28
1	Amateur	ExpBC	17	507	1	Preparation	3888454	3888528	74	136.1	-68.3	12.28
1	Amateur	ExpBC	17	507	1	Preparation	3888562	3889628	1066	71.8	153.1	12.28
1	Amateur	ExpBC	17	507	1	Preparation	3889918	3890136	218	195.9	229.6	12.28
1	Amateur	ExpBC	17	507	1	Preparation	3890482	3890596	114	204	24.7	12.28
1	Amateur	ExpBC	17	507	1	Preparation	3890632	3890728	96	390.3	-101.5	12.28
1	Amateur	ExpBC	17	507	1	Preparation	3891050	3892568	1518	256.3	153.7	12.28
1	Amateur	ExpBC	17	507	1	Preparation	3892848	3893122	274	232.4	238	12.28
1	Amateur	ExpBC	17	507	1	Preparation	3893450	3893534	84	137.4	-66.7	12.28
1	Amateur	ExpBC	17	507	1	Preparation	3893580	3894036	456	255.6	280.8	12.28
1	Amateur	ExpBC	17	507	1	Preparation	3894078	3894526	448	24.7	155.1	12.28
1	Amateur	ExpBC	17	507	1	Preparation	3894816	3895300	484	220.8	257.7	12.28
1	Amateur	ExpBC	17	507	1	Preparation	3895330	3895860	530	218.3	124.6	12.28
1	Amateur	ExpBC	17	507	1	Preparation	3895896	3896524	628	192.7	277.7	12.28
1	Amateur	ExpBC	17	507	1	Preparation	3896550	3896750	200	172.7	188.3	12.28
1	Amateur	ExpBC	17	507	1	Preparation	3897022	3897492	470	154	187.6	12.28
1	Amateur	ExpBC	17	507	1	Preparation	3897518	3898254	736	138.3	307.7	12.28
1	Amateur	ExpBC	17	507	1	Rally	3898300	3898680	380	-152	89.1	12.28
1	Amateur	ExpBC	17	507	1	Rally	3898706	3899274	568	-183.8	-3.6	12.28
1	Amateur	ExpBC	17	507	1	Rally	3899616	3899710	94	-55.9	235.8	12.28
1	Amateur	ExpBC	17	507	1	Rally	3899756	3900104	348	-124.2	475	12.28
1	Amateur	ExpBC	17	507	1	Rally	3900156	3901562	1406	-5.2	120.8	12.28
1	Amateur	ExpBC	17	507	1	NA	3901962	3902320	358	83.2	-264.6	12.28
1	Amateur	ExpBC	17	507	1	NA	3902376	3902792	416	-79.2	-793.7	12.28
1	Amateur	ExpBC	17	507	1	NA	3902816	3902938	122	-190.7	-796.2	12.28
1	Amateur	ExpBC	17	507	1	NA	3903360	3907346	1874	7.5	28.8	12.28
1	Amateur	ExpBC	18	537	0	Fixation	3907636	3908940	1304	16.1	-49.2	7.64
1	Amateur	ExpBC	18	537	0	Preparation	3908972	3909082	110	141.9	28.7	7.64
1	Amateur	ExpBC	18	537	0	Preparation	3909122	3910150	1028	224.3	235.1	7.64
1	Amateur	ExpBC	18	537	0	Preparation	3910174	3910550	376	108.7	176.9	7.64
1	Amateur	ExpBC	18	537	0	Preparation	3910824	3912936	2112	80.7	194.8	7.64
1	Amateur	ExpBC	18	537	0	Preparation	3912960	3913222	262	64.8	156.4	7.64
1	Amateur	ExpBC	18	537	0	Rally	3913510	3913632	122	67.1	149.2	7.64
1	Amateur	ExpBC	18	537	0	Rally	3913664	3914340	676	58	300.6	7.64
1	Amateur	ExpBC	18	537	0	Rally	3914372	3915110	738	-26.2	157.3	7.64
1	Amateur	ExpBC	18	537	0	Rally	3915150	3915824	674	-92	1.4	7.64
1	Amateur	ExpBC	18	537	0	Rally	3915864	3916728	864	145.7	55.4	7.64
1	Amateur	ExpBC	18	537	0	Freeze	3916772	3917228	456	21.2	100.4	7.64
1	Amateur	ExpBC	18	537	0	NA	3917850	3917866	16	998.3	1341.7	7.64
1	Amateur	ExpBC	18	537	0	NA	3917880	3917912	32	1231.3	1190	7.64
1	Amateur	ExpBC	18	537	0	NA	3917946	3917976	30	1584.2	863.5	7.64
1	Amateur	ExpBC	18	537	0	NA	3918006	3918282	276	1506.8	739.2	7.64
1	Amateur	ExpBC	18	537	0	NA	3919150	3924219	3340	-61.6	36.3	7.64
1	Amateur	ExpBC	19	446	0	Preparation	3924257	3924497	240	105.7	105.5	7.36
1	Amateur	ExpBC	19	446	0	Preparation	3924519	3926995	2476	19.8	160.4	7.36
1	Amateur	ExpBC	19	446	0	Preparation	3927021	3927621	600	30	225.7	7.36
1	Amateur	ExpBC	19	446	0	Preparation	3927647	3929525	1878	64	125	7.36
1	Amateur	ExpBC	19	446	0	Rally	3929573	3930287	714	-190.1	-12.6	7.36
1	Amateur	ExpBC	19	446	0	Rally	3930333	3930753	420	-18.3	149.6	7.36
1	Amateur	ExpBC	19	446	0	Rally	3930783	3931719	936	49.3	95.9	7.36
1	Amateur	ExpBC	19	446	0	Freeze	3931749	3932135	386	24.4	53.5	7.36
1	Amateur	ExpBC	19	446	0	Response	3932181	3932355	174	30.7	213.9	7.36
1	Amateur	ExpBC	19	446	0	NA	3932877	3933069	192	-0.7	-250	7.36
1	Amateur	ExpBC	19	446	0	NA	3933113	3938713	4452	6.7	-35.6	7.36
1	Amateur	ExpBC	20	670	1	Preparation	3938753	3938947	194	161	135.4	6.88
1	Amateur	ExpBC	20	670	1	Preparation	3938975	3941171	2196	302.3	117.5	6.88
1	Amateur	ExpBC	20	670	1	Preparation	3941193	3942787	1594	280.6	100	6.88
1	Amateur	ExpBC	20	670	1	Rally	3942813	3943129	316	243.1	212.7	6.88
1	Amateur	ExpBC	20	670	1	Rally	3943155	3943459	304	238	71.5	6.88
1	Amateur	ExpBC	20	670	1	Rally	3943509	3943741	232	-154.9	-79.3	6.88
1	Amateur	ExpBC	20	670	1	Rally	3943767	3944211	444	-33.2	8.6	6.88
1	Amateur	ExpBC	20	670	1	Rally	3944257	3944419	162	-257.6	-302	6.88
1	Amateur	ExpBC	20	670	1	Rally	3944447	3945127	680	-404.2	-314	6.88
1	Amateur	ExpBC	20	670	1	Rally	3945177	3945911	734	-114.4	-82.2	6.88
1	Amateur	ExpBC	20	670	1	Freeze	3945953	3946203	250	-38.5	119.2	6.88
1	Amateur	ExpBC	20	670	1	Response	3946227	3946499	272	-49.3	205.6	6.88
1	Amateur	ExpBC	20	670	1	NA	3946877	3947315	438	0.3	-127.2	6.88
1	Amateur	ExpBC	20	670	1	NA	3947351	3953085	4304	35	-27.1	6.88
1	Amateur	ExpBC	21	381	1	Preparation	3953109	3953259	150	95.9	32.9	4.04
1	Amateur	ExpBC	21	381	1	Preparation	3953305	3953465	160	-23	-330.4	4.04
1	Amateur	ExpBC	21	381	1	Preparation	3953495	3953923	428	115.2	-354.5	4.04
1	Amateur	ExpBC	21	381	1	Preparation	3953949	3954093	144	210.6	-378.7	4.04
1	Amateur	ExpBC	21	381	1	Rally	3954153	3955251	1098	-9.6	142.2	4.04
1	Amateur	ExpBC	21	381	1	Rally	3955281	3955907	626	-106.2	13.9	4.04
1	Amateur	ExpBC	21	381	1	Rally	3955937	3956141	204	-10.6	140.7	4.04
1	Amateur	ExpBC	21	381	1	Rally	3956187	3956619	432	-39.9	297.6	4.04
1	Amateur	ExpBC	21	381	1	Rally	3956647	3956983	336	76.8	118.7	4.04
1	Amateur	ExpBC	21	381	1	Rally	3957007	3957823	816	94	235.1	4.04
1	Amateur	ExpBC	21	381	1	Response	3957857	3958095	238	1.7	117.1	4.04
1	Amateur	ExpBC	21	381	1	NA	3958537	3958965	428	-30.9	-51.8	4.04
1	Amateur	ExpBC	21	381	1	NA	3959321	3959757	436	-3	6.4	4.04
1	Amateur	ExpBC	21	381	1	NA	3959785	3960835	1050	-112.2	43	4.04
1	Amateur	ExpBC	21	381	1	NA	3960873	3961413	540	80.5	27.5	4.04
1	Amateur	ExpBC	21	381	1	NA	3961437	3963630	714	-15.6	15.1	4.04
1	Amateur	ExpBC	22	595	0	Fixation	3963966	3965820	1854	21.8	-14.1	6.96
1	Amateur	ExpBC	22	595	0	Preparation	3965866	3968838	2972	313	145.5	6.96
1	Amateur	ExpBC	22	595	0	Preparation	3968862	3970136	1274	284.6	81.7	6.96
1	Amateur	ExpBC	22	595	0	Rally	3970172	3970592	420	263.7	230.9	6.96
1	Amateur	ExpBC	22	595	0	Rally	3970632	3970798	166	-67.9	211.1	6.96
1	Amateur	ExpBC	22	595	0	Rally	3970846	3971710	864	-256	-42	6.96
1	Amateur	ExpBC	22	595	0	Rally	3971744	3971922	178	-223.6	149.7	6.96
1	Amateur	ExpBC	22	595	0	Rally	3971948	3972110	162	-59.8	146.5	6.96
1	Amateur	ExpBC	22	595	0	Rally	3972142	3973040	898	104.2	46.5	6.96
1	Amateur	ExpBC	22	595	0	Response	3973066	3973254	188	33.9	41	6.96
1	Amateur	ExpBC	22	595	0	Response	3973296	3973582	286	20	262.3	6.96
1	Amateur	ExpBC	22	595	0	NA	3974132	3974514	382	-141	-201.8	6.96
1	Amateur	ExpBC	22	595	0	NA	3974562	3981142	5258	4	-86.9	6.96
1	Amateur	ExpBC	23	687	1	Preparation	3981182	3981374	192	164.8	140.1	9.68
1	Amateur	ExpBC	23	687	1	Preparation	3981396	3981684	288	265	154.9	9.68
1	Amateur	ExpBC	23	687	1	Preparation	3981706	3984012	2306	280.4	85.8	9.68
1	Amateur	ExpBC	23	687	1	Preparation	3984036	3984298	262	184.5	214.8	9.68
1	Amateur	ExpBC	23	687	1	Preparation	3984330	3986182	1852	313.1	179.7	9.68
1	Amateur	ExpBC	23	687	1	Preparation	3986476	3987492	1016	316.7	167.8	9.68
1	Amateur	ExpBC	23	687	1	Preparation	3987514	3987818	304	237.7	110.3	9.68
1	Amateur	ExpBC	23	687	1	Rally	3987850	3988222	372	226.7	283.8	9.68
1	Amateur	ExpBC	23	687	1	Rally	3988244	3988418	174	110.1	303	9.68
1	Amateur	ExpBC	23	687	1	Rally	3988474	3989400	926	-135.1	8.7	9.68
1	Amateur	ExpBC	23	687	1	Rally	3989438	3989616	178	-87.9	172.6	9.68
1	Amateur	ExpBC	23	687	1	Rally	3989644	3989792	148	-97.6	279.4	9.68
1	Amateur	ExpBC	23	687	1	Rally	3989824	3990292	468	-73.9	414.7	9.68
1	Amateur	ExpBC	23	687	1	Rally	3990344	3991024	680	106.2	-10	9.68
1	Amateur	ExpBC	23	687	1	Freeze	3991048	3991218	170	95.1	-71	9.68
1	Amateur	ExpBC	23	687	1	Response	3991256	3991422	166	132.5	55.1	9.68
1	Amateur	ExpBC	23	687	1	Response	3991474	3991584	110	33	238.4	9.68
1	Amateur	ExpBC	23	687	1	Response	3991608	3991816	208	-74.9	249.8	9.68
1	Amateur	ExpBC	23	687	1	NA	3992210	3992630	420	-37.6	-38.5	9.68
1	Amateur	ExpBC	23	687	1	NA	3992662	3993276	614	74.8	-18.8	9.68
1	Amateur	ExpBC	23	687	1	NA	3993304	3999199	4784	-58.4	-14.7	9.68
1	Amateur	ExpBC	24	57	1	Preparation	3999247	4000247	1000	255.1	142.2	4.04
1	Amateur	ExpBC	24	57	1	Rally	4000277	4000549	272	260.4	274.5	4.04
1	Amateur	ExpBC	24	57	1	Rally	4000571	4000781	210	137.9	247.7	4.04
1	Amateur	ExpBC	24	57	1	Rally	4000823	4001117	294	-5.8	83.2	4.04
1	Amateur	ExpBC	24	57	1	Rally	4001143	4001703	560	-83.9	-11.6	4.04
1	Amateur	ExpBC	24	57	1	Rally	4001763	4001925	162	-136.9	247	4.04
1	Amateur	ExpBC	24	57	1	Rally	4001957	4002407	450	-162.6	421.1	4.04
1	Amateur	ExpBC	24	57	1	Rally	4002459	4003725	1266	22.8	65.2	4.04
1	Amateur	ExpBC	24	57	1	Response	4003779	4004049	270	-43.8	254	4.04
1	Amateur	ExpBC	24	57	1	NA	4004387	4004779	392	-29.2	-173.7	4.04
1	Amateur	ExpBC	24	57	1	NA	4004821	4005061	240	29.5	-40.2	4.04
1	Amateur	ExpBC	24	57	1	NA	4005091	4005565	474	-101.1	-8.9	4.04
1	Amateur	ExpBC	24	57	1	NA	4005589	4010180	2560	-10.4	-28.1	4.04
1	Amateur	ExpBC	25	112	1	Fixation	4010488	4012292	1804	15.1	-13.3	12.12
1	Amateur	ExpBC	25	112	1	Preparation	4012324	4012416	92	91	53.5	12.12
1	Amateur	ExpBC	25	112	1	Preparation	4012456	4013444	988	260.3	157.7	12.12
1	Amateur	ExpBC	25	112	1	Preparation	4013470	4014166	696	258.8	250.8	12.12
1	Amateur	ExpBC	25	112	1	Preparation	4014226	4014778	552	722.7	274.9	12.12
1	Amateur	ExpBC	25	112	1	Preparation	4014836	4016486	1650	377.2	250.6	12.12
1	Amateur	ExpBC	25	112	1	Preparation	4016510	4017654	1144	272.6	146.4	12.12
1	Amateur	ExpBC	25	112	1	Preparation	4017680	4018540	860	291.3	236.9	12.12
1	Amateur	ExpBC	25	112	1	Preparation	4018564	4019714	1150	281.6	160.4	12.12
1	Amateur	ExpBC	25	112	1	Preparation	4019734	4020258	524	309.7	232.6	12.12
1	Amateur	ExpBC	25	112	1	Preparation	4020282	4020714	432	264.5	139.7	12.12
1	Amateur	ExpBC	25	112	1	Preparation	4020750	4021960	1210	259.6	257.5	12.12
1	Amateur	ExpBC	25	112	1	Rally	4022002	4022260	258	179.6	18.8	12.12
1	Amateur	ExpBC	25	112	1	Rally	4022282	4022868	586	107.6	-62.1	12.12
1	Amateur	ExpBC	25	112	1	Rally	4022904	4023422	518	180.4	145.8	12.12
1	Amateur	ExpBC	25	112	1	Rally	4023454	4023620	166	217.7	24.2	12.12
1	Amateur	ExpBC	25	112	1	Rally	4023914	4024728	814	188.6	82.1	12.12
1	Amateur	ExpBC	25	112	1	Freeze	4024754	4025534	780	112.7	105.1	12.12
1	Amateur	ExpBC	25	112	1	NA	4025852	4028164	2312	-14.1	2.7	12.12
1	Amateur	ExpBP	1	136	0	NA	2861592	2864102	2510	-0.1	0.7	5.72
1	Amateur	ExpBP	1	136	0	Preparation	2864130	2864322	192	122.3	2.6	5.72
1	Amateur	ExpBP	1	136	0	Preparation	2865228	2865272	44	-66.5	-247.4	5.72
1	Amateur	ExpBP	1	136	0	Preparation	2865298	2865806	508	-219.1	-223.9	5.72
1	Amateur	ExpBP	1	136	0	Preparation	2865860	2867610	1750	117.1	-5	5.72
1	Amateur	ExpBP	1	136	0	Rally	2867632	2868300	668	340.8	133.3	5.72
1	Amateur	ExpBP	1	136	0	Rally	2868334	2870388	2054	153.2	146.1	5.72
1	Amateur	ExpBP	1	136	0	Response	2870672	2871614	942	37.8	-185.5	5.72
1	Amateur	ExpBP	1	136	0	NA	2872524	2872642	118	-44.8	1.2	5.72
1	Amateur	ExpBP	1	136	0	NA	2873016	2873674	658	-182.8	-385.2	5.72
1	Amateur	ExpBP	1	136	0	NA	2873726	2874040	314	25.2	-441.7	5.72
1	Amateur	ExpBP	1	136	0	NA	2874136	2874342	206	24.4	84.4	5.72
1	Amateur	ExpBP	1	136	0	NA	2874376	2874952	576	-48.5	191.4	5.72
1	Amateur	ExpBP	1	136	0	NA	2874982	2878935	2576	22.5	137.2	5.72
1	Amateur	ExpBP	2	353	1	Rally	2878983	2879199	216	381.7	-218	3.24
1	Amateur	ExpBP	2	353	1	Rally	2879247	2882219	2972	236.6	139.8	3.24
1	Amateur	ExpBP	2	353	1	Freeze	2882265	2882567	302	503	215.5	3.24
1	Amateur	ExpBP	2	353	1	Response	2882607	2882699	92	222.4	138.4	3.24
1	Amateur	ExpBP	2	353	1	Response	2882739	2883087	348	239.2	-135.3	3.24
1	Amateur	ExpBP	2	353	1	NA	2883127	2883495	368	61	-33.9	3.24
1	Amateur	ExpBP	2	353	1	NA	2883525	2883977	452	76.6	64.1	3.24
1	Amateur	ExpBP	2	353	1	NA	2884015	2884325	310	135.3	186.9	3.24
1	Amateur	ExpBP	2	353	1	NA	2884637	2889782	3824	127.4	195	3.24
1	Amateur	ExpBP	3	343	0	Preparation	2889818	2890224	406	87.7	169.6	6.64
1	Amateur	ExpBP	3	343	0	Preparation	2890288	2891448	1160	-381.9	-190.3	6.64
1	Amateur	ExpBP	3	343	0	Preparation	2891492	2891642	150	-435.8	-426.8	6.64
1	Amateur	ExpBP	3	343	0	Preparation	2891948	2892048	100	-484.2	-209.7	6.64
1	Amateur	ExpBP	3	343	0	Preparation	2892112	2896508	4396	35.2	122	6.64
1	Amateur	ExpBP	3	343	0	Freeze	2896530	2896644	114	-80.5	168.7	6.64
1	Amateur	ExpBP	3	343	0	Freeze	2896696	2897012	316	397.8	219.2	6.64
1	Amateur	ExpBP	3	343	0	Response	2897064	2897330	266	49.3	-55.5	6.64
1	Amateur	ExpBP	3	343	0	Response	2897366	2897674	308	-88.9	-147.5	6.64
1	Amateur	ExpBP	3	343	0	Response	2898010	2899694	1684	3.9	-27.5	6.64
1	Amateur	ExpBP	3	343	0	NA	2900026	2900416	390	31	25	6.64
1	Amateur	ExpBP	3	343	0	NA	2900444	2900900	456	-72.5	38.7	6.64
1	Amateur	ExpBP	3	343	0	NA	2900928	2901246	318	-29.5	-5.2	6.64
1	Amateur	ExpBP	3	343	0	NA	2901276	2903000	1724	28.2	63.8	6.64
1	Amateur	ExpBP	4	643	0	Fixation	2905200	2907484	2284	2.8	-1.5	12.76
1	Amateur	ExpBP	4	643	0	Preparation	2907518	2907700	182	203.5	7.5	12.76
1	Amateur	ExpBP	4	643	0	Preparation	2907772	2907996	224	-495.1	-258.3	12.76
1	Amateur	ExpBP	4	643	0	Preparation	2908332	2908604	272	-614.5	-225.4	12.76
1	Amateur	ExpBP	4	643	0	Preparation	2908672	2908936	264	47.8	-73.5	12.76
1	Amateur	ExpBP	4	643	0	Preparation	2908964	2910134	1170	164.6	-18.3	12.76
1	Amateur	ExpBP	4	643	0	Preparation	2910516	2910634	118	-117.1	-86.8	12.76
1	Amateur	ExpBP	4	643	0	Preparation	2910662	2911216	554	-36.9	44.5	12.76
1	Amateur	ExpBP	4	643	0	Preparation	2911274	2911564	290	-386	34.6	12.76
1	Amateur	ExpBP	4	643	0	Preparation	2911592	2911836	244	-494	-13.6	12.76
1	Amateur	ExpBP	4	643	0	Preparation	2911884	2912204	320	-13	66.8	12.76
1	Amateur	ExpBP	4	643	0	Preparation	2912266	2912494	228	-498.2	-27.5	12.76
1	Amateur	ExpBP	4	643	0	Preparation	2912548	2912780	232	5.2	52.1	12.76
1	Amateur	ExpBP	4	643	0	Preparation	2912808	2914088	1280	168.5	34.7	12.76
1	Amateur	ExpBP	4	643	0	Preparation	2914110	2914402	292	289.7	42.7	12.76
1	Amateur	ExpBP	4	643	0	Preparation	2914728	2915360	632	223.9	11.6	12.76
1	Amateur	ExpBP	4	643	0	Preparation	2915396	2916506	1110	2	29.4	12.76
1	Amateur	ExpBP	4	643	0	Preparation	2916576	2917076	500	-579.4	-274.6	12.76
1	Amateur	ExpBP	4	643	0	Preparation	2917108	2917364	256	-474.8	-323.3	12.76
1	Amateur	ExpBP	4	643	0	Rally	2917404	2917742	338	-408.3	-40.4	12.76
1	Amateur	ExpBP	4	643	0	Rally	2917812	2918240	428	199.3	33.8	12.76
1	Amateur	ExpBP	4	643	0	Rally	2918266	2918776	510	337.1	81.2	12.76
1	Amateur	ExpBP	4	643	0	Rally	2918804	2920598	1794	189.3	80.7	12.76
1	Amateur	ExpBP	4	643	0	Freeze	2920624	2920942	318	-2.4	115	12.76
1	Amateur	ExpBP	4	643	0	Response	2920992	2921212	220	85.2	-88.6	12.76
1	Amateur	ExpBP	4	643	0	Response	2921574	2921764	190	119.1	-140.9	12.76
1	Amateur	ExpBP	4	643	0	Response	2921786	2922144	358	26.3	-142	12.76
1	Amateur	ExpBP	4	643	0	Response	2922168	2922432	264	146.8	-134.4	12.76
1	Amateur	ExpBP	4	643	0	Response	2922480	2923422	942	10.7	57.9	12.76
1	Amateur	ExpBP	4	643	0	NA	2923694	2924268	574	52.5	62.4	12.76
1	Amateur	ExpBP	4	643	0	NA	2924294	2924690	396	141.5	73.6	12.76
1	Amateur	ExpBP	4	643	0	NA	2924722	2925380	658	29.3	82.9	12.76
1	Amateur	ExpBP	4	643	0	NA	2925710	2926058	348	19.9	-58.5	12.76
1	Amateur	ExpBP	4	643	0	NA	2926086	2931888	4028	78.4	23.2	12.76
1	Amateur	ExpBP	5	143	0	Preparation	2931952	2934424	2472	237	58.9	11.4
1	Amateur	ExpBP	5	143	0	Preparation	2934450	2934756	306	68.2	115.5	11.4
1	Amateur	ExpBP	5	143	0	Preparation	2934788	2934948	160	284.3	111	11.4
1	Amateur	ExpBP	5	143	0	Preparation	2934976	2935794	818	121.4	110.6	11.4
1	Amateur	ExpBP	5	143	0	Preparation	2935834	2936264	430	325.8	103.2	11.4
1	Amateur	ExpBP	5	143	0	Preparation	2936288	2936438	150	194.9	140.3	11.4
1	Amateur	ExpBP	5	143	0	Preparation	2936508	2936600	92	-195.5	-312.7	11.4
1	Amateur	ExpBP	5	143	0	Preparation	2936996	2937926	930	-240	-320.1	11.4
1	Amateur	ExpBP	5	143	0	Preparation	2937972	2938170	198	5.9	-9	11.4
1	Amateur	ExpBP	5	143	0	Preparation	2938196	2942484	4288	95.1	73.4	11.4
1	Amateur	ExpBP	5	143	0	Freeze	2942526	2942794	268	532.1	105.1	11.4
1	Amateur	ExpBP	5	143	0	Response	2942848	2943138	290	118	32.3	11.4
1	Amateur	ExpBP	5	143	0	Response	2943174	2943520	346	-19	-125.6	11.4
1	Amateur	ExpBP	5	143	0	Response	2943546	2944066	520	-133	-139.1	11.4
1	Amateur	ExpBP	5	143	0	Response	2944128	2944508	380	-79	95.9	11.4
1	Amateur	ExpBP	5	143	0	NA	2944536	2945266	730	40.8	130.2	11.4
1	Amateur	ExpBP	5	143	0	NA	2945292	2945466	174	106.7	198.5	11.4
1	Amateur	ExpBP	5	143	0	NA	2945786	2946144	358	68.2	153.2	11.4
1	Amateur	ExpBP	5	143	0	NA	2946462	2947886	1424	28.9	67.9	11.4
1	Amateur	ExpBP	5	143	0	NA	2948238	2952578	2378	86.5	-50.9	11.4
1	Amateur	ExpBP	6	203	1	Preparation	2952614	2952742	128	103.8	103.2	5.84
1	Amateur	ExpBP	6	203	1	Preparation	2952772	2952936	164	267.2	111.2	5.84
1	Amateur	ExpBP	6	203	1	Preparation	2952970	2953796	826	49.2	119.8	5.84
1	Amateur	ExpBP	6	203	1	Preparation	2954118	2955242	1124	21.4	136.2	5.84
1	Amateur	ExpBP	6	203	1	Preparation	2955274	2958982	3708	176.3	158.8	5.84
1	Amateur	ExpBP	6	203	1	Response	2959340	2959520	180	118	-101	5.84
1	Amateur	ExpBP	6	203	1	Response	2959548	2960132	584	12.1	-122.8	5.84
1	Amateur	ExpBP	6	203	1	Response	2960166	2960560	394	-12.7	1.8	5.84
1	Amateur	ExpBP	6	203	1	Response	2960586	2961380	794	63.5	61.1	5.84
1	Amateur	ExpBP	6	203	1	NA	2961794	2962502	708	-10.1	11.5	5.84
1	Amateur	ExpBP	6	203	1	NA	2962526	2963882	1356	70.8	83.3	5.84
1	Amateur	ExpBP	6	203	1	NA	2963904	2968615	2384	136.1	175.5	5.84
1	Amateur	ExpBP	7	578	1	Preparation	2968649	2969035	386	141.5	13.6	12.8
1	Amateur	ExpBP	7	578	1	Preparation	2969367	2969997	630	-150.5	-60.7	12.8
1	Amateur	ExpBP	7	578	1	Preparation	2970047	2970673	626	138.6	108	12.8
1	Amateur	ExpBP	7	578	1	Preparation	2970713	2970997	284	312.1	25.7	12.8
1	Amateur	ExpBP	7	578	1	Preparation	2971019	2972323	1304	182	20.1	12.8
1	Amateur	ExpBP	7	578	1	Preparation	2972361	2973277	916	312.1	3	12.8
1	Amateur	ExpBP	7	578	1	Preparation	2973363	2973681	318	-495.7	-97	12.8
1	Amateur	ExpBP	7	578	1	Preparation	2973707	2973995	288	-589.8	-117.7	12.8
1	Amateur	ExpBP	7	578	1	Preparation	2974033	2974287	254	-487.3	-299.4	12.8
1	Amateur	ExpBP	7	578	1	Preparation	2974313	2974479	166	-582.4	-270	12.8
1	Amateur	ExpBP	7	578	1	Preparation	2974541	2974699	158	-46.7	-52.6	12.8
1	Amateur	ExpBP	7	578	1	Preparation	2974745	2976755	2010	222.3	14.4	12.8
1	Amateur	ExpBP	7	578	1	Preparation	2976777	2977367	590	338.4	18.3	12.8
1	Amateur	ExpBP	7	578	1	Preparation	2977397	2977845	448	142.8	46.8	12.8
1	Amateur	ExpBP	7	578	1	Preparation	2977913	2978367	454	-428	-86.4	12.8
1	Amateur	ExpBP	7	578	1	Rally	2978431	2978501	70	127.1	2.9	12.8
1	Amateur	ExpBP	7	578	1	Rally	2978523	2979069	546	211.1	46.5	12.8
1	Amateur	ExpBP	7	578	1	Rally	2979097	2979553	456	307.6	74.3	12.8
1	Amateur	ExpBP	7	578	1	Rally	2979583	2981565	1982	113.6	49.9	12.8
1	Amateur	ExpBP	7	578	1	Freeze	2981607	2981989	382	600	26.7	12.8
1	Amateur	ExpBP	7	578	1	Response	2982041	2982203	162	122.6	38.8	12.8
1	Amateur	ExpBP	7	578	1	Response	2982237	2982699	462	155.3	-132.6	12.8
1	Amateur	ExpBP	7	578	1	Response	2982751	2983067	316	50.9	64.4	12.8
1	Amateur	ExpBP	7	578	1	NA	2983483	2983805	322	-41.5	-47.4	12.8
1	Amateur	ExpBP	7	578	1	NA	2984189	2984583	394	-12.2	-116.1	12.8
1	Amateur	ExpBP	7	578	1	NA	2984637	2985259	622	136.2	86	12.8
1	Amateur	ExpBP	7	578	1	NA	2985281	2989562	2918	61.2	151.8	12.8
1	Amateur	ExpBP	8	493	1	Preparation	2989592	2990168	576	34.4	110.6	11.24
1	Amateur	ExpBP	8	493	1	Preparation	2990204	2990922	718	283.2	136.5	11.24
1	Amateur	ExpBP	8	493	1	Preparation	2990950	2991762	812	395.5	158.3	11.24
1	Amateur	ExpBP	8	493	1	Preparation	2991784	2992042	258	408	92.7	11.24
1	Amateur	ExpBP	8	493	1	Preparation	2992342	2992574	232	410	49.2	11.24
1	Amateur	ExpBP	8	493	1	Preparation	2992872	2992964	92	164	141.7	11.24
1	Amateur	ExpBP	8	493	1	Preparation	2992990	2995458	2468	38.4	140.4	11.24
1	Amateur	ExpBP	8	493	1	Preparation	2995484	2995636	152	111	127.8	11.24
1	Amateur	ExpBP	8	493	1	Preparation	2995690	2995832	142	220.1	-298.5	11.24
1	Amateur	ExpBP	8	493	1	Preparation	2996190	2996738	548	222.1	-278.9	11.24
1	Amateur	ExpBP	8	493	1	Preparation	2996794	2997336	542	313.7	125	11.24
1	Amateur	ExpBP	8	493	1	Preparation	2997364	2998146	782	80.8	149.9	11.24
1	Amateur	ExpBP	8	493	1	Rally	2998176	2999336	1160	185.1	185.4	11.24
1	Amateur	ExpBP	8	493	1	Rally	2999362	2999634	272	150.9	157.7	11.24
1	Amateur	ExpBP	8	493	1	Rally	2999660	3000486	826	24.4	179.1	11.24
1	Amateur	ExpBP	8	493	1	Rally	3000516	3000894	378	139.1	178.3	11.24
1	Amateur	ExpBP	8	493	1	Freeze	3000922	3001380	458	-1.7	171.1	11.24
1	Amateur	ExpBP	8	493	1	Response	3001682	3002554	872	176.1	-194.5	11.24
1	Amateur	ExpBP	8	493	1	NA	3002956	3003160	204	22.8	39.8	11.24
1	Amateur	ExpBP	8	493	1	NA	3003202	3003362	160	-101.8	115.4	11.24
1	Amateur	ExpBP	8	493	1	NA	3003400	3003522	122	-19.9	260.1	11.24
1	Amateur	ExpBP	8	493	1	NA	3003562	3003764	202	-122.9	400.3	11.24
1	Amateur	ExpBP	8	493	1	NA	3003802	3003938	136	-286.4	414.6	11.24
1	Amateur	ExpBP	8	493	1	NA	3004288	3004642	354	59.4	-72.6	11.24
1	Amateur	ExpBP	8	493	1	NA	3004662	3005152	490	2.8	15.1	11.24
1	Amateur	ExpBP	8	493	1	NA	3005168	3010058	3528	81.2	55.5	11.24
1	Amateur	ExpBP	9	438	1	Preparation	3010088	3010816	728	110.5	-131.7	7.72
1	Amateur	ExpBP	9	438	1	Preparation	3011218	3011294	76	74.8	-265	7.72
1	Amateur	ExpBP	9	438	1	Preparation	3011342	3011716	374	178.7	109	7.72
1	Amateur	ExpBP	9	438	1	Preparation	3012570	3012690	120	-35.4	205.1	7.72
1	Amateur	ExpBP	9	438	1	Preparation	3013020	3013778	758	119.8	-235.9	7.72
1	Amateur	ExpBP	9	438	1	Preparation	3013824	3015400	1576	169.2	98	7.72
1	Amateur	ExpBP	9	438	1	Rally	3015424	3017924	2500	-30.9	143	7.72
1	Amateur	ExpBP	9	438	1	Freeze	3017960	3018070	110	116.8	160.7	7.72
1	Amateur	ExpBP	9	438	1	Freeze	3018116	3018434	318	508.5	184.4	7.72
1	Amateur	ExpBP	9	438	1	Response	3018490	3019124	634	90.7	-137.3	7.72
1	Amateur	ExpBP	9	438	1	NA	3019494	3019998	504	28	97.9	7.72
1	Amateur	ExpBP	9	438	1	NA	3020048	3021000	952	2.3	230.4	7.72
1	Amateur	ExpBP	9	438	1	NA	3021316	3021828	512	-16.7	112.5	7.72
1	Amateur	ExpBP	9	438	1	NA	3022134	3026742	3062	31.8	39.6	7.72
1	Amateur	ExpBP	10	577	1	Preparation	3027140	3027300	160	223.4	-28.8	5.92
1	Amateur	ExpBP	10	577	1	Preparation	3027326	3028090	764	291.3	54.5	5.92
1	Amateur	ExpBP	10	577	1	Preparation	3028104	3028208	104	160.6	55.6	5.92
1	Amateur	ExpBP	10	577	1	Preparation	3028288	3028452	164	-510.5	-303.9	5.92
1	Amateur	ExpBP	10	577	1	Preparation	3028480	3029286	806	-618.9	-247	5.92
1	Amateur	ExpBP	10	577	1	Preparation	3029312	3029528	216	-472.7	-276	5.92
1	Amateur	ExpBP	10	577	1	Preparation	3029570	3030054	484	-408.5	-46.6	5.92
1	Amateur	ExpBP	10	577	1	Rally	3030110	3030330	220	182	69.9	5.92
1	Amateur	ExpBP	10	577	1	Rally	3030356	3031020	664	303.2	89.5	5.92
1	Amateur	ExpBP	10	577	1	Rally	3031052	3031224	172	402.6	299.6	5.92
1	Amateur	ExpBP	10	577	1	Rally	3031298	3033218	1920	100	-14.2	5.92
1	Amateur	ExpBP	10	577	1	Response	3033556	3034798	1242	62.6	-111	5.92
1	Amateur	ExpBP	10	577	1	Response	3034826	3036250	1424	36.1	38.7	5.92
1	Amateur	ExpBP	10	577	1	NA	3036276	3036632	356	132	103.4	5.92
1	Amateur	ExpBP	10	577	1	NA	3036954	3038138	1184	66.9	12	5.92
1	Amateur	ExpBP	10	577	1	NA	3038162	3039140	978	148.1	88.6	5.92
1	Amateur	ExpBP	10	577	1	NA	3039174	3041035	516	199.4	33	5.92
1	Amateur	ExpBP	11	15	1	Fixation	3041305	3043099	1794	31.2	-8.4	9.6
1	Amateur	ExpBP	11	15	1	Preparation	3043127	3043355	228	173.3	57.3	9.6
1	Amateur	ExpBP	11	15	1	Preparation	3043409	3046525	3116	-34.8	-321.5	9.6
1	Amateur	ExpBP	11	15	1	Preparation	3046553	3047525	972	-212.6	-329.8	9.6
1	Amateur	ExpBP	11	15	1	Preparation	3047553	3049639	2086	-211.2	-259.7	9.6
1	Amateur	ExpBP	11	15	1	Rally	3049669	3050219	550	-125.2	-35.8	9.6
1	Amateur	ExpBP	11	15	1	Rally	3050263	3050709	446	116.6	111.6	9.6
1	Amateur	ExpBP	11	15	1	Rally	3050731	3051607	876	228.9	173.1	9.6
1	Amateur	ExpBP	11	15	1	Rally	3051631	3052141	510	260.8	248.3	9.6
1	Amateur	ExpBP	11	15	1	Rally	3052181	3053333	1152	190.2	141.2	9.6
1	Amateur	ExpBP	11	15	1	Response	3053661	3053759	98	132.6	-136	9.6
1	Amateur	ExpBP	11	15	1	Response	3054133	3054731	598	133.8	-120.1	9.6
1	Amateur	ExpBP	11	15	1	NA	3054767	3055165	398	160.1	-16.9	9.6
1	Amateur	ExpBP	11	15	1	NA	3055191	3055617	426	133.9	83.3	9.6
1	Amateur	ExpBP	11	15	1	NA	3055989	3057177	1188	134.9	-4	9.6
1	Amateur	ExpBP	11	15	1	NA	3057199	3057443	244	21.7	45.8	9.6
1	Amateur	ExpBP	11	15	1	NA	3057461	3062327	3154	97.2	87	9.6
1	Amateur	ExpBP	12	567	1	Preparation	3062351	3062513	162	83.2	-7.5	5.64
1	Amateur	ExpBP	12	567	1	Preparation	3062573	3062693	120	-271	-355	5.64
1	Amateur	ExpBP	12	567	1	Preparation	3063053	3064701	1648	-275	-442.8	5.64
1	Amateur	ExpBP	12	567	1	Preparation	3064723	3064851	128	-37.6	-382.9	5.64
1	Amateur	ExpBP	12	567	1	Rally	3064887	3065341	454	-37.1	-83.8	5.64
1	Amateur	ExpBP	12	567	1	Rally	3065373	3066353	980	148.2	81.7	5.64
1	Amateur	ExpBP	12	567	1	Rally	3066393	3067007	614	107.9	250.4	5.64
1	Amateur	ExpBP	12	567	1	Rally	3067057	3068157	1100	-37.9	39.3	5.64
1	Amateur	ExpBP	12	567	1	Freeze	3068197	3068579	382	115.6	48.9	5.64
1	Amateur	ExpBP	12	567	1	Response	3068617	3068773	156	23	-191	5.64
1	Amateur	ExpBP	12	567	1	NA	3069377	3069521	144	-1.7	54.6	5.64
1	Amateur	ExpBP	12	567	1	NA	3069933	3070367	434	-62.5	-109.7	5.64
1	Amateur	ExpBP	12	567	1	NA	3070709	3071629	920	-195.9	44.6	5.64
1	Amateur	ExpBP	12	567	1	NA	3071673	3072235	562	14.5	32.8	5.64
1	Amateur	ExpBP	12	567	1	NA	3072245	3076442	2484	80.6	3.2	5.64
1	Amateur	ExpBP	13	389	1	Preparation	3076466	3076648	182	2.9	96.2	11.08
1	Amateur	ExpBP	13	389	1	Preparation	3076706	3076782	76	-174.4	-332.6	11.08
1	Amateur	ExpBP	13	389	1	Preparation	3077150	3077212	62	-181.7	-380.7	11.08
1	Amateur	ExpBP	13	389	1	Preparation	3077276	3082790	5514	28	114.9	11.08
1	Amateur	ExpBP	13	389	1	Preparation	3082814	3083008	194	-91.6	89.1	11.08
1	Amateur	ExpBP	13	389	1	Preparation	3083370	3084122	752	-140	-365.3	11.08
1	Amateur	ExpBP	13	389	1	Preparation	3084148	3084414	266	-76	-183.7	11.08
1	Amateur	ExpBP	13	389	1	Rally	3084456	3086050	1594	-10.3	69.6	11.08
1	Amateur	ExpBP	13	389	1	Rally	3086072	3088120	2048	-53.2	118.8	11.08
1	Amateur	ExpBP	13	389	1	Response	3088174	3088288	114	99.4	-100.5	11.08
1	Amateur	ExpBP	13	389	1	Response	3088662	3089270	608	4.3	-152.2	11.08
1	Amateur	ExpBP	13	389	1	NA	3089310	3089908	598	70.2	-16.2	11.08
1	Amateur	ExpBP	13	389	1	NA	3090260	3096712	4974	29.2	-25.8	11.08
1	Amateur	ExpBP	14	204	1	Preparation	3096736	3097600	864	96.6	84.4	6.92
1	Amateur	ExpBP	14	204	1	Preparation	3097940	3098586	646	106.6	76.8	6.92
1	Amateur	ExpBP	14	204	1	Preparation	3098618	3098966	348	159.5	159	6.92
1	Amateur	ExpBP	14	204	1	Preparation	3099006	3099264	258	-55.1	78.8	6.92
1	Amateur	ExpBP	14	204	1	Preparation	3099288	3100024	736	60.8	90	6.92
1	Amateur	ExpBP	14	204	1	Preparation	3100098	3100732	634	-332	-62.8	6.92
1	Amateur	ExpBP	14	204	1	Rally	3100772	3101066	294	-18.7	39.5	6.92
1	Amateur	ExpBP	14	204	1	Rally	3101138	3101268	130	-553.5	32.4	6.92
1	Amateur	ExpBP	14	204	1	Rally	3101322	3101470	148	9.5	176.9	6.92
1	Amateur	ExpBP	14	204	1	Rally	3101496	3102448	952	146.4	162.4	6.92
1	Amateur	ExpBP	14	204	1	Rally	3102470	3104232	1762	19.6	142	6.92
1	Amateur	ExpBP	14	204	1	Response	3104282	3104844	562	158.4	-89.8	6.92
1	Amateur	ExpBP	14	204	1	NA	3104922	3105454	532	27.9	117.9	6.92
1	Amateur	ExpBP	14	204	1	NA	3105764	3106228	464	-54.2	129.5	6.92
1	Amateur	ExpBP	14	204	1	NA	3106250	3107832	1582	19.4	134.4	6.92
1	Amateur	ExpBP	14	204	1	NA	3108134	3113196	3034	28.1	-15	6.92
1	Amateur	ExpBP	15	86	0	Preparation	3113246	3113368	122	-228.5	-221.2	9.88
1	Amateur	ExpBP	15	86	0	Preparation	3113394	3113566	172	-327.5	-296.4	9.88
1	Amateur	ExpBP	15	86	0	Preparation	3113642	3115080	1438	231.2	24.1	9.88
1	Amateur	ExpBP	15	86	0	Preparation	3115100	3115512	412	134.7	176.2	9.88
1	Amateur	ExpBP	15	86	0	Preparation	3115554	3115756	202	-40.3	215.8	9.88
1	Amateur	ExpBP	15	86	0	Preparation	3115782	3115994	212	-171.4	210	9.88
1	Amateur	ExpBP	15	86	0	Preparation	3116066	3116976	910	-224.7	-253.1	9.88
1	Amateur	ExpBP	15	86	0	Preparation	3117002	3117238	236	-154	-239.5	9.88
1	Amateur	ExpBP	15	86	0	Preparation	3117294	3117510	216	148.9	-44.8	9.88
1	Amateur	ExpBP	15	86	0	Preparation	3117550	3117820	270	300.8	21	9.88
1	Amateur	ExpBP	15	86	0	Preparation	3117868	3118328	460	542.7	229.2	9.88
1	Amateur	ExpBP	15	86	0	Preparation	3118352	3119460	1108	557.1	268.8	9.88
1	Amateur	ExpBP	15	86	0	Preparation	3119520	3119674	154	337.4	64.9	9.88
1	Amateur	ExpBP	15	86	0	Preparation	3119762	3120084	322	-166.7	-261.8	9.88
1	Amateur	ExpBP	15	86	0	Rally	3120110	3120510	400	-188.5	-130.7	9.88
1	Amateur	ExpBP	15	86	0	Rally	3120540	3121002	462	-158.3	-3.8	9.88
1	Amateur	ExpBP	15	86	0	Rally	3121038	3121472	434	77.5	92.4	9.88
1	Amateur	ExpBP	15	86	0	Rally	3121496	3122494	998	284.9	168.4	9.88
1	Amateur	ExpBP	15	86	0	Rally	3122522	3123272	750	58.9	117.2	9.88
1	Amateur	ExpBP	15	86	0	Freeze	3123296	3123724	428	211.5	149.2	9.88
1	Amateur	ExpBP	15	86	0	Response	3123774	3124598	824	49.9	-120.7	9.88
1	Amateur	ExpBP	15	86	0	NA	3124690	3124948	258	63.1	201.4	9.88
1	Amateur	ExpBP	15	86	0	NA	3125412	3127268	1856	-7	95.8	9.88
1	Amateur	ExpBP	15	86	0	NA	3127294	3128022	728	-47	123.4	9.88
1	Amateur	ExpBP	15	86	0	NA	3128054	3132223	2606	35.4	77.5	9.88
1	Amateur	ExpBP	16	555	0	Preparation	3132247	3132371	124	123.5	15.1	12.72
1	Amateur	ExpBP	16	555	0	Preparation	3132439	3140679	8240	-350.5	-337.2	12.72
1	Amateur	ExpBP	16	555	0	Preparation	3140701	3141049	348	-385	-414.4	12.72
1	Amateur	ExpBP	16	555	0	Preparation	3141079	3141237	158	-190.6	-315.3	12.72
1	Amateur	ExpBP	16	555	0	Preparation	3141263	3141383	120	-96	-281.2	12.72
1	Amateur	ExpBP	16	555	0	Preparation	3141405	3141603	198	-180.9	-245	12.72
1	Amateur	ExpBP	16	555	0	Preparation	3141657	3142565	908	153.6	51.2	12.72
1	Amateur	ExpBP	16	555	0	Rally	3142591	3145047	2456	124.7	139.9	12.72
1	Amateur	ExpBP	16	555	0	Freeze	3145071	3145535	464	243.8	93.2	12.72
1	Amateur	ExpBP	16	555	0	Response	3145581	3145717	136	42.8	10.7	12.72
1	Amateur	ExpBP	16	555	0	Response	3145747	3146125	378	23.1	-110.6	12.72
1	Amateur	ExpBP	16	555	0	NA	3146219	3146657	438	55.4	119.1	12.72
1	Amateur	ExpBP	16	555	0	NA	3147009	3153155	4616	28.2	46.5	12.72
1	Amateur	ExpBP	17	142	1	Preparation	3153207	3153381	174	256	40.6	11.24
1	Amateur	ExpBP	17	142	1	Preparation	3153407	3153573	166	242.8	138.2	11.24
1	Amateur	ExpBP	17	142	1	Preparation	3153607	3153953	346	114.1	189.6	11.24
1	Amateur	ExpBP	17	142	1	Preparation	3153979	3154325	346	-8.5	156.4	11.24
1	Amateur	ExpBP	17	142	1	Preparation	3154357	3154965	608	78.7	76.8	11.24
1	Amateur	ExpBP	17	142	1	Preparation	3154995	3155251	256	-17	129.3	11.24
1	Amateur	ExpBP	17	142	1	Preparation	3155289	3155501	212	-234.3	144.8	11.24
1	Amateur	ExpBP	17	142	1	Preparation	3155525	3155971	446	-161.9	235.9	11.24
1	Amateur	ExpBP	17	142	1	Preparation	3156019	3156485	466	57.3	69.8	11.24
1	Amateur	ExpBP	17	142	1	Preparation	3156545	3156659	114	-219.4	-231.2	11.24
1	Amateur	ExpBP	17	142	1	Preparation	3156921	3159915	2994	-257.6	-266.5	11.24
1	Amateur	ExpBP	17	142	1	Preparation	3159963	3160253	290	-116.9	-30.8	11.24
1	Amateur	ExpBP	17	142	1	Preparation	3160279	3160877	598	-248.6	-98.9	11.24
1	Amateur	ExpBP	17	142	1	Preparation	3160929	3161375	446	193.8	113.3	11.24
1	Amateur	ExpBP	17	142	1	Rally	3161397	3161611	214	169	191.3	11.24
1	Amateur	ExpBP	17	142	1	Rally	3161641	3162615	974	275	133.5	11.24
1	Amateur	ExpBP	17	142	1	Rally	3162643	3164681	2038	113.4	129.8	11.24
1	Amateur	ExpBP	17	142	1	Response	3164731	3165141	410	16.3	-135.2	11.24
1	Amateur	ExpBP	17	142	1	Response	3165181	3166463	1282	-53.6	12.1	11.24
1	Amateur	ExpBP	17	142	1	NA	3166717	3167413	696	-16.8	44.5	11.24
1	Amateur	ExpBP	17	142	1	NA	3167711	3172410	3010	-73.1	-9.7	11.24
1	Amateur	ExpBP	18	354	0	Preparation	3172460	3172600	140	242.7	-322.2	6.04
1	Amateur	ExpBP	18	354	0	Preparation	3173012	3173764	752	278.8	-410.8	6.04
1	Amateur	ExpBP	18	354	0	Preparation	3173816	3174052	236	263.9	-62.4	6.04
1	Amateur	ExpBP	18	354	0	Preparation	3174092	3174396	304	161.3	68.9	6.04
1	Amateur	ExpBP	18	354	0	Preparation	3174448	3175096	648	343.1	-281.4	6.04
1	Amateur	ExpBP	18	354	0	Preparation	3175144	3175618	474	306.9	16.1	6.04
1	Amateur	ExpBP	18	354	0	Rally	3175646	3175954	308	188.3	145.7	6.04
1	Amateur	ExpBP	18	354	0	Rally	3175976	3177068	1092	68.5	169.5	6.04
1	Amateur	ExpBP	18	354	0	Rally	3177092	3178538	1446	4	140.1	6.04
1	Amateur	ExpBP	18	354	0	Freeze	3178588	3178928	340	562.6	186.7	6.04
1	Amateur	ExpBP	18	354	0	Response	3178986	3179606	620	99.9	-116.1	6.04
1	Amateur	ExpBP	18	354	0	NA	3179646	3180138	492	27	-67.8	6.04
1	Amateur	ExpBP	18	354	0	NA	3180182	3180394	212	78.7	58.5	6.04
1	Amateur	ExpBP	18	354	0	NA	3180758	3181298	540	48.5	0.8	6.04
1	Amateur	ExpBP	18	354	0	NA	3181708	3182218	510	23.6	58.7	6.04
1	Amateur	ExpBP	18	354	0	NA	3182254	3186197	2748	30	-60.4	6.04
1	Amateur	ExpBP	19	409	0	Preparation	3186275	3187597	1322	-553.7	-242.6	5.08
1	Amateur	ExpBP	19	409	0	Preparation	3187623	3188063	440	-544.7	-59.5	5.08
1	Amateur	ExpBP	19	409	0	Rally	3188119	3188561	442	47.3	119.5	5.08
1	Amateur	ExpBP	19	409	0	Rally	3188597	3188787	190	136.2	219.2	5.08
1	Amateur	ExpBP	19	409	0	Rally	3188813	3189337	524	276.5	196.9	5.08
1	Amateur	ExpBP	19	409	0	Rally	3189373	3189523	150	270.1	350.5	5.08
1	Amateur	ExpBP	19	409	0	Rally	3189547	3189745	198	238.8	449.3	5.08
1	Amateur	ExpBP	19	409	0	Rally	3189793	3191549	1756	131.5	163.1	5.08
1	Amateur	ExpBP	19	409	0	Response	3191593	3191747	154	74.2	-130.4	5.08
1	Amateur	ExpBP	19	409	0	Response	3191771	3192925	1154	-43.5	-159.7	5.08
1	Amateur	ExpBP	19	409	0	NA	3192971	3193249	278	-37.8	-14.5	5.08
1	Amateur	ExpBP	19	409	0	NA	3193589	3194077	488	-12.3	85	5.08
1	Amateur	ExpBP	19	409	0	NA	3194099	3195365	1266	54.9	114.5	5.08
1	Amateur	ExpBP	19	409	0	NA	3195403	3199454	2712	16	-15.3	5.08
1	Amateur	ExpBP	20	408	1	Preparation	3199510	3199700	190	-242.7	-307.4	10.92
1	Amateur	ExpBP	20	408	1	Preparation	3199722	3201174	1452	-334.9	-272.4	10.92
1	Amateur	ExpBP	20	408	1	Preparation	3201580	3201800	220	-299.6	67.3	10.92
1	Amateur	ExpBP	20	408	1	Preparation	3201854	3202108	254	215	115.2	10.92
1	Amateur	ExpBP	20	408	1	Preparation	3202196	3202498	302	-346.6	-124.4	10.92
1	Amateur	ExpBP	20	408	1	Preparation	3202548	3202846	298	81.3	-57.4	10.92
1	Amateur	ExpBP	20	408	1	Preparation	3202880	3203482	602	88.9	101.8	10.92
1	Amateur	ExpBP	20	408	1	Preparation	3203518	3206868	3350	-11.6	1.9	10.92
1	Amateur	ExpBP	20	408	1	Preparation	3206938	3207404	466	-469	-154.3	10.92
1	Amateur	ExpBP	20	408	1	Rally	3207446	3207648	202	-445.9	48.3	10.92
1	Amateur	ExpBP	20	408	1	Rally	3207702	3207936	234	99.1	101.7	10.92
1	Amateur	ExpBP	20	408	1	Rally	3207962	3208430	468	196.5	151.3	10.92
1	Amateur	ExpBP	20	408	1	Rally	3208454	3208760	306	308.9	173.6	10.92
1	Amateur	ExpBP	20	408	1	Rally	3208796	3209486	690	263.3	352.8	10.92
1	Amateur	ExpBP	20	408	1	Rally	3209542	3210472	930	-5.3	126.3	10.92
1	Amateur	ExpBP	20	408	1	Freeze	3210518	3210928	410	389.5	168.6	10.92
1	Amateur	ExpBP	20	408	1	Response	3210982	3211550	568	146.5	-169.9	10.92
1	Amateur	ExpBP	20	408	1	NA	3211896	3212530	634	26.9	69.4	10.92
1	Amateur	ExpBP	20	408	1	NA	3212558	3212924	366	110.3	142.7	10.92
1	Amateur	ExpBP	20	408	1	NA	3213424	3218414	3770	37.5	34.1	10.92
1	Amateur	ExpBP	21	139	1	Preparation	3218448	3218746	298	-110.6	-17.7	9
1	Amateur	ExpBP	21	139	1	Preparation	3218804	3219584	780	-524.3	-181.1	9
1	Amateur	ExpBP	21	139	1	Preparation	3219634	3219928	294	-173.7	-101.8	9
1	Amateur	ExpBP	21	139	1	Preparation	3219980	3220208	228	398.9	-28.6	9
1	Amateur	ExpBP	21	139	1	Preparation	3220248	3220404	156	97.8	65.8	9
1	Amateur	ExpBP	21	139	1	Preparation	3221186	3221294	108	-476.8	-23.5	9
1	Amateur	ExpBP	21	139	1	Preparation	3221320	3221362	42	-634.4	-107.9	9
1	Amateur	ExpBP	21	139	1	Preparation	3221658	3221774	116	-642.2	-133.9	9
1	Amateur	ExpBP	21	139	1	Preparation	3221844	3222430	586	136.7	95.1	9
1	Amateur	ExpBP	21	139	1	Preparation	3222458	3222772	314	329.3	113.8	9
1	Amateur	ExpBP	21	139	1	Preparation	3222808	3223118	310	90.2	171.6	9
1	Amateur	ExpBP	21	139	1	Preparation	3223160	3223318	158	389.7	81.2	9
1	Amateur	ExpBP	21	139	1	Preparation	3223608	3223714	106	419.9	103.2	9
1	Amateur	ExpBP	21	139	1	Preparation	3223804	3224308	504	-543.5	-100.4	9
1	Amateur	ExpBP	21	139	1	Rally	3224336	3224468	132	-590.2	-177.2	9
1	Amateur	ExpBP	21	139	1	Rally	3224506	3224786	280	-541	20.3	9
1	Amateur	ExpBP	21	139	1	Rally	3224852	3225030	178	126.4	102.9	9
1	Amateur	ExpBP	21	139	1	Rally	3225064	3226010	946	305.4	119.5	9
1	Amateur	ExpBP	21	139	1	Rally	3226036	3226878	842	143.6	105.7	9
1	Amateur	ExpBP	21	139	1	Freeze	3226904	3227120	216	245.1	129.9	9
1	Amateur	ExpBP	21	139	1	Freeze	3227144	3227560	416	112.6	174.2	9
1	Amateur	ExpBP	21	139	1	Response	3227606	3228004	398	100.1	-149	9
1	Amateur	ExpBP	21	139	1	NA	3228072	3229150	1078	50.2	136.3	9
1	Amateur	ExpBP	21	139	1	NA	3229198	3229310	112	-27.8	6.1	9
1	Amateur	ExpBP	21	139	1	NA	3229692	3230882	1190	-2.4	-12	9
1	Amateur	ExpBP	21	139	1	NA	3230902	3235236	3188	51.2	14.2	9
1	Amateur	ExpBP	22	640	1	Preparation	3235270	3235438	168	169.5	-22.2	8.8
1	Amateur	ExpBP	22	640	1	Preparation	3235506	3236252	746	-419	-455.2	8.8
1	Amateur	ExpBP	22	640	1	Preparation	3236326	3236532	206	131.1	34.4	8.8
1	Amateur	ExpBP	22	640	1	Preparation	3236558	3236658	100	262.3	30	8.8
1	Amateur	ExpBP	22	640	1	Preparation	3236732	3237902	1170	-440.4	-437.7	8.8
1	Amateur	ExpBP	22	640	1	Preparation	3237954	3238256	302	-526.3	-80.5	8.8
1	Amateur	ExpBP	22	640	1	Preparation	3238308	3240126	1818	-297.8	-427.9	8.8
1	Amateur	ExpBP	22	640	1	Preparation	3240152	3241132	980	-144.1	-371.4	8.8
1	Amateur	ExpBP	22	640	1	Rally	3241178	3241906	728	-31.9	-64.1	8.8
1	Amateur	ExpBP	22	640	1	Rally	3241936	3242084	148	74.9	110.3	8.8
1	Amateur	ExpBP	22	640	1	Rally	3242108	3243036	928	184.3	95.2	8.8
1	Amateur	ExpBP	22	640	1	Rally	3243066	3243268	202	135.4	174.3	8.8
1	Amateur	ExpBP	22	640	1	Rally	3243304	3244226	922	42	29.9	8.8
1	Amateur	ExpBP	22	640	1	Freeze	3244276	3244416	140	472.1	34	8.8
1	Amateur	ExpBP	22	640	1	Response	3244466	3244710	244	50.4	117.9	8.8
1	Amateur	ExpBP	22	640	1	Response	3244748	3245364	616	64	-101.4	8.8
1	Amateur	ExpBP	22	640	1	NA	3245456	3245668	212	-24.8	208.7	8.8
1	Amateur	ExpBP	22	640	1	NA	3246180	3246836	656	-165.3	135.9	8.8
1	Amateur	ExpBP	22	640	1	NA	3247168	3247890	722	-37.8	35.3	8.8
1	Amateur	ExpBP	22	640	1	NA	3247932	3248098	166	3.1	-167.5	8.8
1	Amateur	ExpBP	22	640	1	NA	3248132	3253171	3334	-29.8	-43.2	8.8
1	Amateur	ExpBP	23	482	1	Preparation	3253215	3254231	1016	216.3	-242.2	10.2
1	Amateur	ExpBP	23	482	1	Preparation	3254257	3254421	164	219.3	-403.4	10.2
1	Amateur	ExpBP	23	482	1	Preparation	3254481	3255407	926	293	96.4	10.2
1	Amateur	ExpBP	23	482	1	Preparation	3255463	3255789	326	78.4	-126.1	10.2
1	Amateur	ExpBP	23	482	1	Preparation	3255833	3256897	1064	17.5	-418.8	10.2
1	Amateur	ExpBP	23	482	1	Preparation	3256963	3257295	332	110.6	128.3	10.2
1	Amateur	ExpBP	23	482	1	Preparation	3257319	3257519	200	200	141.2	10.2
1	Amateur	ExpBP	23	482	1	Preparation	3257541	3257709	168	292.3	126.1	10.2
1	Amateur	ExpBP	23	482	1	Preparation	3258057	3258171	114	55	-349.2	10.2
1	Amateur	ExpBP	23	482	1	Preparation	3258569	3259805	1236	52.4	-428	10.2
1	Amateur	ExpBP	23	482	1	Preparation	3259843	3260403	560	185.7	-52.7	10.2
1	Amateur	ExpBP	23	482	1	Rally	3260437	3261799	1362	238.2	171.8	10.2
1	Amateur	ExpBP	23	482	1	Rally	3261837	3262369	532	228.1	361.4	10.2
1	Amateur	ExpBP	23	482	1	Rally	3262419	3263951	1532	50.9	188.9	10.2
1	Amateur	ExpBP	23	482	1	Response	3263997	3264271	274	-37.6	-114.3	10.2
1	Amateur	ExpBP	23	482	1	Response	3264575	3265097	522	-131.9	-145.9	10.2
1	Amateur	ExpBP	23	482	1	NA	3265497	3265837	340	-47.4	58.6	10.2
1	Amateur	ExpBP	23	482	1	NA	3265897	3266363	466	27.3	199.4	10.2
1	Amateur	ExpBP	23	482	1	NA	3266603	3266747	144	11.2	-92.6	10.2
1	Amateur	ExpBP	23	482	1	NA	3266773	3267055	282	59.4	19.2	10.2
1	Amateur	ExpBP	23	482	1	NA	3267273	3269866	1446	-7.8	36.5	10.2
1	Amateur	ExpBP	24	211	1	Fixation	3269922	3272272	2350	8.1	-42.9	6.84
1	Amateur	ExpBP	24	211	1	Preparation	3272314	3272476	162	-165.9	-218.6	6.84
1	Amateur	ExpBP	24	211	1	Preparation	3272502	3272560	58	-217.7	-273.8	6.84
1	Amateur	ExpBP	24	211	1	Preparation	3272978	3273468	490	-170.5	-356.2	6.84
1	Amateur	ExpBP	24	211	1	Preparation	3273534	3273732	198	49.2	-34.7	6.84
1	Amateur	ExpBP	24	211	1	Preparation	3273776	3274362	586	203.6	39.2	6.84
1	Amateur	ExpBP	24	211	1	Preparation	3274388	3274744	356	126.3	121.3	6.84
1	Amateur	ExpBP	24	211	1	Preparation	3274820	3275924	1104	-179.4	-330.5	6.84
1	Amateur	ExpBP	24	211	1	Rally	3275950	3276140	190	-124	-193.6	6.84
1	Amateur	ExpBP	24	211	1	Rally	3276164	3276360	196	-70.6	-92	6.84
1	Amateur	ExpBP	24	211	1	Rally	3276384	3276818	434	-63.8	-4.8	6.84
1	Amateur	ExpBP	24	211	1	Rally	3276858	3277894	1036	66.3	112.6	6.84
1	Amateur	ExpBP	24	211	1	Rally	3277922	3279388	1466	136.6	220.9	6.84
1	Amateur	ExpBP	24	211	1	Response	3279424	3279636	212	34.8	211.9	6.84
1	Amateur	ExpBP	24	211	1	Response	3279686	3280186	500	-33.1	-105.1	6.84
1	Amateur	ExpBP	24	211	1	NA	3280612	3281902	1290	-1.7	127.3	6.84
1	Amateur	ExpBP	24	211	1	NA	3282220	3282592	372	-25	43.2	6.84
1	Amateur	ExpBP	24	211	1	NA	3282612	3287259	3536	-95.8	15	6.84
1	Amateur	ExpBP	25	218	1	Preparation	3287283	3287467	184	95.5	35.2	8.72
1	Amateur	ExpBP	25	218	1	Preparation	3287495	3287723	228	179.4	99.6	8.72
1	Amateur	ExpBP	25	218	1	Preparation	3287789	3287991	202	-272	-149.4	8.72
1	Amateur	ExpBP	25	218	1	Preparation	3288023	3288309	286	-414	-184.4	8.72
1	Amateur	ExpBP	25	218	1	Preparation	3288651	3288785	134	-314.8	-229.2	8.72
1	Amateur	ExpBP	25	218	1	Preparation	3288841	3289077	236	48.8	-43.7	8.72
1	Amateur	ExpBP	25	218	1	Preparation	3289107	3289899	792	109.8	61.1	8.72
1	Amateur	ExpBP	25	218	1	Preparation	3289927	3290287	360	193.4	80.1	8.72
1	Amateur	ExpBP	25	218	1	Preparation	3290339	3290601	262	-166.5	-194.7	8.72
1	Amateur	ExpBP	25	218	1	Preparation	3290641	3291085	444	-5	-103.1	8.72
1	Amateur	ExpBP	25	218	1	Preparation	3291121	3291323	202	118.1	-116.7	8.72
1	Amateur	ExpBP	25	218	1	Preparation	3291365	3291817	452	330.8	-141.9	8.72
1	Amateur	ExpBP	25	218	1	Preparation	3291867	3292093	226	81.2	-120.1	8.72
1	Amateur	ExpBP	25	218	1	Preparation	3292127	3292769	642	-49.5	-43.6	8.72
1	Amateur	ExpBP	25	218	1	Preparation	3292801	3293493	692	-296.3	-32.1	8.72
1	Amateur	ExpBP	25	218	1	Rally	3293531	3293733	202	36.3	101.2	8.72
1	Amateur	ExpBP	25	218	1	Rally	3293755	3293897	142	133.5	183.5	8.72
1	Amateur	ExpBP	25	218	1	Rally	3293933	3294687	754	313.7	107.4	8.72
1	Amateur	ExpBP	25	218	1	Rally	3294717	3295371	654	148.8	111.1	8.72
1	Amateur	ExpBP	25	218	1	Rally	3295399	3295625	226	175.6	7.4	8.72
1	Amateur	ExpBP	25	218	1	Rally	3295649	3296659	1010	202.6	151.2	8.72
1	Amateur	ExpBP	25	218	1	Response	3296713	3297735	1022	57.2	-135.9	8.72
1	Amateur	ExpBP	25	218	1	NA	3298105	3298519	414	0.8	-21.4	8.72
1	Amateur	ExpBP	25	218	1	NA	3298875	3299139	264	-41.4	-117	8.72
1	Amateur	ExpBP	25	218	1	NA	3299171	3299343	172	40.6	13.6	8.72
1	Amateur	ExpBP	25	218	1	NA	3299379	3304489	3280	-14.3	89.5	8.72
1	Amateur	ExpBP	26	616	0	Preparation	3304517	3304661	144	-153.2	-58	13.36
1	Amateur	ExpBP	26	616	0	Preparation	3304719	3304955	236	-460.9	-405.6	13.36
1	Amateur	ExpBP	26	616	0	Preparation	3305011	3305469	458	-173.2	-87.7	13.36
1	Amateur	ExpBP	26	616	0	Preparation	3305529	3306005	476	364.4	19.9	13.36
1	Amateur	ExpBP	26	616	0	Preparation	3306341	3306831	490	-419.3	-380.6	13.36
1	Amateur	ExpBP	26	616	0	Preparation	3306859	3308383	1524	-496.9	-483.2	13.36
1	Amateur	ExpBP	26	616	0	Preparation	3308751	3308973	222	-96.6	-130.5	13.36
1	Amateur	ExpBP	26	616	0	Preparation	3309007	3309241	234	24.6	-27.3	13.36
1	Amateur	ExpBP	26	616	0	Preparation	3309289	3309541	252	-286.9	45.9	13.36
1	Amateur	ExpBP	26	616	0	Preparation	3309565	3309739	174	-233.4	137.9	13.36
1	Amateur	ExpBP	26	616	0	Preparation	3309779	3310197	418	-438.5	131.1	13.36
1	Amateur	ExpBP	26	616	0	Preparation	3310265	3310345	80	-502	-422.2	13.36
1	Amateur	ExpBP	26	616	0	Preparation	3310739	3310839	100	-463.1	-393.3	13.36
1	Amateur	ExpBP	26	616	0	Preparation	3310897	3311047	150	-109.8	-99.1	13.36
1	Amateur	ExpBP	26	616	0	Preparation	3311397	3311709	312	-61.6	-60.8	13.36
1	Amateur	ExpBP	26	616	0	Preparation	3311759	3313441	1682	306.2	-42.3	13.36
1	Amateur	ExpBP	26	616	0	Preparation	3313491	3314071	580	-71.5	-83.9	13.36
1	Amateur	ExpBP	26	616	0	Preparation	3314117	3314567	450	-297.5	-383.7	13.36
1	Amateur	ExpBP	26	616	0	Preparation	3314615	3314659	44	-125	-112.7	13.36
1	Amateur	ExpBP	26	616	0	Preparation	3314701	3315941	1240	91.7	4.2	13.36
1	Amateur	ExpBP	26	616	0	Rally	3315979	3316733	754	297.6	88	13.36
1	Amateur	ExpBP	26	616	0	Rally	3316767	3316951	184	232.9	241.6	13.36
1	Amateur	ExpBP	26	616	0	Rally	3316993	3318473	1480	69.5	76.3	13.36
1	Amateur	ExpBP	26	616	0	Response	3318513	3319061	548	102	-142.7	13.36
1	Amateur	ExpBP	26	616	0	NA	3319109	3319679	570	91.2	77.5	13.36
1	Amateur	ExpBP	26	616	0	NA	3320109	3320631	522	-11.2	-114.5	13.36
1	Amateur	ExpBP	26	616	0	NA	3321077	3322019	942	-23.9	-171	13.36
1	Amateur	ExpBP	26	616	0	NA	3322049	3326070	2424	66.1	-32.6	13.36
1	Amateur	ExpBP	27	695	0	Preparation	3326100	3326278	178	156.8	-59.3	5.12
1	Amateur	ExpBP	27	695	0	Preparation	3326368	3327006	638	-369.4	-432	5.12
1	Amateur	ExpBP	27	695	0	Preparation	3327072	3327276	204	-19.1	-285.6	5.12
1	Amateur	ExpBP	27	695	0	Preparation	3327330	3327926	596	124	-80.2	5.12
1	Amateur	ExpBP	27	695	0	Preparation	3327950	3328548	598	9.4	3	5.12
1	Amateur	ExpBP	27	695	0	Rally	3328582	3328754	172	193.5	49.6	5.12
1	Amateur	ExpBP	27	695	0	Rally	3328778	3329636	858	337.5	56.6	5.12
1	Amateur	ExpBP	27	695	0	Rally	3329680	3331750	2070	115.9	78	5.12
1	Amateur	ExpBP	27	695	0	Response	3331798	3333302	1504	55.3	-202.9	5.12
1	Amateur	ExpBP	27	695	0	Response	3333326	3333716	390	-99.2	-172.2	5.12
1	Amateur	ExpBP	27	695	0	NA	3334064	3334158	94	85	-233.9	5.12
1	Amateur	ExpBP	27	695	0	NA	3334508	3334778	270	1220.1	37.2	5.12
1	Amateur	ExpBP	27	695	0	NA	3335614	3335660	46	31	-326.3	5.12
1	Amateur	ExpBP	28	64	0	Fixation	3338069	3340485	2416	-0.3	1	7.88
1	Amateur	ExpBP	28	64	0	Preparation	3340529	3340763	234	-191.4	-192.7	7.88
1	Amateur	ExpBP	28	64	0	Preparation	3341107	3341325	218	-229.1	-272.2	7.88
1	Amateur	ExpBP	28	64	0	Preparation	3341383	3341797	414	178.3	-90.2	7.88
1	Amateur	ExpBP	28	64	0	Preparation	3341835	3342237	402	331.4	89.1	7.88
1	Amateur	ExpBP	28	64	0	Preparation	3342275	3342581	306	531	254.9	7.88
1	Amateur	ExpBP	28	64	0	Preparation	3342613	3342903	290	411.9	180.9	7.88
1	Amateur	ExpBP	28	64	0	Preparation	3342951	3343615	664	52.9	180.8	7.88
1	Amateur	ExpBP	28	64	0	Preparation	3343683	3343809	126	-173	-321.6	7.88
1	Amateur	ExpBP	28	64	0	Preparation	3344169	3345377	1208	-225.9	-227.8	7.88
1	Amateur	ExpBP	28	64	0	Rally	3345407	3345901	494	-132.2	-37.3	7.88
1	Amateur	ExpBP	28	64	0	Rally	3345945	3346123	178	149.9	80.4	7.88
1	Amateur	ExpBP	28	64	0	Rally	3346159	3346307	148	255.7	160.9	7.88
1	Amateur	ExpBP	28	64	0	Rally	3346331	3346943	612	390.8	153.2	7.88
1	Amateur	ExpBP	28	64	0	Rally	3346973	3347133	160	243.2	168.7	7.88
1	Amateur	ExpBP	28	64	0	Rally	3347159	3348827	1668	103.5	103.4	7.88
1	Amateur	ExpBP	28	64	0	Response	3349151	3349841	690	71.6	-133.5	7.88
1	Amateur	ExpBP	28	64	0	NA	3349891	3350209	318	22	26.6	7.88
1	Amateur	ExpBP	28	64	0	NA	3350647	3356161	4384	11	-59.4	7.88
1	Amateur	ExpBP	29	617	1	Preparation	3356229	3356389	160	-372.3	-360.2	8.28
1	Amateur	ExpBP	29	617	1	Preparation	3356735	3358757	2022	-434.5	-396.5	8.28
1	Amateur	ExpBP	29	617	1	Preparation	3358805	3358959	154	-336.4	-133.1	8.28
1	Amateur	ExpBP	29	617	1	Preparation	3358997	3359375	378	-402	18.7	8.28
1	Amateur	ExpBP	29	617	1	Preparation	3359405	3359619	214	-523.8	-18	8.28
1	Amateur	ExpBP	29	617	1	Preparation	3360027	3361219	1192	-182.2	-389.4	8.28
1	Amateur	ExpBP	29	617	1	Preparation	3361253	3361819	566	-125.6	-105.4	8.28
1	Amateur	ExpBP	29	617	1	Rally	3361857	3363193	1336	89.4	90.3	8.28
1	Amateur	ExpBP	29	617	1	Rally	3363215	3364489	1274	9	104.7	8.28
1	Amateur	ExpBP	29	617	1	Freeze	3364529	3364957	428	285.8	71.7	8.28
1	Amateur	ExpBP	29	617	1	Response	3365005	3365541	536	36.1	-100	8.28
1	Amateur	ExpBP	29	617	1	NA	3365609	3365739	130	40.8	109.3	8.28
1	Amateur	ExpBP	29	617	1	NA	3366057	3366911	854	-38.4	114.2	8.28
1	Amateur	ExpBP	29	617	1	NA	3366935	3367483	548	47.5	125.2	8.28
1	Amateur	ExpBP	29	617	1	NA	3367779	3373149	3890	40.8	31.7	8.28
1	Amateur	ExpBP	30	419	1	Preparation	3373175	3373391	216	91.8	21	8.04
1	Amateur	ExpBP	30	419	1	Preparation	3373439	3373775	336	395.3	-253.4	8.04
1	Amateur	ExpBP	30	419	1	Preparation	3373829	3374241	412	371.5	97.6	8.04
1	Amateur	ExpBP	30	419	1	Preparation	3374613	3374839	226	257.8	114.5	8.04
1	Amateur	ExpBP	30	419	1	Preparation	3374867	3375167	300	83.1	124.5	8.04
1	Amateur	ExpBP	30	419	1	Preparation	3375217	3376105	888	446.2	56.9	8.04
1	Amateur	ExpBP	30	419	1	Preparation	3376165	3376933	768	396.5	-359.8	8.04
1	Amateur	ExpBP	30	419	1	Preparation	3376961	3377327	366	397.1	-469.9	8.04
1	Amateur	ExpBP	30	419	1	Preparation	3377369	3377681	312	375.6	-279.3	8.04
1	Amateur	ExpBP	30	419	1	Preparation	3377721	3377929	208	387	-120.9	8.04
1	Amateur	ExpBP	30	419	1	Rally	3377977	3378151	174	350	-424.4	8.04
1	Amateur	ExpBP	30	419	1	Rally	3378201	3378451	250	346.3	-45.2	8.04
1	Amateur	ExpBP	30	419	1	Rally	3378503	3378783	280	319.2	-400.3	8.04
1	Amateur	ExpBP	30	419	1	Rally	3378839	3379521	682	304.5	100.2	8.04
1	Amateur	ExpBP	30	419	1	Rally	3379549	3379705	156	339	309.9	8.04
1	Amateur	ExpBP	30	419	1	Rally	3379729	3379967	238	289.6	413.3	8.04
1	Amateur	ExpBP	30	419	1	Rally	3380015	3381503	1488	152	126.3	8.04
1	Amateur	ExpBP	30	419	1	Response	3381547	3381735	188	531.5	172.2	8.04
1	Amateur	ExpBP	30	419	1	Response	3381807	3382071	264	155.1	-175.2	8.04
1	Amateur	ExpBP	30	419	1	Response	3382097	3382439	342	26.2	-156.7	8.04
1	Amateur	ExpBP	30	419	1	NA	3382499	3382655	156	114.5	24.2	8.04
1	Amateur	ExpBP	30	419	1	NA	3383061	3384021	960	68.2	4.8	8.04
1	Amateur	ExpBP	30	419	1	NA	3384323	3389086	3332	-37.3	76.5	8.04
1	Amateur	ExpBP	31	67	0	Preparation	3389120	3389442	322	76	-199.3	11.32
1	Amateur	ExpBP	31	67	0	Preparation	3389786	3390414	628	-61.1	-268.9	11.32
1	Amateur	ExpBP	31	67	0	Preparation	3390750	3391006	256	-175.3	-246.5	11.32
1	Amateur	ExpBP	31	67	0	Preparation	3391064	3391360	296	279.8	12.7	11.32
1	Amateur	ExpBP	31	67	0	Preparation	3391384	3391632	248	288.9	96.6	11.32
1	Amateur	ExpBP	31	67	0	Preparation	3391656	3391994	338	169.3	91.1	11.32
1	Amateur	ExpBP	31	67	0	Preparation	3392040	3392108	68	-0.3	-40.6	11.32
1	Amateur	ExpBP	31	67	0	Preparation	3392426	3392586	160	12.4	-30.7	11.32
1	Amateur	ExpBP	31	67	0	Preparation	3392614	3393030	416	43.8	84.4	11.32
1	Amateur	ExpBP	31	67	0	Preparation	3393054	3393404	350	-31.9	104.1	11.32
1	Amateur	ExpBP	31	67	0	Preparation	3393436	3393884	448	121.8	85.3	11.32
1	Amateur	ExpBP	31	67	0	Preparation	3393910	3394092	182	-14.9	79	11.32
1	Amateur	ExpBP	31	67	0	Preparation	3394134	3394308	174	-136.4	-153.2	11.32
1	Amateur	ExpBP	31	67	0	Preparation	3394330	3394828	498	-237.9	-232.5	11.32
1	Amateur	ExpBP	31	67	0	Preparation	3394882	3395160	278	95.7	-21.2	11.32
1	Amateur	ExpBP	31	67	0	Preparation	3395218	3395790	572	-177.9	-207.7	11.32
1	Amateur	ExpBP	31	67	0	Preparation	3395834	3396170	336	16.9	-47.5	11.32
1	Amateur	ExpBP	31	67	0	Preparation	3396210	3396394	184	185.2	131.2	11.32
1	Amateur	ExpBP	31	67	0	Preparation	3396456	3397468	1012	-214.8	-276.8	11.32
1	Amateur	ExpBP	31	67	0	Rally	3397494	3397958	464	-98.9	-94.1	11.32
1	Amateur	ExpBP	31	67	0	Rally	3398004	3399038	1034	245.2	131.4	11.32
1	Amateur	ExpBP	31	67	0	Rally	3399066	3399212	146	316.6	307.4	11.32
1	Amateur	ExpBP	31	67	0	Rally	3399236	3399490	254	297.6	401.4	11.32
1	Amateur	ExpBP	31	67	0	Rally	3399538	3400684	1146	119.5	113.9	11.32
1	Amateur	ExpBP	31	67	0	Freeze	3400730	3400998	268	556.4	151.4	11.32
1	Amateur	ExpBP	31	67	0	Response	3401052	3401436	384	70.8	-133.2	11.32
1	Amateur	ExpBP	31	67	0	Response	3401464	3401726	262	47.2	-86	11.32
1	Amateur	ExpBP	31	67	0	NA	3401770	3403104	1334	16	103.4	11.32
1	Amateur	ExpBP	31	67	0	NA	3403140	3407859	3690	-2.3	-26.5	11.32
1	Amateur	ExpBP	32	149	0	Preparation	3407881	3408043	162	94	36.3	5.72
1	Amateur	ExpBP	32	149	0	Preparation	3408095	3408275	180	-284.1	-153	5.72
1	Amateur	ExpBP	32	149	0	Preparation	3408293	3408333	40	-375	-171.6	5.72
1	Amateur	ExpBP	32	149	0	Preparation	3408651	3408815	164	-333.7	-263.2	5.72
1	Amateur	ExpBP	32	149	0	Preparation	3408859	3409005	146	-135.9	-56.4	5.72
1	Amateur	ExpBP	32	149	0	Preparation	3409061	3409551	490	324.4	27.6	5.72
1	Amateur	ExpBP	32	149	0	Preparation	3409623	3410475	852	-314.7	-105.7	5.72
1	Amateur	ExpBP	32	149	0	Rally	3410507	3411005	498	-230.6	45.4	5.72
1	Amateur	ExpBP	32	149	0	Rally	3411053	3411223	170	63.1	138.8	5.72
1	Amateur	ExpBP	32	149	0	Rally	3411251	3412231	980	244.3	151	5.72
1	Amateur	ExpBP	32	149	0	Rally	3412265	3412587	322	284.5	377.2	5.72
1	Amateur	ExpBP	32	149	0	Rally	3412633	3412937	304	243.5	107.6	5.72
1	Amateur	ExpBP	32	149	0	Rally	3412959	3413849	890	111	123.6	5.72
1	Amateur	ExpBP	32	149	0	Freeze	3413883	3414141	258	-28	153.4	5.72
1	Amateur	ExpBP	32	149	0	Response	3414189	3414389	200	-30.1	-189.1	5.72
1	Amateur	ExpBP	32	149	0	Response	3414415	3414681	266	-135.4	-166.5	5.72
1	Amateur	ExpBP	32	149	0	Response	3414705	3415097	392	-48.7	-145.9	5.72
1	Amateur	ExpBP	32	149	0	NA	3415195	3416203	1008	81.1	196.7	5.72
1	Amateur	ExpBP	32	149	0	NA	3416247	3416737	490	27.6	85.9	5.72
1	Amateur	ExpBP	32	149	0	NA	3417045	3417411	366	-15.7	32.2	5.72
1	Amateur	ExpBP	32	149	0	NA	3417437	3421729	2814	9	-34.6	5.72
1	Amateur	ExpBP	33	9	1	Preparation	3421777	3421975	198	-177.8	-287.2	6.2
1	Amateur	ExpBP	33	9	1	Preparation	3421999	3423373	1374	-241.1	-341.9	6.2
1	Amateur	ExpBP	33	9	1	Preparation	3423441	3423669	228	204.7	-28	6.2
1	Amateur	ExpBP	33	9	1	Preparation	3423695	3424277	582	257.3	63.6	6.2
1	Amateur	ExpBP	33	9	1	Preparation	3424355	3424717	362	-211.1	-369.8	6.2
1	Amateur	ExpBP	33	9	1	Rally	3424745	3424977	232	-226.4	-230.4	6.2
1	Amateur	ExpBP	33	9	1	Rally	3425005	3425381	376	-209.8	-99.1	6.2
1	Amateur	ExpBP	33	9	1	Rally	3425431	3428401	2970	184.8	92.7	6.2
1	Amateur	ExpBP	33	9	1	Response	3428749	3428931	182	10.4	-144.7	6.2
1	Amateur	ExpBP	33	9	1	Response	3428961	3429175	214	-120.7	-168.2	6.2
1	Amateur	ExpBP	33	9	1	Response	3429207	3429787	580	63.7	-164.6	6.2
1	Amateur	ExpBP	33	9	1	Response	3429821	3430041	220	-40.2	-189	6.2
1	Amateur	ExpBP	33	9	1	Response	3430071	3430549	478	-149.4	-180.6	6.2
1	Amateur	ExpBP	33	9	1	Response	3430575	3431055	480	4.5	-168.2	6.2
1	Amateur	ExpBP	33	9	1	NA	3431115	3431419	304	83.5	47.4	6.2
1	Amateur	ExpBP	33	9	1	NA	3432155	3432251	96	1535.8	275.4	6.2
1	Amateur	ExpBP	33	9	1	NA	3432869	3433025	156	-110.8	-162.4	6.2
1	Amateur	ExpBP	33	9	1	NA	3433057	3433313	256	51.5	-62.4	6.2
1	Amateur	ExpBP	33	9	1	NA	3433341	3433501	160	-66.3	-38.2	6.2
1	Amateur	ExpBP	33	9	1	NA	3433523	3436183	1270	14	13.5	6.2
1	Amateur	ExpBP	34	406	1	Fixation	3436505	3437649	1144	-9.2	-52.9	10.12
1	Amateur	ExpBP	34	406	1	Preparation	3437691	3437929	238	102.4	-291.6	10.12
1	Amateur	ExpBP	34	406	1	Preparation	3437991	3438447	456	54	121.8	10.12
1	Amateur	ExpBP	34	406	1	Preparation	3438463	3438601	138	-37.1	166.2	10.12
1	Amateur	ExpBP	34	406	1	Preparation	3438639	3439355	716	-151.1	279.2	10.12
1	Amateur	ExpBP	34	406	1	Preparation	3439399	3439793	394	28.2	49.7	10.12
1	Amateur	ExpBP	34	406	1	Preparation	3439839	3440537	698	140.5	-236.1	10.12
1	Amateur	ExpBP	34	406	1	Preparation	3440585	3440877	292	70.9	-2.8	10.12
1	Amateur	ExpBP	34	406	1	Preparation	3440911	3441297	386	38.3	105.1	10.12
1	Amateur	ExpBP	34	406	1	Preparation	3441323	3441627	304	117.5	161.5	10.12
1	Amateur	ExpBP	34	406	1	Preparation	3441671	3443053	1382	92.8	-115	10.12
1	Amateur	ExpBP	34	406	1	Preparation	3443079	3443763	684	-65.3	-0.5	10.12
1	Amateur	ExpBP	34	406	1	Preparation	3443789	3444693	904	46.2	23.9	10.12
1	Amateur	ExpBP	34	406	1	Rally	3444721	3445121	400	-126.2	2.8	10.12
1	Amateur	ExpBP	34	406	1	Rally	3445177	3446293	1116	-28.8	204.6	10.12
1	Amateur	ExpBP	34	406	1	Rally	3446317	3447795	1478	110.7	187.1	10.12
1	Amateur	ExpBP	34	406	1	Freeze	3447819	3448241	422	194.4	186.9	10.12
1	Amateur	ExpBP	34	406	1	Response	3448563	3448963	400	59	-147.6	10.12
1	Amateur	ExpBP	34	406	1	Response	3448985	3449385	400	133.2	-148.2	10.12
1	Amateur	ExpBP	34	406	1	Response	3449421	3449969	548	25	-43.6	10.12
1	Amateur	ExpBP	34	406	1	NA	3450265	3450601	336	17.7	45.8	10.12
1	Amateur	ExpBP	34	406	1	NA	3450989	3452685	1696	27.2	-28.3	10.12
1	Amateur	ExpBP	34	406	1	NA	3452709	3453017	308	96.2	10.8	10.12
1	Amateur	ExpBP	34	406	1	NA	3453047	3453247	200	-41.7	38	10.12
1	Amateur	ExpBP	34	406	1	NA	3453509	3456956	1984	28.9	12.5	10.12
1	Amateur	ExpBP	35	466	1	Fixation	3457072	3457354	282	5.9	-3.1	6.24
1	Amateur	ExpBP	35	466	1	Preparation	3457390	3458314	924	106.9	-191.3	6.24
1	Amateur	ExpBP	35	466	1	Preparation	3458358	3459126	768	219.1	125.4	6.24
1	Amateur	ExpBP	35	466	1	Preparation	3459176	3459962	786	139.3	-138.3	6.24
1	Amateur	ExpBP	35	466	1	Preparation	3460004	3460580	576	102.3	92.3	6.24
1	Amateur	ExpBP	35	466	1	Rally	3460610	3461256	646	147.5	-9.4	6.24
1	Amateur	ExpBP	35	466	1	Rally	3461292	3462550	1258	193.2	169.2	6.24
1	Amateur	ExpBP	35	466	1	Rally	3462580	3462732	152	198.6	292.9	6.24
1	Amateur	ExpBP	35	466	1	Rally	3462756	3462966	210	212.6	385.9	6.24
1	Amateur	ExpBP	35	466	1	Rally	3463008	3463974	966	97.4	114.6	6.24
1	Amateur	ExpBP	35	466	1	Response	3464016	3464184	168	454.4	201	6.24
1	Amateur	ExpBP	35	466	1	Response	3464234	3464386	152	164.6	62.8	6.24
1	Amateur	ExpBP	35	466	1	Response	3464422	3465100	678	168.4	-129.6	6.24
1	Amateur	ExpBP	35	466	1	NA	3465450	3466162	712	128.6	99.1	6.24
1	Amateur	ExpBP	35	466	1	NA	3466178	3466782	604	51.1	89.7	6.24
1	Amateur	ExpBP	35	466	1	NA	3467086	3467994	908	102.9	8.5	6.24
1	Amateur	ExpBP	35	466	1	NA	3468012	3472634	3162	110.1	7.5	6.24
1	Amateur	ExpBP	36	393	0	Preparation	3472682	3473504	822	344	-305	5.76
1	Amateur	ExpBP	36	393	0	Preparation	3473528	3474062	534	289.6	-446.8	5.76
1	Amateur	ExpBP	36	393	0	Preparation	3474126	3474310	184	-237.9	-415.1	5.76
1	Amateur	ExpBP	36	393	0	Preparation	3474340	3474980	640	-403.2	-411.5	5.76
1	Amateur	ExpBP	36	393	0	Preparation	3475026	3475322	296	-255.1	-189	5.76
1	Amateur	ExpBP	36	393	0	Rally	3475408	3475582	174	314.1	-345.3	5.76
1	Amateur	ExpBP	36	393	0	Rally	3475606	3476774	1168	293.6	-465.2	5.76
1	Amateur	ExpBP	36	393	0	Rally	3476804	3477122	318	182.1	-459	5.76
1	Amateur	ExpBP	36	393	0	Rally	3477182	3477484	302	-50.6	43.2	5.76
1	Amateur	ExpBP	36	393	0	Rally	3477542	3477778	236	-232.4	-399.4	5.76
1	Amateur	ExpBP	36	393	0	Rally	3477802	3477988	186	-338.4	-377	5.76
1	Amateur	ExpBP	36	393	0	Rally	3478062	3478790	728	56.1	60.9	5.76
1	Amateur	ExpBP	36	393	0	Response	3479136	3479262	126	101.6	-140.2	5.76
1	Amateur	ExpBP	36	393	0	Response	3479284	3480110	826	0	-160.4	5.76
1	Amateur	ExpBP	36	393	0	Response	3480140	3480284	144	130.5	-145	5.76
1	Amateur	ExpBP	36	393	0	Response	3480310	3481146	836	-35.1	-150.5	5.76
1	Amateur	ExpBP	36	393	0	NA	3481220	3481660	440	-18.3	104	5.76
1	Amateur	ExpBP	36	393	0	NA	3481684	3481934	250	-123.6	129.3	5.76
1	Amateur	ExpBP	36	393	0	NA	3482286	3482990	704	-60.4	58.2	5.76
1	Amateur	ExpBP	36	393	0	NA	3483030	3488647	3430	18.9	1	5.76
1	Amateur	ExpBP	37	386	0	Preparation	3488683	3488831	148	28.9	95.9	7.08
1	Amateur	ExpBP	37	386	0	Preparation	3489147	3489699	552	46.7	118.8	7.08
1	Amateur	ExpBP	37	386	0	Preparation	3489723	3490163	440	-106.4	97.7	7.08
1	Amateur	ExpBP	37	386	0	Preparation	3490233	3490895	662	-334	-407.8	7.08
1	Amateur	ExpBP	37	386	0	Preparation	3490919	3491155	236	-461	-411.5	7.08
1	Amateur	ExpBP	37	386	0	Preparation	3491227	3491563	336	278.4	-451	7.08
1	Amateur	ExpBP	37	386	0	Preparation	3491619	3491993	374	-246.2	-313.3	7.08
1	Amateur	ExpBP	37	386	0	Preparation	3492019	3492279	260	-177.1	-141.1	7.08
1	Amateur	ExpBP	37	386	0	Preparation	3492321	3492815	494	-136.7	72.5	7.08
1	Amateur	ExpBP	37	386	0	Rally	3492843	3495669	2826	43.8	119.9	7.08
1	Amateur	ExpBP	37	386	0	Freeze	3495699	3496085	386	153.5	193.5	7.08
1	Amateur	ExpBP	37	386	0	Response	3496413	3496715	302	151.7	-138.6	7.08
1	Amateur	ExpBP	37	386	0	Response	3496753	3497083	330	10.1	-57.6	7.08
1	Amateur	ExpBP	37	386	0	NA	3497413	3497689	276	-86	-75.8	7.08
1	Amateur	ExpBP	37	386	0	NA	3498047	3498253	206	-18	-44.9	7.08
1	Amateur	ExpBP	37	386	0	NA	3498287	3498595	308	-45.3	27.1	7.08
1	Amateur	ExpBP	37	386	0	NA	3498621	3499589	968	21.5	96.7	7.08
1	Amateur	ExpBP	37	386	0	NA	3499613	3500209	596	-16.8	87.1	7.08
1	Amateur	ExpBP	37	386	0	NA	3500247	3504751	3282	44.1	-34	7.08
1	Amateur	ExpBP	38	564	0	Preparation	3504815	3505281	466	-575.9	-192.4	4.24
1	Amateur	ExpBP	38	564	0	Preparation	3505303	3505629	326	-532.6	-282.7	4.24
1	Amateur	ExpBP	38	564	0	Rally	3505665	3506231	566	-465.7	-56.9	4.24
1	Amateur	ExpBP	38	564	0	Rally	3506293	3506519	226	153.9	75.9	4.24
1	Amateur	ExpBP	38	564	0	Rally	3506547	3507407	860	290.9	70.6	4.24
1	Amateur	ExpBP	38	564	0	Rally	3507433	3509057	1624	132.1	41	4.24
1	Amateur	ExpBP	38	564	0	Response	3509085	3509337	252	22.8	87.2	4.24
1	Amateur	ExpBP	38	564	0	Response	3509375	3509619	244	-30.2	-116.6	4.24
1	Amateur	ExpBP	38	564	0	Response	3509649	3510237	588	20.2	-162.7	4.24
1	Amateur	ExpBP	38	564	0	NA	3510287	3510591	304	63.6	10.9	4.24
1	Amateur	ExpBP	38	564	0	NA	3510927	3511915	988	23	6.8	4.24
1	Amateur	ExpBP	38	564	0	NA	3511939	3513061	1122	37.1	6.6	4.24
1	Amateur	ExpBP	38	564	0	NA	3513083	3513983	900	9.5	-28.7	4.24
1	Amateur	ExpFC	1	15	1	NA	1938969	1941471	2502	-1.4	21.7	9.6
1	Amateur	ExpFC	1	15	1	Preparation	1941499	1941743	244	136.6	39.8	9.6
1	Amateur	ExpFC	1	15	1	Preparation	1941775	1941857	82	254.5	91.1	9.6
1	Amateur	ExpFC	1	15	1	Preparation	1941911	1942369	458	-49.8	-235.4	9.6
1	Amateur	ExpFC	1	15	1	Preparation	1942713	1943407	694	-78.6	-359.7	9.6
1	Amateur	ExpFC	1	15	1	Preparation	1943437	1943939	502	-166.4	-248.4	9.6
1	Amateur	ExpFC	1	15	1	Preparation	1943963	1945205	1242	-209.6	-314.7	9.6
1	Amateur	ExpFC	1	15	1	Preparation	1945227	1945417	190	-84.4	-429	9.6
1	Amateur	ExpFC	1	15	1	Preparation	1945441	1947015	1574	-6.5	-390	9.6
1	Amateur	ExpFC	1	15	1	Preparation	1947069	1947325	256	-294.6	-353.3	9.6
1	Amateur	ExpFC	1	15	1	Preparation	1947361	1947969	608	-425.4	-278.3	9.6
1	Amateur	ExpFC	1	15	1	Rally	1948017	1949317	1300	-37.4	-382.1	9.6
1	Amateur	ExpFC	1	15	1	Rally	1949339	1949647	308	-41.1	-355.8	9.6
1	Amateur	ExpFC	1	15	1	Rally	1949707	1950471	764	217.1	62.9	9.6
1	Amateur	ExpFC	1	15	1	Rally	1950559	1950715	156	1.7	-272.7	9.6
1	Amateur	ExpFC	1	15	1	Rally	1950743	1950839	96	143	-212	9.6
1	Amateur	ExpFC	1	15	1	Rally	1950881	1951693	812	213.1	62.2	9.6
1	Amateur	ExpFC	1	15	1	Response	1951741	1951847	106	106.8	-158.1	9.6
1	Amateur	ExpFC	1	15	1	Response	1951873	1952043	170	135	-236.7	9.6
1	Amateur	ExpFC	1	15	1	Response	1952105	1952481	376	70.7	214.7	9.6
1	Amateur	ExpFC	1	15	1	NA	1952927	1952989	62	114.2	-533.2	9.6
1	Amateur	ExpFC	1	15	1	NA	1954253	1954673	420	43	71.1	9.6
1	Amateur	ExpFC	1	15	1	NA	1954691	1958753	2900	-52.2	16.8	9.6
1	Amateur	ExpFC	2	136	1	Preparation	1958781	1959175	394	123.1	62.5	5.72
1	Amateur	ExpFC	2	136	1	Preparation	1959237	1959493	256	-196.3	-297.2	5.72
1	Amateur	ExpFC	2	136	1	Preparation	1959795	1960033	238	-196	-12.7	5.72
1	Amateur	ExpFC	2	136	1	Preparation	1960079	1961209	1130	-212.4	-356.1	5.72
1	Amateur	ExpFC	2	136	1	Preparation	1961245	1961451	206	-83.2	-350.1	5.72
1	Amateur	ExpFC	2	136	1	Rally	1961501	1961921	420	-37.1	-7.7	5.72
1	Amateur	ExpFC	2	136	1	Rally	1961963	1962395	432	197.3	112.3	5.72
1	Amateur	ExpFC	2	136	1	Rally	1962417	1963235	818	330.6	115.2	5.72
1	Amateur	ExpFC	2	136	1	Rally	1963265	1963485	220	192.5	143.8	5.72
1	Amateur	ExpFC	2	136	1	Rally	1963509	1965055	1546	67	131.3	5.72
1	Amateur	ExpFC	2	136	1	Response	1965105	1965389	284	66.2	-236.9	5.72
1	Amateur	ExpFC	2	136	1	NA	1965445	1965633	188	91.4	82.3	5.72
1	Amateur	ExpFC	2	136	1	NA	1966013	1966361	348	85.8	-107.1	5.72
1	Amateur	ExpFC	2	136	1	NA	1966415	1966541	126	-28.5	35.3	5.72
1	Amateur	ExpFC	2	136	1	NA	1966885	1967433	548	14.7	16.2	5.72
1	Amateur	ExpFC	2	136	1	NA	1967833	1968229	396	8.7	-177.5	5.72
1	Amateur	ExpFC	2	136	1	NA	1968265	1968375	110	-103	-72.7	5.72
1	Amateur	ExpFC	2	136	1	NA	1968767	1969045	278	4.4	-64.7	5.72
1	Amateur	ExpFC	2	136	1	NA	1969079	1973329	2902	125.1	-11.5	5.72
1	Amateur	ExpFC	3	354	1	Preparation	1973381	1973511	130	212.3	-298.4	6.04
1	Amateur	ExpFC	3	354	1	Preparation	1973535	1975149	1614	260.2	-385.9	6.04
1	Amateur	ExpFC	3	354	1	Preparation	1975175	1976669	1494	328.4	-433.2	6.04
1	Amateur	ExpFC	3	354	1	Rally	1976721	1976887	166	-58.2	-397.3	6.04
1	Amateur	ExpFC	3	354	1	Rally	1976915	1977071	156	-198.5	-410.7	6.04
1	Amateur	ExpFC	3	354	1	Rally	1977107	1977355	248	-422.1	-403.5	6.04
1	Amateur	ExpFC	3	354	1	Rally	1977379	1977605	226	-540.6	-410.8	6.04
1	Amateur	ExpFC	3	354	1	Rally	1977639	1977921	282	-416	-275.7	6.04
1	Amateur	ExpFC	3	354	1	Rally	1977983	1979109	1126	231.6	-422.7	6.04
1	Amateur	ExpFC	3	354	1	Freeze	1979175	1979393	218	88.6	67.9	6.04
1	Amateur	ExpFC	3	354	1	Freeze	1979415	1979813	398	36.5	162.1	6.04
1	Amateur	ExpFC	3	354	1	Response	1979863	1980115	252	125.5	-272.1	6.04
1	Amateur	ExpFC	3	354	1	Response	1980173	1980473	300	71.5	86	6.04
1	Amateur	ExpFC	3	354	1	NA	1980863	1987877	5740	-64.4	-3.6	6.04
1	Amateur	ExpFC	4	493	1	Preparation	1987907	1988081	174	187.9	-7.4	11.24
1	Amateur	ExpFC	4	493	1	Preparation	1988129	1991811	3682	193.8	-346.8	11.24
1	Amateur	ExpFC	4	493	1	Preparation	1991843	1992467	624	235	-364	11.24
1	Amateur	ExpFC	4	493	1	Preparation	1992525	1992613	88	364.9	-104	11.24
1	Amateur	ExpFC	4	493	1	Preparation	1992637	1993435	798	371.6	-29.4	11.24
1	Amateur	ExpFC	4	493	1	Preparation	1993485	1993859	374	65.7	-1	11.24
1	Amateur	ExpFC	4	493	1	Preparation	1993913	1994125	212	-224	-327.7	11.24
1	Amateur	ExpFC	4	493	1	Preparation	1994149	1994491	342	-350.1	-339.9	11.24
1	Amateur	ExpFC	4	493	1	Preparation	1994517	1994799	282	-478.4	-358.4	11.24
1	Amateur	ExpFC	4	493	1	Preparation	1994859	1996463	1604	184	-417.3	11.24
1	Amateur	ExpFC	4	493	1	Rally	1996531	1996673	142	159.6	-75.1	11.24
1	Amateur	ExpFC	4	493	1	Rally	1996709	1997857	1148	220.2	116.4	11.24
1	Amateur	ExpFC	4	493	1	Rally	1997911	1998155	244	147.6	-135.4	11.24
1	Amateur	ExpFC	4	493	1	Rally	1998199	1998917	718	25.8	-354.4	11.24
1	Amateur	ExpFC	4	493	1	Rally	1998943	1999193	250	-116	-396.7	11.24
1	Amateur	ExpFC	4	493	1	Freeze	1999217	1999399	182	-191.6	-386.2	11.24
1	Amateur	ExpFC	4	493	1	Freeze	1999457	1999711	254	92.9	-250.5	11.24
1	Amateur	ExpFC	4	493	1	Response	1999761	1999945	184	109.6	-7	11.24
1	Amateur	ExpFC	4	493	1	Response	1999971	2000059	88	139.8	-94.8	11.24
1	Amateur	ExpFC	4	493	1	Response	2000103	2000477	374	91.9	126.3	11.24
1	Amateur	ExpFC	4	493	1	NA	2000533	2000935	402	88.2	-222.2	11.24
1	Amateur	ExpFC	4	493	1	NA	2001011	2001025	14	-10.4	81.5	11.24
1	Amateur	ExpFC	4	493	1	NA	2001375	2001879	504	32.5	-25.7	11.24
1	Amateur	ExpFC	4	493	1	NA	2001915	2008415	4870	17.6	63.2	11.24
1	Amateur	ExpFC	5	139	1	Preparation	2008449	2008663	214	129	66.7	9
1	Amateur	ExpFC	5	139	1	Preparation	2008727	2009027	300	-422.7	-225.4	9
1	Amateur	ExpFC	5	139	1	Preparation	2009071	2009237	166	-117.5	-92.5	9
1	Amateur	ExpFC	5	139	1	Preparation	2009285	2009633	348	-507.4	-156.7	9
1	Amateur	ExpFC	5	139	1	Preparation	2009661	2010515	854	-577.2	-297.3	9
1	Amateur	ExpFC	5	139	1	Preparation	2010547	2010981	434	-624.6	-137.4	9
1	Amateur	ExpFC	5	139	1	Preparation	2011025	2011609	584	-343	-268.1	9
1	Amateur	ExpFC	5	139	1	Preparation	2011653	2011875	222	-560.7	-258.1	9
1	Amateur	ExpFC	5	139	1	Preparation	2011909	2012451	542	-630.9	-123.8	9
1	Amateur	ExpFC	5	139	1	Preparation	2012487	2013501	1014	-543.1	-300	9
1	Amateur	ExpFC	5	139	1	Preparation	2013525	2013749	224	-554	-354.8	9
1	Amateur	ExpFC	5	139	1	Preparation	2013791	2014609	818	-627.8	-162.3	9
1	Amateur	ExpFC	5	139	1	Rally	2014641	2015373	732	-571.2	-242.1	9
1	Amateur	ExpFC	5	139	1	Rally	2015441	2015627	186	-18.4	61.7	9
1	Amateur	ExpFC	5	139	1	Rally	2015657	2015871	214	168.8	87.4	9
1	Amateur	ExpFC	5	139	1	Rally	2015895	2016621	726	296.3	82.6	9
1	Amateur	ExpFC	5	139	1	Rally	2016651	2016939	288	243.5	180.8	9
1	Amateur	ExpFC	5	139	1	Rally	2016967	2017791	824	116.7	117.4	9
1	Amateur	ExpFC	5	139	1	Freeze	2017831	2018061	230	-9.7	30.7	9
1	Amateur	ExpFC	5	139	1	Response	2018107	2018277	170	7.9	204.3	9
1	Amateur	ExpFC	5	139	1	NA	2018339	2018577	238	37.8	-261.2	9
1	Amateur	ExpFC	5	139	1	NA	2018665	2019295	630	27.4	47	9
1	Amateur	ExpFC	5	139	1	NA	2019583	2020275	692	46.6	17.4	9
1	Amateur	ExpFC	5	139	1	NA	2020307	2024962	3442	-57.5	11.1	9
1	Amateur	ExpFC	6	343	1	Preparation	2024994	2025104	110	-163.1	-54.8	6.64
1	Amateur	ExpFC	6	343	1	Preparation	2025156	2025646	490	-452.6	-273.7	6.64
1	Amateur	ExpFC	6	343	1	Preparation	2025676	2026374	698	-456.9	-372.1	6.64
1	Amateur	ExpFC	6	343	1	Preparation	2026406	2028744	2338	-469.5	-194.1	6.64
1	Amateur	ExpFC	6	343	1	Rally	2028774	2029182	408	-388.5	34.5	6.64
1	Amateur	ExpFC	6	343	1	Rally	2029224	2030474	1250	-16.6	166.9	6.64
1	Amateur	ExpFC	6	343	1	Rally	2030540	2031044	504	-228.2	-72.7	6.64
1	Amateur	ExpFC	6	343	1	Rally	2031088	2032170	1082	23.3	123.9	6.64
1	Amateur	ExpFC	6	343	1	Response	2032230	2033038	808	-44.6	-269.7	6.64
1	Amateur	ExpFC	6	343	1	NA	2033416	2039221	4560	-9	20.7	6.64
1	Amateur	ExpFC	7	577	1	Preparation	2039247	2039559	312	111.9	68.7	5.92
1	Amateur	ExpFC	7	577	1	Preparation	2039603	2039915	312	322.8	17.7	5.92
1	Amateur	ExpFC	7	577	1	Preparation	2039953	2040081	128	191	121.1	5.92
1	Amateur	ExpFC	7	577	1	Preparation	2040121	2040543	422	4	-43.9	5.92
1	Amateur	ExpFC	7	577	1	Preparation	2040613	2041341	728	-567.2	-365.5	5.92
1	Amateur	ExpFC	7	577	1	Preparation	2041363	2042199	836	-487.4	-338.7	5.92
1	Amateur	ExpFC	7	577	1	Rally	2042239	2042557	318	-346	-62	5.92
1	Amateur	ExpFC	7	577	1	Rally	2042605	2042839	234	150.1	40.3	5.92
1	Amateur	ExpFC	7	577	1	Rally	2042863	2043563	700	284.8	51.6	5.92
1	Amateur	ExpFC	7	577	1	Rally	2043613	2044017	404	383	329.1	5.92
1	Amateur	ExpFC	7	577	1	Rally	2044069	2045545	1476	130.7	52.6	5.92
1	Amateur	ExpFC	7	577	1	Response	2045575	2045747	172	-1.9	57	5.92
1	Amateur	ExpFC	7	577	1	Response	2046029	2046093	64	-105.4	-222.5	5.92
1	Amateur	ExpFC	7	577	1	NA	2046169	2046449	280	-71.7	142.1	5.92
1	Amateur	ExpFC	7	577	1	NA	2046787	2047331	544	1.9	-55.1	5.92
1	Amateur	ExpFC	7	577	1	NA	2047401	2047511	110	-139.4	85.8	5.92
1	Amateur	ExpFC	7	577	1	NA	2047857	2048321	464	-308.7	16.6	5.92
1	Amateur	ExpFC	7	577	1	NA	2048705	2048963	258	-42	-77.7	5.92
1	Amateur	ExpFC	7	577	1	NA	2048991	2053713	3076	41.8	1.7	5.92
1	Amateur	ExpFC	8	143	1	Preparation	2053757	2054073	316	187.1	83.2	11.4
1	Amateur	ExpFC	8	143	1	Preparation	2054097	2055521	1424	96.4	93.6	11.4
1	Amateur	ExpFC	8	143	1	Preparation	2055577	2061107	5530	-93.7	-181	11.4
1	Amateur	ExpFC	8	143	1	Preparation	2061131	2061227	96	-166.5	-302.9	11.4
1	Amateur	ExpFC	8	143	1	Preparation	2061263	2061701	438	-119.7	-71	11.4
1	Amateur	ExpFC	8	143	1	Rally	2061745	2061935	190	149.9	63.2	11.4
1	Amateur	ExpFC	8	143	1	Rally	2061957	2062137	180	201.9	146.5	11.4
1	Amateur	ExpFC	8	143	1	Rally	2062165	2063235	1070	321.5	121.3	11.4
1	Amateur	ExpFC	8	143	1	Rally	2063299	2063827	528	-1.7	-180	11.4
1	Amateur	ExpFC	8	143	1	Rally	2063873	2064677	804	298.7	105	11.4
1	Amateur	ExpFC	8	143	1	Freeze	2064721	2065207	486	119.3	-82.4	11.4
1	Amateur	ExpFC	8	143	1	Response	2065241	2065703	462	111.8	-231.3	11.4
1	Amateur	ExpFC	8	143	1	NA	2066059	2066287	228	-2	-150.5	11.4
1	Amateur	ExpFC	8	143	1	NA	2067239	2067369	130	-92.2	72.8	11.4
1	Amateur	ExpFC	8	143	1	NA	2067397	2068315	918	6.6	16.5	11.4
1	Amateur	ExpFC	9	640	1	Fixation	2069584	2071908	2324	14.8	-50.9	8.8
1	Amateur	ExpFC	9	640	1	Preparation	2071940	2072056	116	173.3	-3.3	8.8
1	Amateur	ExpFC	9	640	1	Preparation	2072376	2073966	1590	-398.5	-416.7	8.8
1	Amateur	ExpFC	9	640	1	Preparation	2073990	2075056	1066	-373.2	-504.9	8.8
1	Amateur	ExpFC	9	640	1	Preparation	2075144	2075206	62	82.7	-218	8.8
1	Amateur	ExpFC	9	640	1	Preparation	2075230	2075356	126	106.9	-100.7	8.8
1	Amateur	ExpFC	9	640	1	Preparation	2075380	2075806	426	202.4	-86.6	8.8
1	Amateur	ExpFC	9	640	1	Preparation	2075834	2076192	358	22.4	-97.3	8.8
1	Amateur	ExpFC	9	640	1	Preparation	2076256	2077732	1476	-256.2	-443.5	8.8
1	Amateur	ExpFC	9	640	1	Rally	2077780	2078510	730	2.7	-92.4	8.8
1	Amateur	ExpFC	9	640	1	Rally	2078536	2080080	1544	113.1	47.3	8.8
1	Amateur	ExpFC	9	640	1	Rally	2080110	2080698	588	104	49.7	8.8
1	Amateur	ExpFC	9	640	1	Freeze	2080718	2081324	606	55.5	38.5	8.8
1	Amateur	ExpFC	9	640	1	NA	2081568	2081828	260	171.2	-243.8	8.8
1	Amateur	ExpFC	9	640	1	NA	2082220	2082370	150	14.2	-182.3	8.8
1	Amateur	ExpFC	9	640	1	NA	2082432	2082772	340	-25.8	73	8.8
1	Amateur	ExpFC	9	640	1	NA	2083158	2083274	116	10.4	-87.6	8.8
1	Amateur	ExpFC	9	640	1	NA	2083300	2083532	232	-75.9	-34.9	8.8
1	Amateur	ExpFC	9	640	1	NA	2083576	2083790	214	8.7	99.8	8.8
1	Amateur	ExpFC	9	640	1	NA	2084228	2088557	2750	-14.8	-100.8	8.8
1	Amateur	ExpFC	10	393	1	Preparation	2088891	2090415	1524	380.5	-378.1	5.76
1	Amateur	ExpFC	10	393	1	Preparation	2090443	2092417	1974	317.6	-418.1	5.76
1	Amateur	ExpFC	10	393	1	Rally	2092497	2092689	192	80.4	8.3	5.76
1	Amateur	ExpFC	10	393	1	Rally	2092723	2094463	1740	-34.9	120.5	5.76
1	Amateur	ExpFC	10	393	1	Freeze	2094493	2094873	380	-54.4	137.8	5.76
1	Amateur	ExpFC	10	393	1	Response	2094931	2095359	428	77.6	-252.3	5.76
1	Amateur	ExpFC	10	393	1	NA	2095687	2096095	408	-21.8	-84.4	5.76
1	Amateur	ExpFC	10	393	1	NA	2096139	2096311	172	35.2	50.4	5.76
1	Amateur	ExpFC	10	393	1	NA	2096347	2096539	192	-87.8	110	5.76
1	Amateur	ExpFC	10	393	1	NA	2096935	2097541	606	-127.9	122.9	5.76
1	Amateur	ExpFC	10	393	1	NA	2097563	2098115	552	-24.6	147.9	5.76
1	Amateur	ExpFC	10	393	1	NA	2098181	2098183	2	120.1	-282.8	5.76
1	Amateur	ExpFC	10	393	1	NA	2098271	2101450	1782	2.7	128.3	5.76
1	Amateur	ExpFC	11	409	1	Fixation	2101726	2103146	1420	16.5	-35.2	5.08
1	Amateur	ExpFC	11	409	1	Preparation	2103214	2103736	522	-583.2	-276.6	5.08
1	Amateur	ExpFC	11	409	1	Preparation	2103760	2104166	406	-611.6	-368.4	5.08
1	Amateur	ExpFC	11	409	1	Preparation	2104188	2104828	640	-468.3	-316.7	5.08
1	Amateur	ExpFC	11	409	1	Rally	2104858	2105026	168	-520.6	-107.2	5.08
1	Amateur	ExpFC	11	409	1	Rally	2105066	2105270	204	-395.1	66.9	5.08
1	Amateur	ExpFC	11	409	1	Rally	2105320	2105560	240	80.4	148.4	5.08
1	Amateur	ExpFC	11	409	1	Rally	2105588	2106282	694	242.3	195.4	5.08
1	Amateur	ExpFC	11	409	1	Rally	2106316	2106714	398	273	370	5.08
1	Amateur	ExpFC	11	409	1	Rally	2106756	2108528	1772	144.8	203.5	5.08
1	Amateur	ExpFC	11	409	1	Response	2108596	2108724	128	-2.7	-209.1	5.08
1	Amateur	ExpFC	11	409	1	Response	2108750	2108854	104	-121	-231.8	5.08
1	Amateur	ExpFC	11	409	1	NA	2108910	2109060	150	-83.9	202.1	5.08
1	Amateur	ExpFC	11	409	1	NA	2109458	2109716	258	-8	-115.5	5.08
1	Amateur	ExpFC	11	409	1	NA	2110058	2110558	500	-25.2	8	5.08
1	Amateur	ExpFC	11	409	1	NA	2110926	2111284	358	-24.9	13.8	5.08
1	Amateur	ExpFC	11	409	1	NA	2111322	2115693	726	-115.5	120.1	5.08
1	Amateur	ExpFC	12	67	1	Fixation	2116071	2117853	1782	44.6	-31.8	11.32
1	Amateur	ExpFC	12	67	1	Preparation	2118253	2118355	102	27	-350.1	11.32
1	Amateur	ExpFC	12	67	1	Preparation	2119991	2120037	46	-57.1	-130.3	11.32
1	Amateur	ExpFC	12	67	1	Preparation	2120313	2120389	76	-255.1	-258.2	11.32
1	Amateur	ExpFC	12	67	1	Preparation	2120449	2120665	216	325.2	41.7	11.32
1	Amateur	ExpFC	12	67	1	Preparation	2120941	2121109	168	311	43.9	11.32
1	Amateur	ExpFC	12	67	1	Preparation	2121181	2121343	162	-196.1	-259.9	11.32
1	Amateur	ExpFC	12	67	1	Preparation	2121651	2121819	168	-206.4	-338.8	11.32
1	Amateur	ExpFC	12	67	1	Preparation	2121859	2122141	282	-391.1	-211.8	11.32
1	Amateur	ExpFC	12	67	1	Preparation	2122181	2122533	352	-625	-145.7	11.32
1	Amateur	ExpFC	12	67	1	Preparation	2122849	2123021	172	-219.4	-270.9	11.32
1	Amateur	ExpFC	12	67	1	Preparation	2123061	2123289	228	5	-147.3	11.32
1	Amateur	ExpFC	12	67	1	Preparation	2123327	2123777	450	89.1	15.7	11.32
1	Amateur	ExpFC	12	67	1	Preparation	2123803	2124067	264	197.8	106.4	11.32
1	Amateur	ExpFC	12	67	1	Preparation	2124097	2124383	286	330.9	103.5	11.32
1	Amateur	ExpFC	12	67	1	Preparation	2124459	2126019	1560	-160.7	-330.1	11.32
1	Amateur	ExpFC	12	67	1	Preparation	2126049	2126197	148	-87.8	-221	11.32
1	Amateur	ExpFC	12	67	1	Rally	2126223	2126367	144	-70.4	-375.7	11.32
1	Amateur	ExpFC	12	67	1	Rally	2126409	2126757	348	-68.8	-57.4	11.32
1	Amateur	ExpFC	12	67	1	Rally	2126805	2127239	434	216.1	76.4	11.32
1	Amateur	ExpFC	12	67	1	Rally	2127261	2128063	802	332.7	152.2	11.32
1	Amateur	ExpFC	12	67	1	Rally	2128091	2129831	1740	146.8	99.5	11.32
1	Amateur	ExpFC	12	67	1	Response	2129859	2130393	534	90.3	155.5	11.32
1	Amateur	ExpFC	12	67	1	NA	2130467	2130469	2	10.9	-309.8	11.32
1	Amateur	ExpFC	12	67	1	NA	2130533	2132165	1632	-9.3	-5.1	11.32
1	Amateur	ExpFC	12	67	1	NA	2132183	2136127	2746	43.4	-17.1	11.32
1	Amateur	ExpFC	13	386	1	Preparation	2136443	2136749	306	7.8	-78.7	7.08
1	Amateur	ExpFC	13	386	1	Preparation	2136779	2136941	162	-79.4	78.3	7.08
1	Amateur	ExpFC	13	386	1	Preparation	2136967	2137285	318	21.3	102	7.08
1	Amateur	ExpFC	13	386	1	Preparation	2137357	2137567	210	-263.5	-382.5	7.08
1	Amateur	ExpFC	13	386	1	Preparation	2137589	2138795	1206	-362.7	-395.5	7.08
1	Amateur	ExpFC	13	386	1	Preparation	2138823	2139095	272	-372.2	-442.4	7.08
1	Amateur	ExpFC	13	386	1	Preparation	2139141	2139467	326	-123.3	-256.4	7.08
1	Amateur	ExpFC	13	386	1	Preparation	2139493	2139971	478	-241.1	-315.3	7.08
1	Amateur	ExpFC	13	386	1	Preparation	2139999	2140583	584	-97.1	-166.5	7.08
1	Amateur	ExpFC	13	386	1	Rally	2140623	2140893	270	-109.5	68.5	7.08
1	Amateur	ExpFC	13	386	1	Rally	2140925	2141441	516	56.6	137.2	7.08
1	Amateur	ExpFC	13	386	1	Rally	2141465	2143645	2180	143.3	165.6	7.08
1	Amateur	ExpFC	13	386	1	Freeze	2143669	2144303	634	179.4	134.7	7.08
1	Amateur	ExpFC	13	386	1	Response	2144353	2144507	154	85.9	-224.2	7.08
1	Amateur	ExpFC	13	386	1	Response	2144575	2145091	516	-15.2	167.7	7.08
1	Amateur	ExpFC	13	386	1	NA	2145379	2145631	252	52.2	-257.8	7.08
1	Amateur	ExpFC	13	386	1	NA	2146009	2146343	334	-12.4	-752	7.08
1	Amateur	ExpFC	13	386	1	NA	2146369	2147225	856	-142.8	-735.8	7.08
1	Amateur	ExpFC	13	386	1	NA	2147267	2147533	266	-16.6	-965.5	7.08
1	Amateur	ExpFC	14	142	1	Fixation	2149528	2152908	3380	1.5	-10.5	11.24
1	Amateur	ExpFC	14	142	1	Preparation	2152938	2154224	1286	-35.3	-235	11.24
1	Amateur	ExpFC	14	142	1	Preparation	2154270	2155314	1044	96.2	-9	11.24
1	Amateur	ExpFC	14	142	1	Preparation	2155350	2155804	454	167.5	165.4	11.24
1	Amateur	ExpFC	14	142	1	Preparation	2155886	2156160	274	-145.2	-265.6	11.24
1	Amateur	ExpFC	14	142	1	Preparation	2156210	2156866	656	70.1	35.1	11.24
1	Amateur	ExpFC	14	142	1	Preparation	2156904	2157744	840	267.4	91.2	11.24
1	Amateur	ExpFC	14	142	1	Preparation	2157790	2158494	704	561.3	192.5	11.24
1	Amateur	ExpFC	14	142	1	Preparation	2158572	2158788	216	-144.6	-207.5	11.24
1	Amateur	ExpFC	14	142	1	Preparation	2158814	2159382	568	-260.8	-256.4	11.24
1	Amateur	ExpFC	14	142	1	Preparation	2159414	2159970	556	-201.7	-100.9	11.24
1	Amateur	ExpFC	14	142	1	Rally	2160012	2160202	190	-146	-250.7	11.24
1	Amateur	ExpFC	14	142	1	Rally	2160256	2160450	194	153.8	42.6	11.24
1	Amateur	ExpFC	14	142	1	Rally	2160474	2160672	198	124.2	159.8	11.24
1	Amateur	ExpFC	14	142	1	Rally	2160698	2161640	942	267.1	138.7	11.24
1	Amateur	ExpFC	14	142	1	Rally	2161672	2163314	1642	112	87.2	11.24
1	Amateur	ExpFC	14	142	1	Freeze	2163340	2163560	220	165.8	86.1	11.24
1	Amateur	ExpFC	14	142	1	Response	2163584	2163742	158	236.1	63.4	11.24
1	Amateur	ExpFC	14	142	1	Response	2163832	2163960	128	117	-239.2	11.24
1	Amateur	ExpFC	14	142	1	Response	2164030	2164466	436	58.5	140.8	11.24
1	Amateur	ExpFC	14	142	1	NA	2164952	2165304	352	0.9	-267.5	11.24
1	Amateur	ExpFC	14	142	1	NA	2165704	2165772	68	18.7	-166.7	11.24
1	Amateur	ExpFC	14	142	1	NA	2165800	2166158	358	-12.5	-69.8	11.24
1	Amateur	ExpFC	14	142	1	NA	2166228	2170724	3250	33.9	108.1	11.24
1	Amateur	ExpFC	15	438	0	Preparation	2170750	2172038	1288	93	-86.1	7.72
1	Amateur	ExpFC	15	438	0	Preparation	2172376	2173278	902	88.9	-171.1	7.72
1	Amateur	ExpFC	15	438	0	Preparation	2173316	2174514	1198	121.4	-332.1	7.72
1	Amateur	ExpFC	15	438	0	Preparation	2174540	2174784	244	131.1	-207	7.72
1	Amateur	ExpFC	15	438	0	Preparation	2174808	2175620	812	145.4	-83.6	7.72
1	Amateur	ExpFC	15	438	0	Rally	2175684	2177050	1366	44	139.7	7.72
1	Amateur	ExpFC	15	438	0	Rally	2177086	2177634	548	-25.2	357.5	7.72
1	Amateur	ExpFC	15	438	0	Rally	2177688	2178834	1146	-72.6	178	7.72
1	Amateur	ExpFC	15	438	0	Response	2178880	2179094	214	271.5	165.7	7.72
1	Amateur	ExpFC	15	438	0	Response	2179128	2179820	692	41.4	130.5	7.72
1	Amateur	ExpFC	15	438	0	NA	2180160	2180464	304	-130.9	258.6	7.72
1	Amateur	ExpFC	15	438	0	NA	2180540	2180892	352	17.1	-196.9	7.72
1	Amateur	ExpFC	15	438	0	NA	2180944	2182028	1084	-47.3	36.4	7.72
1	Amateur	ExpFC	15	438	0	NA	2182056	2187202	3840	7.5	102.3	7.72
1	Amateur	ExpFC	16	218	1	Preparation	2187226	2187460	234	95.5	18.1	8.72
1	Amateur	ExpFC	16	218	1	Preparation	2187502	2187686	184	367.9	41.1	8.72
1	Amateur	ExpFC	16	218	1	Preparation	2187758	2188082	324	-313.5	-143	8.72
1	Amateur	ExpFC	16	218	1	Preparation	2188448	2188576	128	370.1	201.1	8.72
1	Amateur	ExpFC	16	218	1	Preparation	2188602	2189094	492	483	233	8.72
1	Amateur	ExpFC	16	218	1	Preparation	2189160	2189360	200	-113.9	77.7	8.72
1	Amateur	ExpFC	16	218	1	Preparation	2189406	2189708	302	-340.3	-139	8.72
1	Amateur	ExpFC	16	218	1	Preparation	2189832	2190012	180	-365.5	-109.6	8.72
1	Amateur	ExpFC	16	218	1	Preparation	2190038	2190150	112	-395.1	-238.4	8.72
1	Amateur	ExpFC	16	218	1	Preparation	2190486	2190658	172	-364.9	-235	8.72
1	Amateur	ExpFC	16	218	1	Preparation	2190684	2190902	218	-392.4	-167.1	8.72
1	Amateur	ExpFC	16	218	1	Preparation	2190926	2191106	180	-426.5	-250.3	8.72
1	Amateur	ExpFC	16	218	1	Preparation	2191162	2191392	230	-21.2	-10.5	8.72
1	Amateur	ExpFC	16	218	1	Preparation	2191420	2192708	1288	114	74.9	8.72
1	Amateur	ExpFC	16	218	1	Preparation	2192768	2192970	202	-256	-25	8.72
1	Amateur	ExpFC	16	218	1	Rally	2192994	2193130	136	-302	-114.1	8.72
1	Amateur	ExpFC	16	218	1	Rally	2193172	2193434	262	-57	28	8.72
1	Amateur	ExpFC	16	218	1	Rally	2193468	2193646	178	95.2	101	8.72
1	Amateur	ExpFC	16	218	1	Rally	2193670	2193956	286	235.5	110.5	8.72
1	Amateur	ExpFC	16	218	1	Rally	2193984	2194604	620	385.4	112.7	8.72
1	Amateur	ExpFC	16	218	1	Rally	2194636	2196630	1994	162.1	106.4	8.72
1	Amateur	ExpFC	16	218	1	Response	2196686	2196860	174	31.7	53	8.72
1	Amateur	ExpFC	16	218	1	Response	2196890	2197196	306	-2.2	140.5	8.72
1	Amateur	ExpFC	16	218	1	NA	2197528	2197874	346	35.1	-42	8.72
1	Amateur	ExpFC	16	218	1	NA	2198256	2199782	1526	16.2	39.7	8.72
1	Amateur	ExpFC	16	218	1	NA	2200098	2205119	3504	10.8	22.2	8.72
1	Amateur	ExpFC	17	9	0	Preparation	2205167	2205377	210	-184.7	-255.7	6.2
1	Amateur	ExpFC	17	9	0	Preparation	2205461	2209031	3570	326.5	28	6.2
1	Amateur	ExpFC	17	9	0	Rally	2209057	2209225	168	417.2	99.4	6.2
1	Amateur	ExpFC	17	9	0	Rally	2209251	2210143	892	242.5	89.4	6.2
1	Amateur	ExpFC	17	9	0	Rally	2210167	2211683	1516	258.9	118.1	6.2
1	Amateur	ExpFC	17	9	0	Response	2211803	2211871	68	27.5	125.6	6.2
1	Amateur	ExpFC	17	9	0	Response	2212185	2212271	86	40.4	301.4	6.2
1	Amateur	ExpFC	17	9	0	Response	2212329	2212871	542	53.1	-203.9	6.2
1	Amateur	ExpFC	17	9	0	Response	2212897	2213263	366	-135.7	-265.1	6.2
1	Amateur	ExpFC	17	9	0	Response	2213285	2213579	294	-2.5	-256.5	6.2
1	Amateur	ExpFC	17	9	0	NA	2213935	2214243	308	70	45.3	6.2
1	Amateur	ExpFC	17	9	0	NA	2214595	2215497	902	-51.5	-69.5	6.2
1	Amateur	ExpFC	17	9	0	NA	2215559	2215675	116	-128.2	-358.1	6.2
1	Amateur	ExpFC	17	9	0	NA	2216017	2216125	108	-110.5	-224.9	6.2
1	Amateur	ExpFC	17	9	0	NA	2216165	2220297	2568	-30.3	-19.4	6.2
1	Amateur	ExpFC	18	555	1	Preparation	2220319	2220413	94	-82.7	-73.5	12.72
1	Amateur	ExpFC	18	555	1	Preparation	2220467	2222549	2082	-398.6	-354.6	12.72
1	Amateur	ExpFC	18	555	1	Preparation	2222577	2222921	344	-470.8	-473.7	12.72
1	Amateur	ExpFC	18	555	1	Preparation	2223197	2224071	874	-471.5	-353.6	12.72
1	Amateur	ExpFC	18	555	1	Preparation	2224119	2224587	468	-169.7	-111.3	12.72
1	Amateur	ExpFC	18	555	1	Preparation	2224631	2225245	614	145.1	3.3	12.72
1	Amateur	ExpFC	18	555	1	Preparation	2225293	2226431	1138	-229.7	-46.8	12.72
1	Amateur	ExpFC	18	555	1	Preparation	2226455	2227235	780	-135.3	-62.7	12.72
1	Amateur	ExpFC	18	555	1	Preparation	2227281	2227593	312	178.3	16.6	12.72
1	Amateur	ExpFC	18	555	1	Preparation	2227641	2228449	808	-183.1	-49.8	12.72
1	Amateur	ExpFC	18	555	1	Preparation	2228497	2228537	40	25.7	75.3	12.72
1	Amateur	ExpFC	18	555	1	Preparation	2228601	2228969	368	-507.3	-102.3	12.72
1	Amateur	ExpFC	18	555	1	Preparation	2228995	2229155	160	-385.1	23.9	12.72
1	Amateur	ExpFC	18	555	1	Preparation	2229205	2229503	298	-302.9	-336.1	12.72
1	Amateur	ExpFC	18	555	1	Preparation	2229531	2230001	470	-137.4	-437.5	12.72
1	Amateur	ExpFC	18	555	1	Rally	2230031	2230285	254	-92.8	-234.8	12.72
1	Amateur	ExpFC	18	555	1	Rally	2230309	2230575	266	-30.5	-85.9	12.72
1	Amateur	ExpFC	18	555	1	Rally	2230613	2231693	1080	160.5	96.9	12.72
1	Amateur	ExpFC	18	555	1	Rally	2231765	2231943	178	-237.7	95.1	12.72
1	Amateur	ExpFC	18	555	1	Rally	2231969	2232427	458	-352.1	64.2	12.72
1	Amateur	ExpFC	18	555	1	Rally	2232483	2232877	394	141.3	61.5	12.72
1	Amateur	ExpFC	18	555	1	Rally	2232925	2233161	236	-172	-70.4	12.72
1	Amateur	ExpFC	18	555	1	Freeze	2233207	2233669	462	140.1	76.9	12.72
1	Amateur	ExpFC	18	555	1	Response	2233703	2233825	122	56.3	156.4	12.72
1	Amateur	ExpFC	18	555	1	Response	2233877	2234195	318	149.7	-231.5	12.72
1	Amateur	ExpFC	18	555	1	NA	2234255	2234517	262	136.5	-362.5	12.72
1	Amateur	ExpFC	18	555	1	NA	2234941	2241833	5762	43.6	-66.3	12.72
1	Amateur	ExpFC	19	564	1	Preparation	2241899	2242361	462	-564.3	-187.5	4.24
1	Amateur	ExpFC	19	564	1	Preparation	2242383	2242959	576	-515.2	-284.4	4.24
1	Amateur	ExpFC	19	564	1	Rally	2243001	2243217	216	-256.3	-70	4.24
1	Amateur	ExpFC	19	564	1	Rally	2243261	2243459	198	84.3	32.8	4.24
1	Amateur	ExpFC	19	564	1	Rally	2243485	2243737	252	236.9	58	4.24
1	Amateur	ExpFC	19	564	1	Rally	2243759	2244507	748	317.4	45.6	4.24
1	Amateur	ExpFC	19	564	1	Rally	2244535	2245871	1336	131.8	44.6	4.24
1	Amateur	ExpFC	19	564	1	Freeze	2245895	2246181	286	251.7	77	4.24
1	Amateur	ExpFC	19	564	1	Response	2246207	2246383	176	119.3	91.3	4.24
1	Amateur	ExpFC	19	564	1	Response	2246407	2246751	344	64.7	176.1	4.24
1	Amateur	ExpFC	19	564	1	NA	2247151	2255726	2644	-13.3	-81.6	4.24
1	Amateur	ExpFC	20	86	1	Fixation	2256064	2257954	1890	-2.5	-9.1	9.88
1	Amateur	ExpFC	20	86	1	Preparation	2258008	2258994	986	-222.4	-315.2	9.88
1	Amateur	ExpFC	20	86	1	Preparation	2259060	2259506	446	235.3	-5	9.88
1	Amateur	ExpFC	20	86	1	Preparation	2259536	2259800	264	449.3	54.1	9.88
1	Amateur	ExpFC	20	86	1	Preparation	2259878	2260110	232	-180.1	-410.5	9.88
1	Amateur	ExpFC	20	86	1	Preparation	2260134	2260600	466	-233.9	-345.2	9.88
1	Amateur	ExpFC	20	86	1	Preparation	2260646	2260810	164	-51.2	-134.8	9.88
1	Amateur	ExpFC	20	86	1	Preparation	2260838	2261018	180	-1.3	-56.3	9.88
1	Amateur	ExpFC	20	86	1	Preparation	2261058	2261374	316	160.9	-8.3	9.88
1	Amateur	ExpFC	20	86	1	Preparation	2261436	2261920	484	-132.3	-367.1	9.88
1	Amateur	ExpFC	20	86	1	Preparation	2261984	2263076	1092	142.7	-3.9	9.88
1	Amateur	ExpFC	20	86	1	Preparation	2263138	2263540	402	-156	-346.8	9.88
1	Amateur	ExpFC	20	86	1	Preparation	2263564	2263910	346	-183.2	-431.8	9.88
1	Amateur	ExpFC	20	86	1	Preparation	2263942	2264562	620	-220.4	-316.8	9.88
1	Amateur	ExpFC	20	86	1	Preparation	2264606	2264794	188	-21.2	-190.5	9.88
1	Amateur	ExpFC	20	86	1	Rally	2264834	2265016	182	-137.3	-326.9	9.88
1	Amateur	ExpFC	20	86	1	Rally	2265056	2265242	186	-150.6	-108.6	9.88
1	Amateur	ExpFC	20	86	1	Rally	2265288	2266074	786	103	37.1	9.88
1	Amateur	ExpFC	20	86	1	Rally	2266100	2266296	196	163.8	138.3	9.88
1	Amateur	ExpFC	20	86	1	Rally	2266320	2267276	956	270.9	151.5	9.88
1	Amateur	ExpFC	20	86	1	Rally	2267302	2267888	586	105.2	111.1	9.88
1	Amateur	ExpFC	20	86	1	Freeze	2267914	2268318	404	262	113.9	9.88
1	Amateur	ExpFC	20	86	1	Response	2268358	2268484	126	73.1	0.5	9.88
1	Amateur	ExpFC	20	86	1	Response	2268522	2268620	98	52.9	181.2	9.88
1	Amateur	ExpFC	20	86	1	Response	2268678	2268920	242	183.6	-326.4	9.88
1	Amateur	ExpFC	20	86	1	NA	2269064	2269234	170	52.3	193.8	9.88
1	Amateur	ExpFC	20	86	1	NA	2269704	2270516	812	2.3	3.3	9.88
1	Amateur	ExpFC	20	86	1	NA	2270540	2273305	1470	59	70.8	9.88
1	Amateur	ExpFC	21	389	1	Fixation	2273345	2273353	8	20	-122.5	11.08
1	Amateur	ExpFC	21	389	1	Fixation	2273397	2275513	2116	18.1	-40.7	11.08
1	Amateur	ExpFC	21	389	1	Preparation	2275557	2275959	402	-157	-264.3	11.08
1	Amateur	ExpFC	21	389	1	Preparation	2276319	2276443	124	-198.8	-373.5	11.08
1	Amateur	ExpFC	21	389	1	Preparation	2276517	2277119	602	-7.8	88.3	11.08
1	Amateur	ExpFC	21	389	1	Preparation	2277147	2277679	532	111.6	132.3	11.08
1	Amateur	ExpFC	21	389	1	Preparation	2277721	2277991	270	-93.9	110.5	11.08
1	Amateur	ExpFC	21	389	1	Preparation	2278051	2283329	5278	-196.5	-321.7	11.08
1	Amateur	ExpFC	21	389	1	Rally	2283373	2283907	534	1.8	51.2	11.08
1	Amateur	ExpFC	21	389	1	Rally	2283933	2284127	194	19.1	174.2	11.08
1	Amateur	ExpFC	21	389	1	Rally	2284151	2285325	1174	124.4	173.3	11.08
1	Amateur	ExpFC	21	389	1	Rally	2285347	2285985	638	-46.6	140.1	11.08
1	Amateur	ExpFC	21	389	1	Rally	2286007	2286713	706	104.6	149.3	11.08
1	Amateur	ExpFC	21	389	1	Freeze	2286763	2287011	248	484.7	215.4	11.08
1	Amateur	ExpFC	21	389	1	Response	2287063	2287265	202	33.4	131.8	11.08
1	Amateur	ExpFC	21	389	1	Response	2287315	2287751	436	15.3	-231.9	11.08
1	Amateur	ExpFC	21	389	1	NA	2288199	2288527	328	-153.4	-54.5	11.08
1	Amateur	ExpFC	21	389	1	NA	2288595	2288825	230	-38.8	208.5	11.08
1	Amateur	ExpFC	21	389	1	NA	2288861	2289707	846	28.7	285.4	11.08
1	Amateur	ExpFC	21	389	1	NA	2289757	2295238	3202	-7.2	73.5	11.08
1	Amateur	ExpFC	22	482	1	Preparation	2295286	2296334	1048	234.7	-234.9	10.2
1	Amateur	ExpFC	22	482	1	Preparation	2296688	2297040	352	135.5	-355.9	10.2
1	Amateur	ExpFC	22	482	1	Preparation	2297402	2297618	216	64.7	-342.8	10.2
1	Amateur	ExpFC	22	482	1	Preparation	2297664	2297962	298	243.6	-204.9	10.2
1	Amateur	ExpFC	22	482	1	Preparation	2297988	2298224	236	242.9	-343.8	10.2
1	Amateur	ExpFC	22	482	1	Preparation	2298270	2298888	618	9.5	-374.2	10.2
1	Amateur	ExpFC	22	482	1	Preparation	2298946	2300250	1304	267.4	120.8	10.2
1	Amateur	ExpFC	22	482	1	Preparation	2300322	2301252	930	33.7	-401.6	10.2
1	Amateur	ExpFC	22	482	1	Preparation	2301284	2302262	978	237.7	-380.8	10.2
1	Amateur	ExpFC	22	482	1	Rally	2302312	2302474	162	176.2	-32.2	10.2
1	Amateur	ExpFC	22	482	1	Rally	2302514	2303984	1470	239.1	193.6	10.2
1	Amateur	ExpFC	22	482	1	Rally	2304036	2304436	400	213.2	398.8	10.2
1	Amateur	ExpFC	22	482	1	Rally	2304490	2305580	1090	1.7	166.1	10.2
1	Amateur	ExpFC	22	482	1	Freeze	2305624	2305956	332	-154.8	-3.4	10.2
1	Amateur	ExpFC	22	482	1	Response	2306000	2306054	54	-3	100	10.2
1	Amateur	ExpFC	22	482	1	Response	2306078	2306400	322	49.1	190.5	10.2
1	Amateur	ExpFC	22	482	1	NA	2306888	2307048	160	-10.6	-289.2	10.2
1	Amateur	ExpFC	22	482	1	NA	2307456	2307598	142	-234.1	-289.1	10.2
1	Amateur	ExpFC	22	482	1	NA	2307646	2307880	234	-151.4	-103.3	10.2
1	Amateur	ExpFC	22	482	1	NA	2307942	2308324	382	-220.1	62.7	10.2
1	Amateur	ExpFC	22	482	1	NA	2308646	2309916	1270	-27.9	33	10.2
1	Amateur	ExpFC	22	482	1	NA	2309956	2313768	2800	1.3	-2.6	10.2
1	Amateur	ExpFC	23	64	1	Preparation	2313818	2314050	232	-172.8	-206.2	7.88
1	Amateur	ExpFC	23	64	1	Preparation	2314080	2314388	308	-206	-349.5	7.88
1	Amateur	ExpFC	23	64	1	Preparation	2314448	2314588	140	172.7	-135.9	7.88
1	Amateur	ExpFC	23	64	1	Preparation	2314612	2315458	846	208.9	-29.7	7.88
1	Amateur	ExpFC	23	64	1	Preparation	2315542	2316512	970	-148.2	-311.5	7.88
1	Amateur	ExpFC	23	64	1	Preparation	2316892	2316994	102	-169.4	-389.8	7.88
1	Amateur	ExpFC	23	64	1	Preparation	2317024	2317780	756	-205.3	-189.6	7.88
1	Amateur	ExpFC	23	64	1	Preparation	2317812	2318412	600	-200.7	-355.4	7.88
1	Amateur	ExpFC	23	64	1	Rally	2318448	2319176	728	-133.2	-110.1	7.88
1	Amateur	ExpFC	23	64	1	Rally	2319224	2319396	172	244.6	77.5	7.88
1	Amateur	ExpFC	23	64	1	Rally	2319418	2320306	888	311.7	146.7	7.88
1	Amateur	ExpFC	23	64	1	Rally	2320338	2321076	738	167.6	114.8	7.88
1	Amateur	ExpFC	23	64	1	Rally	2321100	2321280	180	242	132.2	7.88
1	Amateur	ExpFC	23	64	1	Freeze	2321326	2321790	464	601.2	133.3	7.88
1	Amateur	ExpFC	23	64	1	Freeze	2321838	2322064	226	223.1	111.3	7.88
1	Amateur	ExpFC	23	64	1	Response	2322108	2322456	348	55.9	176.1	7.88
1	Amateur	ExpFC	23	64	1	NA	2322888	2323198	310	-91.6	-117.9	7.88
1	Amateur	ExpFC	23	64	1	NA	2323230	2323430	200	-9.3	-13.6	7.88
1	Amateur	ExpFC	23	64	1	NA	2323882	2324668	786	-19.7	-68.3	7.88
1	Amateur	ExpFC	23	64	1	NA	2324696	2328881	2924	22.2	33.7	7.88
1	Amateur	ExpFC	24	578	1	Preparation	2328905	2329273	368	161.5	3.6	12.8
1	Amateur	ExpFC	24	578	1	Preparation	2329325	2329739	414	-244.6	-28.5	12.8
1	Amateur	ExpFC	24	578	1	Preparation	2329791	2330155	364	343.2	21	12.8
1	Amateur	ExpFC	24	578	1	Preparation	2330183	2331067	884	193.6	88.7	12.8
1	Amateur	ExpFC	24	578	1	Preparation	2331099	2332515	1416	205.9	44.1	12.8
1	Amateur	ExpFC	24	578	1	Preparation	2332545	2332625	80	69.6	18.7	12.8
1	Amateur	ExpFC	24	578	1	Preparation	2332703	2332919	216	-451.9	-116	12.8
1	Amateur	ExpFC	24	578	1	Preparation	2333271	2333645	374	-554.2	-104.4	12.8
1	Amateur	ExpFC	24	578	1	Preparation	2333677	2334135	458	-552.1	-233.7	12.8
1	Amateur	ExpFC	24	578	1	Preparation	2334187	2334815	628	-33.9	-85.8	12.8
1	Amateur	ExpFC	24	578	1	Preparation	2334847	2335353	506	168.9	4.5	12.8
1	Amateur	ExpFC	24	578	1	Preparation	2335427	2335897	470	-392.8	-342.1	12.8
1	Amateur	ExpFC	24	578	1	Preparation	2335965	2336191	226	77.8	-35.8	12.8
1	Amateur	ExpFC	24	578	1	Preparation	2336265	2336499	234	-428.3	-275.9	12.8
1	Amateur	ExpFC	24	578	1	Preparation	2336539	2336659	120	-534.6	-153.3	12.8
1	Amateur	ExpFC	24	578	1	Preparation	2336715	2336879	164	32.9	-29	12.8
1	Amateur	ExpFC	24	578	1	Preparation	2336903	2337159	256	133	2.3	12.8
1	Amateur	ExpFC	24	578	1	Preparation	2337237	2337489	252	-613.2	-250.4	12.8
1	Amateur	ExpFC	24	578	1	Preparation	2337513	2338507	994	-546.5	-374	12.8
1	Amateur	ExpFC	24	578	1	Preparation	2338549	2338821	272	-334.5	-62.7	12.8
1	Amateur	ExpFC	24	578	1	Rally	2338879	2339105	226	242.3	53.7	12.8
1	Amateur	ExpFC	24	578	1	Rally	2339129	2339787	658	334	63.6	12.8
1	Amateur	ExpFC	24	578	1	Rally	2339861	2340115	254	-179	-142.1	12.8
1	Amateur	ExpFC	24	578	1	Rally	2340155	2340903	748	-322.7	-273.8	12.8
1	Amateur	ExpFC	24	578	1	Rally	2340929	2341059	130	-444.7	-312.6	12.8
1	Amateur	ExpFC	24	578	1	Rally	2341133	2341961	828	285.6	60.1	12.8
1	Amateur	ExpFC	24	578	1	Freeze	2341983	2342279	296	290.8	57	12.8
1	Amateur	ExpFC	24	578	1	Response	2342317	2342499	182	21.4	88.1	12.8
1	Amateur	ExpFC	24	578	1	Response	2342547	2342933	386	-60.2	-194.5	12.8
1	Amateur	ExpFC	24	578	1	NA	2343017	2343337	320	-93.7	-47.9	12.8
1	Amateur	ExpFC	24	578	1	NA	2343801	2344237	436	73.9	-185.3	12.8
1	Amateur	ExpFC	24	578	1	NA	2344289	2344319	30	72.7	58	12.8
1	Amateur	ExpFC	24	578	1	NA	2344733	2345183	450	53.8	32.2	12.8
1	Amateur	ExpFC	24	578	1	NA	2345205	2347466	914	127.5	44.8	12.8
1	Amateur	ExpFC	25	643	1	Fixation	2347778	2349590	1812	49.8	-58.2	12.76
1	Amateur	ExpFC	25	643	1	Preparation	2349648	2350234	586	-553.5	-275.8	12.76
1	Amateur	ExpFC	25	643	1	Preparation	2350260	2350494	234	-615.2	-356.2	12.76
1	Amateur	ExpFC	25	643	1	Preparation	2350528	2350670	142	-634.3	-165.3	12.76
1	Amateur	ExpFC	25	643	1	Preparation	2350738	2350938	200	75.3	-52	12.76
1	Amateur	ExpFC	25	643	1	Preparation	2350962	2352754	1792	187.6	-20.1	12.76
1	Amateur	ExpFC	25	643	1	Preparation	2352788	2352994	206	-8.6	-29.8	12.76
1	Amateur	ExpFC	25	643	1	Preparation	2353022	2354466	1444	152.8	-60.7	12.76
1	Amateur	ExpFC	25	643	1	Preparation	2354494	2354838	344	291	23.4	12.76
1	Amateur	ExpFC	25	643	1	Preparation	2354868	2355936	1068	149.6	-65.9	12.76
1	Amateur	ExpFC	25	643	1	Preparation	2355996	2356218	222	-291.8	-310.7	12.76
1	Amateur	ExpFC	25	643	1	Preparation	2356532	2356604	72	-480.3	-351.1	12.76
1	Amateur	ExpFC	25	643	1	Preparation	2356664	2357218	554	119	-30.7	12.76
1	Amateur	ExpFC	25	643	1	Preparation	2357304	2358074	770	-477.3	-369.9	12.76
1	Amateur	ExpFC	25	643	1	Preparation	2358142	2358324	182	90.5	-59.8	12.76
1	Amateur	ExpFC	25	643	1	Preparation	2358396	2359434	1038	-629.2	-297.8	12.76
1	Amateur	ExpFC	25	643	1	Rally	2359478	2359754	276	-379.9	-51.9	12.76
1	Amateur	ExpFC	25	643	1	Rally	2359812	2360082	270	234.9	37.9	12.76
1	Amateur	ExpFC	25	643	1	Rally	2360108	2360422	314	349.8	57.5	12.76
1	Amateur	ExpFC	25	643	1	Rally	2360446	2360782	336	464.6	61.7	12.76
1	Amateur	ExpFC	25	643	1	Rally	2360812	2360978	166	422.8	204.2	12.76
1	Amateur	ExpFC	25	643	1	Rally	2361012	2361184	172	205.4	174.3	12.76
1	Amateur	ExpFC	25	643	1	Rally	2361206	2362518	1312	157.7	77	12.76
1	Amateur	ExpFC	25	643	1	Freeze	2362546	2362882	336	-5.8	90.6	12.76
1	Amateur	ExpFC	25	643	1	Response	2362934	2363090	156	-74.8	-241.6	12.76
1	Amateur	ExpFC	25	643	1	Response	2363156	2363762	606	-53.5	168.6	12.76
1	Amateur	ExpFC	25	643	1	NA	2364098	2364542	444	11.3	-169.4	12.76
1	Amateur	ExpFC	25	643	1	NA	2364914	2365324	410	29.8	-117.5	12.76
1	Amateur	ExpFC	25	643	1	NA	2365362	2365410	48	114.9	1.1	12.76
1	Amateur	ExpFC	25	643	1	NA	2365806	2366182	376	1.2	-164.2	12.76
1	Amateur	ExpFC	25	643	1	NA	2366206	2366564	358	-101.4	-129.7	12.76
1	Amateur	ExpFC	25	643	1	NA	2366894	2367064	170	-27	-133.2	12.76
1	Amateur	ExpFC	25	643	1	NA	2367102	2371173	2644	-160.5	-27.9	12.76
1	Amateur	ExpFC	26	616	1	Preparation	2371207	2371365	158	-147.5	-24.7	13.36
1	Amateur	ExpFC	26	616	1	Preparation	2371419	2371851	432	-442.4	-375.2	13.36
1	Amateur	ExpFC	26	616	1	Preparation	2371899	2372277	378	-157	-103.8	13.36
1	Amateur	ExpFC	26	616	1	Preparation	2372321	2372649	328	196.6	-8.5	13.36
1	Amateur	ExpFC	26	616	1	Preparation	2372695	2373671	976	-103.2	-69.2	13.36
1	Amateur	ExpFC	26	616	1	Preparation	2373705	2373815	110	-42.2	-75.4	13.36
1	Amateur	ExpFC	26	616	1	Preparation	2373841	2374009	168	61.8	-10.9	13.36
1	Amateur	ExpFC	26	616	1	Preparation	2374053	2374565	512	305.2	24.7	13.36
1	Amateur	ExpFC	26	616	1	Preparation	2374607	2374789	182	45	13.6	13.36
1	Amateur	ExpFC	26	616	1	Preparation	2374831	2375361	530	-107	-87.5	13.36
1	Amateur	ExpFC	26	616	1	Preparation	2375397	2375673	276	-286.2	-149.6	13.36
1	Amateur	ExpFC	26	616	1	Preparation	2375701	2375881	180	-410.6	-176.3	13.36
1	Amateur	ExpFC	26	616	1	Preparation	2375935	2376215	280	-19	-141	13.36
1	Amateur	ExpFC	26	616	1	Preparation	2376261	2376755	494	239.2	-161.2	13.36
1	Amateur	ExpFC	26	616	1	Preparation	2377105	2377329	224	218.5	-147.3	13.36
1	Amateur	ExpFC	26	616	1	Preparation	2377381	2377775	394	-69.5	-95.3	13.36
1	Amateur	ExpFC	26	616	1	Preparation	2377809	2378081	272	2	-193.6	13.36
1	Amateur	ExpFC	26	616	1	Preparation	2378117	2378401	284	52.8	-363.3	13.36
1	Amateur	ExpFC	26	616	1	Preparation	2378439	2378807	368	184.1	-447.7	13.36
1	Amateur	ExpFC	26	616	1	Preparation	2379143	2379445	302	-380	-408.8	13.36
1	Amateur	ExpFC	26	616	1	Preparation	2379467	2379607	140	-502.3	-335.4	13.36
1	Amateur	ExpFC	26	616	1	Preparation	2379651	2379921	270	-382.2	0.4	13.36
1	Amateur	ExpFC	26	616	1	Preparation	2379951	2380083	132	-314.1	123.9	13.36
1	Amateur	ExpFC	26	616	1	Preparation	2380107	2380533	426	-414	161	13.36
1	Amateur	ExpFC	26	616	1	Preparation	2380597	2381075	478	-343.7	-355.2	13.36
1	Amateur	ExpFC	26	616	1	Preparation	2381099	2381765	666	-155.4	-342.1	13.36
1	Amateur	ExpFC	26	616	1	Rally	2381813	2382177	364	-78.1	-45.9	13.36
1	Amateur	ExpFC	26	616	1	Rally	2382219	2382457	238	190.5	61.7	13.36
1	Amateur	ExpFC	26	616	1	Rally	2382481	2383379	898	305.6	109.9	13.36
1	Amateur	ExpFC	26	616	1	Rally	2383435	2384119	684	-181.3	-107.4	13.36
1	Amateur	ExpFC	26	616	1	Rally	2384169	2385115	946	169.1	48.9	13.36
1	Amateur	ExpFC	26	616	1	Response	2385141	2385241	100	90.6	78.8	13.36
1	Amateur	ExpFC	26	616	1	Response	2385287	2385791	504	137.4	-240.3	13.36
1	Amateur	ExpFC	26	616	1	NA	2386193	2386483	290	78.6	-218.7	13.36
1	Amateur	ExpFC	26	616	1	NA	2386941	2387167	226	-59.6	-77.8	13.36
1	Amateur	ExpFC	26	616	1	NA	2387197	2387369	172	-158.9	1.7	13.36
1	Amateur	ExpFC	26	616	1	NA	2387409	2387581	172	-311.2	72.1	13.36
1	Amateur	ExpFC	26	616	1	NA	2387629	2387807	178	-438.3	162	13.36
1	Amateur	ExpFC	26	616	1	NA	2387885	2388313	428	-33.7	206.5	13.36
1	Amateur	ExpFC	26	616	1	NA	2388327	2391851	2428	-15.3	128.6	13.36
1	Amateur	ExpFC	27	203	1	Preparation	2391879	2392049	170	73	37.6	5.84
1	Amateur	ExpFC	27	203	1	Preparation	2392099	2392299	200	193.1	-377.1	5.84
1	Amateur	ExpFC	27	203	1	Preparation	2392365	2392523	158	-250.8	-72.2	5.84
1	Amateur	ExpFC	27	203	1	Preparation	2392577	2392841	264	-608.6	-130.7	5.84
1	Amateur	ExpFC	27	203	1	Preparation	2393157	2393365	208	-573.3	-219.2	5.84
1	Amateur	ExpFC	27	203	1	Preparation	2393385	2394121	736	-627.4	-103.9	5.84
1	Amateur	ExpFC	27	203	1	Preparation	2394163	2394531	368	-317.3	-30	5.84
1	Amateur	ExpFC	27	203	1	Rally	2394585	2394757	172	-602.8	-22.6	5.84
1	Amateur	ExpFC	27	203	1	Rally	2394781	2395099	318	-604.7	-153.4	5.84
1	Amateur	ExpFC	27	203	1	Rally	2395137	2395289	152	-556.4	86.6	5.84
1	Amateur	ExpFC	27	203	1	Rally	2395345	2395603	258	7.3	135.9	5.84
1	Amateur	ExpFC	27	203	1	Rally	2395625	2395803	178	91.1	174.3	5.84
1	Amateur	ExpFC	27	203	1	Rally	2395841	2396055	214	358.8	113.9	5.84
1	Amateur	ExpFC	27	203	1	Rally	2396079	2396537	458	471.2	104.3	5.84
1	Amateur	ExpFC	27	203	1	Rally	2396585	2396669	84	148.3	83.8	5.84
1	Amateur	ExpFC	27	203	1	Rally	2397111	2397879	768	126.9	113.8	5.84
1	Amateur	ExpFC	27	203	1	Freeze	2397903	2398289	386	229	120.1	5.84
1	Amateur	ExpFC	27	203	1	Response	2398327	2398467	140	47.3	133.3	5.84
1	Amateur	ExpFC	27	203	1	NA	2398517	2398679	162	-55	-219.7	5.84
1	Amateur	ExpFC	27	203	1	NA	2399191	2399593	402	-15.7	-27.4	5.84
1	Amateur	ExpFC	27	203	1	NA	2399631	2400167	536	7.7	75.9	5.84
1	Amateur	ExpFC	27	203	1	NA	2400195	2400677	482	-81.5	166.6	5.84
1	Amateur	ExpFC	27	203	1	NA	2400727	2406473	4216	-8.3	-23.8	5.84
1	Amateur	ExpFC	28	406	0	Preparation	2406509	2406635	126	80.1	-186.2	10.12
1	Amateur	ExpFC	28	406	0	Preparation	2406663	2407259	596	124.4	-267.3	10.12
1	Amateur	ExpFC	28	406	0	Preparation	2407281	2407487	206	118.8	-360.2	10.12
1	Amateur	ExpFC	28	406	0	Preparation	2407911	2409175	1264	151.8	-424.1	10.12
1	Amateur	ExpFC	28	406	0	Preparation	2409201	2409883	682	247.5	-384.9	10.12
1	Amateur	ExpFC	28	406	0	Preparation	2409911	2410257	346	167.2	-330.6	10.12
1	Amateur	ExpFC	28	406	0	Preparation	2410289	2410467	178	22.2	-332.7	10.12
1	Amateur	ExpFC	28	406	0	Preparation	2410515	2410691	176	-254.1	-318.4	10.12
1	Amateur	ExpFC	28	406	0	Preparation	2411095	2411521	426	108	-245.4	10.12
1	Amateur	ExpFC	28	406	0	Preparation	2411553	2413531	1978	153.5	-382.4	10.12
1	Amateur	ExpFC	28	406	0	Rally	2413559	2414063	504	171.7	-212.5	10.12
1	Amateur	ExpFC	28	406	0	Rally	2414123	2414547	424	70.6	130.3	10.12
1	Amateur	ExpFC	28	406	0	Rally	2414595	2414771	176	29.2	-215.3	10.12
1	Amateur	ExpFC	28	406	0	Rally	2414811	2415307	496	13.1	106.9	10.12
1	Amateur	ExpFC	28	406	0	Rally	2415333	2415803	470	108.6	158.2	10.12
1	Amateur	ExpFC	28	406	0	Rally	2415827	2416685	858	16.8	161.4	10.12
1	Amateur	ExpFC	28	406	0	Freeze	2416709	2416935	226	189	198.2	10.12
1	Amateur	ExpFC	28	406	0	Response	2416991	2417305	314	72.6	-183	10.12
1	Amateur	ExpFC	28	406	0	Response	2417361	2417813	452	59.4	262.3	10.12
1	Amateur	ExpFC	28	406	0	NA	2417865	2417981	116	-146.8	285.3	10.12
1	Amateur	ExpFC	28	406	0	NA	2418463	2418779	316	-90.8	-66.2	10.12
1	Amateur	ExpFC	28	406	0	NA	2419157	2419395	238	15.6	-153.3	10.12
1	Amateur	ExpFC	28	406	0	NA	2419427	2424255	3398	27.9	-55.3	10.12
1	Amateur	ExpFC	29	466	0	Preparation	2424291	2424979	688	103.6	-120.5	6.24
1	Amateur	ExpFC	29	466	0	Preparation	2425021	2425825	804	140.8	-326.9	6.24
1	Amateur	ExpFC	29	466	0	Preparation	2425855	2425973	118	182.7	-265	6.24
1	Amateur	ExpFC	29	466	0	Preparation	2426003	2426511	508	287.6	-332.7	6.24
1	Amateur	ExpFC	29	466	0	Preparation	2426535	2427451	916	164	-358.2	6.24
1	Amateur	ExpFC	29	466	0	Rally	2427481	2427873	392	173.4	-211.6	6.24
1	Amateur	ExpFC	29	466	0	Rally	2427905	2428171	266	163.5	-333.7	6.24
1	Amateur	ExpFC	29	466	0	Rally	2428197	2428519	322	268.1	-303.1	6.24
1	Amateur	ExpFC	29	466	0	Rally	2428575	2428779	204	194.4	47.8	6.24
1	Amateur	ExpFC	29	466	0	Rally	2428803	2429483	680	211.9	173.7	6.24
1	Amateur	ExpFC	29	466	0	Rally	2429515	2429959	444	213.4	329.6	6.24
1	Amateur	ExpFC	29	466	0	Rally	2429997	2431073	1076	193.3	178.2	6.24
1	Amateur	ExpFC	29	466	0	Response	2431103	2431227	124	57.3	197.2	6.24
1	Amateur	ExpFC	29	466	0	Response	2431279	2431779	500	15	-189.7	6.24
1	Amateur	ExpFC	29	466	0	NA	2431863	2432127	264	38.4	149.8	6.24
1	Amateur	ExpFC	29	466	0	NA	2432167	2432281	114	182.6	223.9	6.24
1	Amateur	ExpFC	29	466	0	NA	2432649	2432735	86	43.7	179.9	6.24
1	Amateur	ExpFC	29	466	0	NA	2433207	2433329	122	39.7	67.2	6.24
1	Amateur	ExpFC	29	466	0	NA	2433365	2433679	314	176.6	103	6.24
1	Amateur	ExpFC	29	466	0	NA	2434055	2440435	2834	67.9	8.4	6.24
1	Amateur	ExpFC	30	567	1	Preparation	2440461	2440615	154	104.6	-35.7	5.64
1	Amateur	ExpFC	30	567	1	Preparation	2440669	2440771	102	-270.6	-334.7	5.64
1	Amateur	ExpFC	30	567	1	Preparation	2441119	2441853	734	-334.1	-400.8	5.64
1	Amateur	ExpFC	30	567	1	Preparation	2441905	2442043	138	34	-201.8	5.64
1	Amateur	ExpFC	30	567	1	Preparation	2442087	2442297	210	166	3.7	5.64
1	Amateur	ExpFC	30	567	1	Preparation	2442351	2442891	540	-81.7	-363	5.64
1	Amateur	ExpFC	30	567	1	Rally	2442931	2443455	524	-8.7	-12.4	5.64
1	Amateur	ExpFC	30	567	1	Rally	2443479	2444453	974	85.6	75.4	5.64
1	Amateur	ExpFC	30	567	1	Rally	2444495	2445241	746	76.1	291.6	5.64
1	Amateur	ExpFC	30	567	1	Rally	2445287	2446229	942	-79.8	65.1	5.64
1	Amateur	ExpFC	30	567	1	Freeze	2446275	2446603	328	203.1	89.6	5.64
1	Amateur	ExpFC	30	567	1	Response	2446639	2446757	118	-29	147.2	5.64
1	Amateur	ExpFC	30	567	1	Response	2446807	2447349	542	114.8	-278.5	5.64
1	Amateur	ExpFC	30	567	1	NA	2447389	2447435	46	-55.5	-101.4	5.64
1	Amateur	ExpFC	30	567	1	NA	2447817	2448793	976	-77.5	-53.6	5.64
1	Amateur	ExpFC	30	567	1	NA	2449179	2450153	974	-1.9	-146.6	5.64
1	Amateur	ExpFC	30	567	1	NA	2450183	2450333	150	7.3	17.4	5.64
1	Amateur	ExpFC	30	567	1	NA	2450369	2455256	3108	-122.1	57.3	5.64
1	Amateur	ExpFC	31	617	1	Preparation	2455328	2455472	144	-355.9	-352	8.28
1	Amateur	ExpFC	31	617	1	Preparation	2455858	2459022	3164	-434.5	-409.3	8.28
1	Amateur	ExpFC	31	617	1	Preparation	2459038	2460092	1054	-204.7	-355.3	8.28
1	Amateur	ExpFC	31	617	1	Preparation	2460116	2460284	168	-202.1	-272	8.28
1	Amateur	ExpFC	31	617	1	Preparation	2460312	2460910	598	-134.9	-182	8.28
1	Amateur	ExpFC	31	617	1	Rally	2460964	2462310	1346	86.6	88.7	8.28
1	Amateur	ExpFC	31	617	1	Rally	2462334	2463332	998	-16.4	65.7	8.28
1	Amateur	ExpFC	31	617	1	Rally	2463370	2463744	374	240.1	81.3	8.28
1	Amateur	ExpFC	31	617	1	Freeze	2463780	2464046	266	497.8	62.5	8.28
1	Amateur	ExpFC	31	617	1	Response	2464108	2464324	216	-27.6	122.5	8.28
1	Amateur	ExpFC	31	617	1	Response	2464372	2464610	238	-44.7	-221.2	8.28
1	Amateur	ExpFC	31	617	1	NA	2465050	2465334	284	-71.5	-86.6	8.28
1	Amateur	ExpFC	31	617	1	NA	2465746	2466208	462	-4.4	-347.3	8.28
1	Amateur	ExpFC	31	617	1	NA	2466264	2466354	90	-79.5	-117.3	8.28
1	Amateur	ExpFC	31	617	1	NA	2466408	2466914	506	-30.7	41.2	8.28
1	Amateur	ExpFC	31	617	1	NA	2466962	2467200	238	216.5	40.2	8.28
1	Amateur	ExpFC	32	419	1	Fixation	2469057	2471363	2306	12.1	-0.9	8.04
1	Amateur	ExpFC	32	419	1	Preparation	2471403	2471595	192	230	66.5	8.04
1	Amateur	ExpFC	32	419	1	Preparation	2471643	2472013	370	410.1	-298.6	8.04
1	Amateur	ExpFC	32	419	1	Preparation	2472065	2472575	510	391.6	84.6	8.04
1	Amateur	ExpFC	32	419	1	Preparation	2472601	2473011	410	296.3	139.4	8.04
1	Amateur	ExpFC	32	419	1	Preparation	2473041	2473627	586	94.6	135.6	8.04
1	Amateur	ExpFC	32	419	1	Preparation	2473685	2473909	224	292.8	-224.5	8.04
1	Amateur	ExpFC	32	419	1	Preparation	2473931	2474467	536	389.2	-227.8	8.04
1	Amateur	ExpFC	32	419	1	Preparation	2474527	2475369	842	391.7	100	8.04
1	Amateur	ExpFC	32	419	1	Preparation	2475427	2475763	336	378.9	-325.4	8.04
1	Amateur	ExpFC	32	419	1	Preparation	2475789	2476173	384	388.5	-130.2	8.04
1	Amateur	ExpFC	32	419	1	Preparation	2476207	2476395	188	205	-58.9	8.04
1	Amateur	ExpFC	32	419	1	Rally	2476435	2477159	724	-77.8	-86	8.04
1	Amateur	ExpFC	32	419	1	Rally	2477205	2477817	612	245.4	107.7	8.04
1	Amateur	ExpFC	32	419	1	Rally	2477841	2477993	152	334.7	262.9	8.04
1	Amateur	ExpFC	32	419	1	Rally	2478021	2478487	466	282.1	381.7	8.04
1	Amateur	ExpFC	32	419	1	Rally	2478547	2479961	1414	136.8	157.6	8.04
1	Amateur	ExpFC	32	419	1	Response	2479989	2480137	148	23.6	208.4	8.04
1	Amateur	ExpFC	32	419	1	Response	2480191	2480339	148	53.3	-262.6	8.04
1	Amateur	ExpFC	32	419	1	Response	2480365	2480865	500	161.8	-271.4	8.04
1	Amateur	ExpFC	32	419	1	NA	2481339	2481357	18	59.7	1.6	8.04
1	Amateur	ExpFC	32	419	1	NA	2481705	2482511	806	17.4	-3.3	8.04
1	Amateur	ExpFC	32	419	1	NA	2482545	2482935	390	91.2	-8.2	8.04
1	Amateur	ExpFC	32	419	1	NA	2482957	2487760	3116	-37.4	-23.9	8.04
1	Amateur	ExpFC	33	408	1	Preparation	2487802	2488098	296	-137	-128	10.92
1	Amateur	ExpFC	33	408	1	Preparation	2488140	2489334	1194	-368.1	-190.6	10.92
1	Amateur	ExpFC	33	408	1	Preparation	2489358	2489878	520	-616.2	-315.4	10.92
1	Amateur	ExpFC	33	408	1	Preparation	2489952	2490146	194	94.4	-124.2	10.92
1	Amateur	ExpFC	33	408	1	Preparation	2490188	2490554	366	177	73.6	10.92
1	Amateur	ExpFC	33	408	1	Preparation	2490590	2490954	364	11.2	-25.1	10.92
1	Amateur	ExpFC	33	408	1	Preparation	2490998	2491314	316	319.6	97.1	10.92
1	Amateur	ExpFC	33	408	1	Preparation	2491340	2491816	476	424.8	144.6	10.92
1	Amateur	ExpFC	33	408	1	Preparation	2491850	2492400	550	545.2	245.9	10.92
1	Amateur	ExpFC	33	408	1	Preparation	2492492	2492680	188	244.1	-448.7	10.92
1	Amateur	ExpFC	33	408	1	Preparation	2492756	2493078	322	-368.5	-268.5	10.92
1	Amateur	ExpFC	33	408	1	Preparation	2493130	2493496	366	27.9	-77.6	10.92
1	Amateur	ExpFC	33	408	1	Preparation	2493598	2493620	22	371.5	-976.5	10.92
1	Amateur	ExpFC	33	408	1	Preparation	2494958	2494996	38	-362.9	-201.9	10.92
1	Amateur	ExpFC	33	408	1	Preparation	2495028	2495550	522	-547.7	-137.4	10.92
1	Amateur	ExpFC	33	408	1	Rally	2495588	2495988	400	-486.6	-280	10.92
1	Amateur	ExpFC	33	408	1	Rally	2496050	2496242	192	0.3	138.6	10.92
1	Amateur	ExpFC	33	408	1	Rally	2496274	2497092	818	204.1	139.7	10.92
1	Amateur	ExpFC	33	408	1	Rally	2497118	2497240	122	206.8	248.3	10.92
1	Amateur	ExpFC	33	408	1	Rally	2497268	2498408	1140	30.8	149.7	10.92
1	Amateur	ExpFC	33	408	1	Rally	2498436	2498660	224	133	160.9	10.92
1	Amateur	ExpFC	33	408	1	Freeze	2498686	2498802	116	-8.3	174.7	10.92
1	Amateur	ExpFC	33	408	1	Freeze	2498852	2499198	346	494.4	161.9	10.92
1	Amateur	ExpFC	33	408	1	Response	2499250	2499728	478	40.2	100.2	10.92
1	Amateur	ExpFC	33	408	1	NA	2499820	2500156	336	-100.7	-51	10.92
1	Amateur	ExpFC	33	408	1	NA	2500542	2501590	1048	-14.1	41.3	10.92
1	Amateur	ExpFC	33	408	1	NA	2501610	2502198	588	54.5	65.4	10.92
1	Amateur	ExpFC	33	408	1	NA	2502238	2506063	2664	97.8	-85.2	10.92
1	Amateur	ExpFC	34	211	1	Preparation	2506103	2506267	164	-143.6	-160.7	6.84
1	Amateur	ExpFC	34	211	1	Preparation	2506289	2506903	614	-206.1	-263.5	6.84
1	Amateur	ExpFC	34	211	1	Preparation	2506959	2507289	330	190.6	48.7	6.84
1	Amateur	ExpFC	34	211	1	Preparation	2507321	2507489	168	276.2	94.9	6.84
1	Amateur	ExpFC	34	211	1	Preparation	2507529	2507973	444	164.8	244.2	6.84
1	Amateur	ExpFC	34	211	1	Preparation	2508013	2508255	242	135.8	30.5	6.84
1	Amateur	ExpFC	34	211	1	Preparation	2508321	2510643	2322	-143	-300.2	6.84
1	Amateur	ExpFC	34	211	1	Rally	2510677	2511961	1284	77.1	122.2	6.84
1	Amateur	ExpFC	34	211	1	Rally	2511981	2513291	1310	38.6	114.4	6.84
1	Amateur	ExpFC	34	211	1	Response	2513315	2513483	168	-24.7	97.4	6.84
1	Amateur	ExpFC	34	211	1	Response	2513513	2513917	404	28.8	205.5	6.84
1	Amateur	ExpFC	34	211	1	NA	2514363	2514603	240	28.5	-86.2	6.84
1	Amateur	ExpFC	34	211	1	NA	2514971	2515545	574	-12	-68.9	6.84
1	Amateur	ExpFC	34	211	1	NA	2515569	2521184	4502	15.7	-14.6	6.84
1	Amateur	ExpFC	35	204	1	Preparation	2521204	2521344	140	65.1	41.7	6.92
1	Amateur	ExpFC	35	204	1	Preparation	2521408	2521574	166	-411.5	-29.8	6.92
1	Amateur	ExpFC	35	204	1	Preparation	2521616	2521832	216	-570.7	-148.2	6.92
1	Amateur	ExpFC	35	204	1	Preparation	2522142	2522304	162	-616.2	-167.1	6.92
1	Amateur	ExpFC	35	204	1	Preparation	2522346	2522786	440	-353.8	-73	6.92
1	Amateur	ExpFC	35	204	1	Preparation	2522832	2523572	740	18.7	49.1	6.92
1	Amateur	ExpFC	35	204	1	Preparation	2523604	2523946	342	266.4	85.2	6.92
1	Amateur	ExpFC	35	204	1	Preparation	2524028	2524182	154	-242.7	-6.7	6.92
1	Amateur	ExpFC	35	204	1	Preparation	2524204	2524372	168	-332.4	1.5	6.92
1	Amateur	ExpFC	35	204	1	Preparation	2524400	2524666	266	-178.5	74	6.92
1	Amateur	ExpFC	35	204	1	Preparation	2524692	2524908	216	-113.5	165	6.92
1	Amateur	ExpFC	35	204	1	Rally	2524958	2525260	302	-418.5	252.4	6.92
1	Amateur	ExpFC	35	204	1	Rally	2525306	2525764	458	-578.9	-10.9	6.92
1	Amateur	ExpFC	35	204	1	Rally	2525816	2526028	212	-38.7	103.6	6.92
1	Amateur	ExpFC	35	204	1	Rally	2526056	2526834	778	117.8	113.1	6.92
1	Amateur	ExpFC	35	204	1	Rally	2526898	2527086	188	-403.2	-99.1	6.92
1	Amateur	ExpFC	35	204	1	Rally	2527132	2527476	344	-34.3	93	6.92
1	Amateur	ExpFC	35	204	1	Rally	2527510	2527720	210	-203.4	-10.3	6.92
1	Amateur	ExpFC	35	204	1	Rally	2527750	2528032	282	-34.1	89	6.92
1	Amateur	ExpFC	35	204	1	Freeze	2528060	2528688	628	-64.7	-9.6	6.92
1	Amateur	ExpFC	35	204	1	Response	2528732	2528982	250	15.3	163	6.92
1	Amateur	ExpFC	35	204	1	NA	2529440	2529782	342	-40.7	-105.2	6.92
1	Amateur	ExpFC	35	204	1	NA	2529808	2535447	4396	-5.5	-4.5	6.92
1	Amateur	ExpFC	36	695	1	Preparation	2535479	2535725	246	154.6	-15.3	5.12
1	Amateur	ExpFC	36	695	1	Preparation	2535791	2536399	608	-387.9	-374.6	5.12
1	Amateur	ExpFC	36	695	1	Preparation	2536435	2537345	910	-178.6	-462.1	5.12
1	Amateur	ExpFC	36	695	1	Preparation	2537381	2537425	44	-68.7	-239.7	5.12
1	Amateur	ExpFC	36	695	1	Rally	2537461	2537869	408	-33.7	15.4	5.12
1	Amateur	ExpFC	36	695	1	Rally	2537907	2538935	1028	259.8	47.3	5.12
1	Amateur	ExpFC	36	695	1	Rally	2538983	2539289	306	361.9	387.5	5.12
1	Amateur	ExpFC	36	695	1	Rally	2539339	2540769	1430	136.5	42.7	5.12
1	Amateur	ExpFC	36	695	1	Freeze	2540791	2541223	432	11.6	96.6	5.12
1	Amateur	ExpFC	36	695	1	Response	2541271	2541973	702	126.6	-226.4	5.12
1	Amateur	ExpFC	36	695	1	Response	2542025	2542321	296	33.2	183.1	5.12
1	Amateur	ExpFC	36	695	1	Response	2543133	2543245	112	193	31.9	5.12
1	Amateur	ExpFC	36	695	1	Response	2543281	2543757	476	153.1	-223.1	5.12
1	Amateur	ExpFC	36	695	1	NA	2543813	2544589	776	-31.2	32.6	5.12
1	Amateur	ExpFC	36	695	1	NA	2544917	2545625	708	46.2	-86.1	5.12
1	Amateur	ExpFC	36	695	1	NA	2546645	2546747	102	58.4	-178.3	5.12
1	Amateur	ExpFC	36	695	1	NA	2546797	2554572	3244	0	88.5	5.12
1	Amateur	ExpFC	37	353	1	Rally	2554624	2554880	256	398.1	-312.6	3.24
1	Amateur	ExpFC	37	353	1	Rally	2554922	2555444	522	380.7	-30.6	3.24
1	Amateur	ExpFC	37	353	1	Rally	2555486	2555538	52	221.6	162.7	3.24
1	Amateur	ExpFC	37	353	1	Rally	2555568	2556710	1142	31.9	163.7	3.24
1	Amateur	ExpFC	37	353	1	Rally	2556736	2557044	308	48.3	277.4	3.24
1	Amateur	ExpFC	37	353	1	Rally	2557082	2558268	1186	136.3	190.1	3.24
1	Amateur	ExpFC	37	353	1	Response	2558324	2558808	484	171.8	-284.8	3.24
1	Amateur	ExpFC	37	353	1	NA	2558904	2559220	316	102	-26.3	3.24
1	Amateur	ExpFC	37	353	1	NA	2559256	2560168	912	127.9	86.5	3.24
1	Amateur	ExpFC	37	353	1	NA	2560200	2560894	694	141.8	91.5	3.24
1	Amateur	ExpFC	37	353	1	NA	2561224	2566954	3716	121.5	19.1	3.24
1	Amateur	ExpFC	38	149	1	Preparation	2567004	2567240	236	-284	-87.7	5.72
1	Amateur	ExpFC	38	149	1	Preparation	2567262	2567610	348	-345.2	-150.5	5.72
1	Amateur	ExpFC	38	149	1	Preparation	2567638	2567802	164	-326.9	-303.7	5.72
1	Amateur	ExpFC	38	149	1	Preparation	2568110	2568772	662	-324	-229.3	5.72
1	Amateur	ExpFC	38	149	1	Preparation	2568808	2569710	902	-258.1	-319.8	5.72
1	Amateur	ExpFC	38	149	1	Rally	2569752	2570086	334	-209.7	-32	5.72
1	Amateur	ExpFC	38	149	1	Rally	2570134	2570342	208	93.1	97.7	5.72
1	Amateur	ExpFC	38	149	1	Rally	2570370	2571284	914	228.6	115	5.72
1	Amateur	ExpFC	38	149	1	Rally	2571328	2572040	712	286.5	374.8	5.72
1	Amateur	ExpFC	38	149	1	Rally	2572088	2572990	902	213.3	161.6	5.72
1	Amateur	ExpFC	38	149	1	Freeze	2573012	2573276	264	183.2	121.9	5.72
1	Amateur	ExpFC	38	149	1	Response	2573330	2573450	120	126.6	-225.8	5.72
1	Amateur	ExpFC	38	149	1	Response	2573474	2573908	434	8.6	-244.6	5.72
1	Amateur	ExpFC	38	149	1	NA	2574348	2574428	80	-62.5	17.7	5.72
1	Amateur	ExpFC	38	149	1	NA	2574504	2574720	216	111.5	134.2	5.72
1	Amateur	ExpFC	38	149	1	NA	2574764	2575328	564	55.5	259.1	5.72
1	Amateur	ExpFC	38	149	1	NA	2575352	2575574	222	-27.7	196.7	5.72
1	Amateur	ExpFC	38	149	1	NA	2575614	2576070	456	-169.4	83.6	5.72
1	Amateur	ExpFC	38	149	1	NA	2576106	2576512	406	-66.5	-17.1	5.72
1	Amateur	ExpFP	1	381	0	NA	1395065	1397427	2362	-5.3	-0.4	4.04
1	Amateur	ExpFP	1	381	0	Preparation	1397723	1397861	138	8	0.3	4.04
1	Amateur	ExpFP	1	381	0	Preparation	1397895	1398149	254	124.5	83.4	4.04
1	Amateur	ExpFP	1	381	0	Preparation	1398193	1398315	122	-211.5	4.8	4.04
1	Amateur	ExpFP	1	381	0	Preparation	1398355	1399413	1058	-15.5	217.6	4.04
1	Amateur	ExpFP	1	381	0	Rally	1399445	1399837	392	102.1	115.5	4.04
1	Amateur	ExpFP	1	381	0	Rally	1399869	1400363	494	-107.6	-7.1	4.04
1	Amateur	ExpFP	1	381	0	Rally	1400401	1401935	1534	130.1	60.6	4.04
1	Amateur	ExpFP	1	381	0	Freeze	1401965	1402685	720	26.1	99.7	4.04
1	Amateur	ExpFP	1	381	0	Response	1402975	1403091	116	20.3	-4.5	4.04
1	Amateur	ExpFP	1	381	0	Response	1403119	1403609	490	30.7	122.1	4.04
1	Amateur	ExpFP	1	381	0	Response	1403631	1404023	392	118.5	147.7	4.04
1	Amateur	ExpFP	1	381	0	NA	1404303	1404499	196	-7.2	-122.6	4.04
1	Amateur	ExpFP	1	381	0	NA	1404549	1405267	718	91.3	59.6	4.04
1	Amateur	ExpFP	1	381	0	NA	1405297	1405751	454	-31.8	57	4.04
1	Amateur	ExpFP	1	381	0	NA	1405777	1406935	1158	71.6	62.2	4.04
1	Amateur	ExpFP	1	381	0	NA	1406973	1407213	240	65.4	84.1	4.04
1	Amateur	ExpFP	1	381	0	NA	1407499	1411665	2820	-61.7	28.3	4.04
1	Amateur	ExpFP	2	40	1	Preparation	1411707	1411833	126	199.8	138.1	7.2
1	Amateur	ExpFP	2	40	1	Preparation	1411857	1413633	1776	271.3	201.6	7.2
1	Amateur	ExpFP	2	40	1	Preparation	1413671	1414083	412	142.5	133	7.2
1	Amateur	ExpFP	2	40	1	Preparation	1414113	1414317	204	283.7	190.1	7.2
1	Amateur	ExpFP	2	40	1	Preparation	1414585	1416141	1556	271	221.7	7.2
1	Amateur	ExpFP	2	40	1	Rally	1416191	1417781	1590	112	-73.1	7.2
1	Amateur	ExpFP	2	40	1	Rally	1417811	1418297	486	47.6	17.1	7.2
1	Amateur	ExpFP	2	40	1	Rally	1418319	1418483	164	187.1	34.9	7.2
1	Amateur	ExpFP	2	40	1	Rally	1418501	1418869	368	274.8	65.1	7.2
1	Amateur	ExpFP	2	40	1	Freeze	1418921	1419135	214	-170.8	14.6	7.2
1	Amateur	ExpFP	2	40	1	Response	1419171	1419481	310	23.8	107.3	7.2
1	Amateur	ExpFP	2	40	1	Response	1419769	1420299	530	99.7	68.1	7.2
1	Amateur	ExpFP	2	40	1	NA	1420589	1421813	1224	29.1	-45.9	7.2
1	Amateur	ExpFP	2	40	1	NA	1421855	1422209	354	-117.9	-70.9	7.2
1	Amateur	ExpFP	2	40	1	NA	1422527	1422865	338	-206.1	47.8	7.2
1	Amateur	ExpFP	2	40	1	NA	1422917	1423247	330	-401.2	-62.2	7.2
1	Amateur	ExpFP	2	40	1	NA	1423589	1423797	208	-220.8	-161.9	7.2
1	Amateur	ExpFP	2	40	1	NA	1423837	1428477	3354	2.1	-118.6	7.2
1	Amateur	ExpFP	3	596	1	Preparation	1428503	1428781	278	-129.6	-51.4	7.92
1	Amateur	ExpFP	3	596	1	Preparation	1428833	1430203	1370	188.4	104.1	7.92
1	Amateur	ExpFP	3	596	1	Preparation	1430243	1430513	270	18.5	67.5	7.92
1	Amateur	ExpFP	3	596	1	Preparation	1430545	1431299	754	-128.2	-7.8	7.92
1	Amateur	ExpFP	3	596	1	Preparation	1431325	1431457	132	-35.8	15.7	7.92
1	Amateur	ExpFP	3	596	1	Preparation	1431489	1432091	602	124	57.1	7.92
1	Amateur	ExpFP	3	596	1	Preparation	1432119	1433719	1600	-126.4	1.1	7.92
1	Amateur	ExpFP	3	596	1	Rally	1433749	1434289	540	12.2	-34.7	7.92
1	Amateur	ExpFP	3	596	1	Rally	1434315	1435481	1166	-145.4	-21.4	7.92
1	Amateur	ExpFP	3	596	1	Rally	1435503	1435837	334	28.7	12.2	7.92
1	Amateur	ExpFP	3	596	1	Freeze	1435861	1435991	130	71.4	-70.1	7.92
1	Amateur	ExpFP	3	596	1	Freeze	1436035	1436191	156	-299.8	-21.7	7.92
1	Amateur	ExpFP	3	596	1	Response	1436433	1436797	364	-63.6	102.5	7.92
1	Amateur	ExpFP	3	596	1	Response	1436839	1437281	442	138.1	121.9	7.92
1	Amateur	ExpFP	3	596	1	NA	1437701	1437707	6	-112.2	-452.8	7.92
1	Amateur	ExpFP	3	596	1	NA	1437747	1437985	238	50.5	-384.1	7.92
1	Amateur	ExpFP	3	596	1	NA	1438043	1438257	214	-16.8	-46.9	7.92
1	Amateur	ExpFP	3	596	1	NA	1438581	1444071	4172	-18.8	1.9	7.92
[truncated: 143,673 more rows]
