# Supplementary material for: Expertise-driven temporal gaze dynamics during anticipation in volleyball
Source: PLoS One. 2025 Oct 16;20(10):e0334702. doi: 10.1371/journal.pone.0334702 (PMC12530602; doi:10.1371/journal.pone.0334702)
Supplement: S3 Data — File including eye-tracking saccade data. (CSV) [file pone.0334702.s003.csv]

code	group	condition	trial	video	response	saccCat	phase	onset	end	duration	peakvel	amplitude	video_s
1	Amateur	ExpBC	1	110	1	saccade	Preparation	2566	2586	20	33.88099246	2.054171192	3.24
1	Amateur	ExpBC	1	110	1	saccade	Rally	2708	2752	44	223.2412194	10.29650655	3.24
1	Amateur	ExpBC	1	110	1	saccade	Rally	5140	5160	20	40.6941943	2.565736086	3.24
1	Amateur	ExpBC	1	110	1	saccade	Freeze	6098	6144	46	179.0849146	9.025759554	3.24
1	Amateur	ExpBC	1	110	1	saccade	Response	6336	6356	20	35.9457734	2.196341176	3.24
1	Amateur	ExpBC	1	110	1	saccade	Response	6442	6486	44	247.1612923	11.37829996	3.24
1	Amateur	ExpBC	1	110	1	saccade	Response	6616	6636	20	43.26149847	2.488234951	3.24
1	Amateur	ExpBC	1	110	1	saccade	NA	6988	7036	48	123.0134334	6.024860906	3.24
1	Amateur	ExpBC	1	110	1	saccade	NA	7222	7318	96	276.352149	21.92753892	3.24
1	Amateur	ExpBC	1	110	1	saccade	NA	7378	7458	80	339.7739609	21.581992	3.24
1	Amateur	ExpBC	1	110	1	saccade	NA	8186	8204	18	32.4566068	2.253387166	3.24
1	Amateur	ExpBC	2	502	1	saccade	Preparation	2454	2492	38	103.3161155	5.376892897	10.76
1	Amateur	ExpBC	2	502	1	saccade	Preparation	7276	7312	36	193.9389371	8.257055245	10.76
1	Amateur	ExpBC	2	502	1	saccade	Preparation	7472	7492	20	52.83335783	3.351039359	10.76
1	Amateur	ExpBC	2	502	1	saccade	Preparation	7758	7794	36	198.8651605	8.44651687	10.76
1	Amateur	ExpBC	2	502	1	saccade	Preparation	8002	8026	24	61.74870525	3.807616327	10.76
1	Amateur	ExpBC	2	502	1	saccade	Rally	10812	10852	40	154.8754987	6.717179024	10.76
1	Amateur	ExpBC	2	502	1	saccade	Rally	11222	11246	24	61.39857755	3.885670811	10.76
1	Amateur	ExpBC	2	502	1	saccade	Rally	11762	11806	44	172.6629506	8.684579549	10.76
1	Amateur	ExpBC	2	502	1	saccade	Rally	11978	11994	16	30.79164538	2.406484755	10.76
1	Amateur	ExpBC	2	502	1	saccade	Rally	12280	12296	16	33.84767348	2.084442913	10.76
1	Amateur	ExpBC	2	502	1	saccade	Rally	12538	12598	60	265.9942333	14.07631455	10.76
1	Amateur	ExpBC	2	502	1	saccade	Rally	12858	12884	26	77.90020186	3.893900616	10.76
1	Amateur	ExpBC	2	502	1	saccade	Freeze	13126	13184	58	342.3157782	16.52919827	10.76
1	Amateur	ExpBC	2	502	1	saccade	Response	13710	13760	50	85.89475712	4.582899064	10.76
1	Amateur	ExpBC	2	502	1	saccade	Response	13958	13980	22	47.01957172	2.260774467	10.76
1	Amateur	ExpBC	2	502	1	saccade	Response	14120	14140	20	35.81185977	1.94182257	10.76
1	Amateur	ExpBC	2	502	1	saccade	Response	14626	14664	38	166.289906	7.356772237	10.76
1	Amateur	ExpBC	2	502	1	saccade	NA	15956	16004	48	129.717635	6.540799678	10.76
1	Amateur	ExpBC	2	502	1	saccade	NA	16622	16654	32	75.70688559	3.534659889	10.76
1	Amateur	ExpBC	2	502	1	saccade	NA	17506	17530	24	44.9842917	1.887754914	10.76
1	Amateur	ExpBC	3	228	1	saccade	Preparation	2564	2600	36	106.17612	4.808906412	7.44
1	Amateur	ExpBC	3	228	1	saccade	Preparation	2686	2714	28	67.03657006	3.512046879	7.44
1	Amateur	ExpBC	3	228	1	saccade	Preparation	5690	5708	18	34.10875621	2.033887366	7.44
1	Amateur	ExpBC	3	228	1	saccade	Preparation	6626	6646	20	32.67107475	1.76887042	7.44
1	Amateur	ExpBC	3	228	1	saccade	Rally	8084	8122	38	96.8457543	5.52934161	7.44
1	Amateur	ExpBC	3	228	1	saccade	Rally	8682	8714	32	82.21200049	3.888268917	7.44
1	Amateur	ExpBC	3	228	1	saccade	Rally	8952	8974	22	52.35068505	3.126272782	7.44
1	Amateur	ExpBC	3	228	1	saccade	NA	10858	10904	46	135.9799333	6.683824487	7.44
1	Amateur	ExpBC	3	228	1	saccade	NA	11792	11814	22	42.65276691	2.079510085	7.44
1	Amateur	ExpBC	4	40	1	saccade	Preparation	2414	2434	20	39.85545289	2.369656428	7.2
1	Amateur	ExpBC	4	40	1	saccade	Preparation	2638	2674	36	135.5377248	5.998546778	7.2
1	Amateur	ExpBC	4	40	1	saccade	Preparation	6294	6322	28	60.38035856	2.631815841	7.2
1	Amateur	ExpBC	4	40	1	saccade	Rally	7082	7102	20	36.7471771	2.054862805	7.2
1	Amateur	ExpBC	4	40	1	saccade	Rally	7418	7472	54	160.3866484	8.15810898	7.2
1	Amateur	ExpBC	4	40	1	saccade	Rally	8444	8466	22	47.17856319	2.540791021	7.2
1	Amateur	ExpBC	4	40	1	saccade	Rally	8686	8706	20	45.12462798	3.006105494	7.2
1	Amateur	ExpBC	4	40	1	saccade	Freeze	9858	9886	28	78.97126629	4.107719316	7.2
1	Amateur	ExpBC	4	40	1	saccade	Response	10142	10178	36	82.03542893	3.991032126	7.2
1	Amateur	ExpBC	4	40	1	saccade	Response	10246	10304	58	123.2779593	6.70430449	7.2
1	Amateur	ExpBC	4	40	1	saccade	NA	11190	11230	40	110.9224217	4.575063586	7.2
1	Amateur	ExpBC	4	40	1	saccade	NA	11972	11996	24	47.99497942	2.113067293	7.2
1	Amateur	ExpBC	5	596	1	saccade	Preparation	2560	2594	34	93.61355204	5.156215305	7.92
1	Amateur	ExpBC	5	596	1	saccade	Preparation	2956	2998	42	228.3087297	10.1872537	7.92
1	Amateur	ExpBC	5	596	1	saccade	Preparation	3088	3134	46	252.4963412	11.70787316	7.92
1	Amateur	ExpBC	5	596	1	saccade	Preparation	4998	5018	20	40.26276506	2.293023813	7.92
1	Amateur	ExpBC	5	596	1	saccade	Rally	7518	7574	56	97.77022067	5.538076624	7.92
1	Amateur	ExpBC	5	596	1	saccade	Rally	7734	7772	38	151.1442306	6.303041142	7.92
1	Amateur	ExpBC	5	596	1	saccade	Rally	7990	8024	34	86.47512157	4.986174193	7.92
1	Amateur	ExpBC	5	596	1	saccade	Rally	8710	8756	46	205.4992054	9.557296239	7.92
1	Amateur	ExpBC	5	596	1	saccade	Rally	9452	9498	46	151.9448798	7.40814388	7.92
1	Amateur	ExpBC	5	596	1	saccade	Rally	10044	10106	62	200.7383203	10.29503494	7.92
1	Amateur	ExpBC	5	596	1	saccade	Response	10942	10986	44	120.3501994	5.943819674	7.92
1	Amateur	ExpBC	5	596	1	saccade	NA	13514	13540	26	47.34843186	2.381400533	7.92
1	Amateur	ExpBC	6	29	0	saccade	Preparation	2372	2406	34	126.9447747	5.660543358	10.44
1	Amateur	ExpBC	6	29	0	saccade	Preparation	2552	2586	34	69.45894939	4.379730684	10.44
1	Amateur	ExpBC	6	29	0	saccade	Rally	10448	10522	74	252.1504957	14.06767752	10.44
1	Amateur	ExpBC	6	29	0	saccade	Rally	10724	10746	22	61.40143728	4.314970639	10.44
1	Amateur	ExpBC	6	29	0	saccade	Rally	10864	10896	32	156.950275	7.467221087	10.44
1	Amateur	ExpBC	6	29	0	saccade	Rally	11426	11456	30	90.82655462	4.667840896	10.44
1	Amateur	ExpBC	6	29	0	saccade	Rally	11746	11766	20	38.52172439	2.660596425	10.44
1	Amateur	ExpBC	6	29	0	saccade	Freeze	13174	13222	48	166.8289055	7.675801993	10.44
1	Amateur	ExpBC	6	29	0	saccade	Response	13514	13572	58	158.7075541	10.1670322	10.44
1	Amateur	ExpBC	6	29	0	saccade	NA	15652	15682	30	63.07403368	2.757162008	10.44
1	Amateur	ExpBC	6	29	0	saccade	NA	16280	16306	26	44.92725231	2.248348188	10.44
1	Amateur	ExpBC	7	108	1	saccade	Preparation	2364	2388	24	67.52925533	3.623425363	10.6
1	Amateur	ExpBC	7	108	1	saccade	Preparation	2472	2508	36	85.6783072	5.231959777	10.6
1	Amateur	ExpBC	7	108	1	saccade	Preparation	3372	3392	20	36.85076153	2.125369726	10.6
1	Amateur	ExpBC	7	108	1	saccade	Preparation	3924	3944	20	34.46428623	1.846127099	10.6
1	Amateur	ExpBC	7	108	1	saccade	Preparation	4346	4376	30	42.22794602	2.086859359	10.6
1	Amateur	ExpBC	7	108	1	saccade	Preparation	5074	5094	20	33.14415823	2.251815809	10.6
1	Amateur	ExpBC	7	108	1	saccade	Preparation	5280	5322	42	168.1251743	8.412138016	10.6
1	Amateur	ExpBC	7	108	1	saccade	Preparation	6258	6296	38	71.01921219	4.066119051	10.6
1	Amateur	ExpBC	7	108	1	saccade	Preparation	6754	6772	18	36.26648315	2.082765417	10.6
1	Amateur	ExpBC	7	108	1	saccade	Preparation	7148	7192	44	156.7836319	6.884865088	10.6
1	Amateur	ExpBC	7	108	1	saccade	Rally	10054	10094	40	93.78197321	3.882473835	10.6
1	Amateur	ExpBC	7	108	1	saccade	Rally	10642	10672	30	84.67461396	4.913036167	10.6
1	Amateur	ExpBC	7	108	1	saccade	Rally	11060	11088	28	91.64848335	4.736234037	10.6
1	Amateur	ExpBC	7	108	1	saccade	Rally	11564	11602	38	95.58366518	4.734128122	10.6
1	Amateur	ExpBC	7	108	1	saccade	Rally	11906	11930	24	59.84525462	3.183735641	10.6
1	Amateur	ExpBC	7	108	1	saccade	Freeze	13158	13216	58	171.2399603	9.191547724	10.6
1	Amateur	ExpBC	7	108	1	saccade	Response	13446	13464	18	35.65979283	2.700941446	10.6
1	Amateur	ExpBC	7	108	1	saccade	Response	13650	13682	32	101.5794342	4.181796523	10.6
1	Amateur	ExpBC	8	442	1	saccade	Preparation	2392	2428	36	86.83365621	4.773614911	10.12
1	Amateur	ExpBC	8	442	1	saccade	Preparation	2604	2636	32	124.4955622	5.882652911	10.12
1	Amateur	ExpBC	8	442	1	saccade	Preparation	3248	3270	22	52.06984252	2.948441299	10.12
1	Amateur	ExpBC	8	442	1	saccade	Preparation	4458	4478	20	33.53211148	1.613969091	10.12
1	Amateur	ExpBC	8	442	1	saccade	Preparation	5084	5164	80	331.3937978	23.03541164	10.12
1	Amateur	ExpBC	8	442	1	saccade	Preparation	6112	6242	130	216.2925871	23.3288478	10.12
1	Amateur	ExpBC	8	442	1	saccade	Preparation	7376	7396	20	34.36746754	1.972311857	10.12
1	Amateur	ExpBC	8	442	1	saccade	Preparation	7962	8014	52	115.8777163	6.290726761	10.12
1	Amateur	ExpBC	8	442	1	saccade	Preparation	8258	8290	32	93.92389539	5.229180124	10.12
1	Amateur	ExpBC	8	442	1	saccade	Preparation	9148	9198	50	156.2959419	7.139129361	10.12
1	Amateur	ExpBC	8	442	1	saccade	Rally	9584	9610	26	75.32505991	4.360776215	10.12
1	Amateur	ExpBC	8	442	1	saccade	Rally	10568	10602	34	113.4915192	5.251042742	10.12
1	Amateur	ExpBC	8	442	1	saccade	Rally	11308	11348	40	164.6129722	7.710017235	10.12
1	Amateur	ExpBC	8	442	1	saccade	Rally	11500	11566	66	196.9388486	11.68661708	10.12
1	Amateur	ExpBC	8	442	1	saccade	Rally	11990	12018	28	97.68975701	5.095361043	10.12
1	Amateur	ExpBC	8	442	1	saccade	Freeze	12446	12468	22	58.40631173	3.791993967	10.12
1	Amateur	ExpBC	8	442	1	saccade	Freeze	12716	12736	20	43.71558103	3.035695547	10.12
1	Amateur	ExpBC	8	442	1	saccade	Response	13076	13132	56	224.3287167	12.15355357	10.12
1	Amateur	ExpBC	8	442	1	saccade	NA	14392	14420	28	56.60333669	2.836875202	10.12
1	Amateur	ExpBC	8	442	1	saccade	NA	16024	16050	26	55.70411116	2.613605761	10.12
1	Amateur	ExpBC	9	41	1	saccade	Preparation	2344	2362	18	34.55831629	2.123313814	7.96
1	Amateur	ExpBC	9	41	1	saccade	Preparation	2694	2744	50	129.9190173	7.073976233	7.96
1	Amateur	ExpBC	9	41	1	saccade	Preparation	4426	4446	20	42.15389691	2.098487281	7.96
1	Amateur	ExpBC	9	41	1	saccade	Rally	8510	8576	66	247.7472154	13.74103607	7.96
1	Amateur	ExpBC	9	41	1	saccade	Rally	8894	8912	18	31.19111131	2.727422488	7.96
1	Amateur	ExpBC	9	41	1	saccade	Rally	8918	8960	42	120.917048	6.424060995	7.96
1	Amateur	ExpBC	9	41	1	saccade	Rally	9500	9534	34	92.52564239	4.286547449	7.96
1	Amateur	ExpBC	9	41	1	saccade	Rally	9712	9734	22	57.38518624	3.064738126	7.96
1	Amateur	ExpBC	9	41	1	saccade	Rally	9986	10022	36	112.2796234	5.229313562	7.96
1	Amateur	ExpBC	9	41	1	saccade	Response	10918	10966	48	78.3363865	4.27065772	7.96
1	Amateur	ExpBC	9	41	1	saccade	Response	10990	11006	16	33.74835181	1.242003523	7.96
1	Amateur	ExpBC	9	41	1	saccade	NA	11814	11850	36	67.21685577	2.272067949	7.96
1	Amateur	ExpBC	9	41	1	saccade	NA	12048	12092	44	67.47281693	3.336233857	7.96
1	Amateur	ExpBC	9	41	1	saccade	NA	12752	12788	36	89.00140954	3.59917086	7.96
1	Amateur	ExpBC	9	41	1	microsaccade	NA	13404	13416	12	42.85020945	0.505314312	7.96
1	Amateur	ExpBC	9	41	1	saccade	NA	13912	13932	20	35.09291845	1.546032061	7.96
1	Amateur	ExpBC	10	170	1	saccade	Preparation	2534	2582	48	215.0938494	9.86473996	6.68
1	Amateur	ExpBC	10	170	1	saccade	Preparation	3162	3180	18	35.87079348	2.345081795	6.68
1	Amateur	ExpBC	10	170	1	saccade	Preparation	3840	3878	38	110.9784988	5.776885161	6.68
1	Amateur	ExpBC	10	170	1	saccade	Preparation	4508	4546	38	120.7751845	5.895045506	6.68
1	Amateur	ExpBC	10	170	1	saccade	Preparation	4936	4972	36	149.0724281	6.073280337	6.68
1	Amateur	ExpBC	10	170	1	saccade	Preparation	5554	5594	40	133.2523359	6.706776388	6.68
1	Amateur	ExpBC	10	170	1	saccade	Rally	5952	5972	20	36.67197602	2.183113889	6.68
1	Amateur	ExpBC	10	170	1	saccade	Rally	6818	6872	54	185.7490049	9.782896166	6.68
1	Amateur	ExpBC	10	170	1	saccade	Rally	7842	7896	54	96.3065051	4.768480777	6.68
1	Amateur	ExpBC	10	170	1	saccade	Rally	7966	8002	36	69.80337187	3.285060337	6.68
1	Amateur	ExpBC	10	170	1	saccade	Rally	8592	8630	38	161.7382226	7.09170701	6.68
1	Amateur	ExpBC	10	170	1	saccade	NA	10242	10292	50	60.90290982	2.995632334	6.68
1	Amateur	ExpBC	10	170	1	saccade	NA	10306	10352	46	64.60975159	3.001844118	6.68
1	Amateur	ExpBC	10	170	1	saccade	NA	11762	11804	42	91.6186478	4.382892768	6.68
1	Amateur	ExpBC	10	170	1	saccade	NA	12562	12580	18	37.63547595	2.081185632	6.68
1	Amateur	ExpBC	11	506	1	saccade	Preparation	2342	2374	32	68.55896094	3.174440232	6.6
1	Amateur	ExpBC	11	506	1	saccade	Preparation	2500	2522	22	46.65048901	3.066681066	6.6
1	Amateur	ExpBC	11	506	1	saccade	Preparation	4048	4066	18	31.89981701	2.284837227	6.6
1	Amateur	ExpBC	11	506	1	saccade	Preparation	4738	4758	20	36.8142014	1.963368102	6.6
1	Amateur	ExpBC	11	506	1	saccade	Preparation	5506	5528	22	42.01133924	2.481042971	6.6
1	Amateur	ExpBC	11	506	1	saccade	Rally	5894	5916	22	47.11764531	2.933983567	6.6
1	Amateur	ExpBC	11	506	1	saccade	Rally	6722	6766	44	173.9209483	8.035985318	6.6
1	Amateur	ExpBC	11	506	1	saccade	Rally	7260	7278	18	31.99089284	2.361961099	6.6
1	Amateur	ExpBC	11	506	1	saccade	Rally	7806	7848	42	160.1339078	8.048416323	6.6
1	Amateur	ExpBC	11	506	1	saccade	Freeze	9164	9186	22	53.04494557	2.724919941	6.6
1	Amateur	ExpBC	11	506	1	saccade	Response	9472	9534	62	185.3612292	11.01117753	6.6
1	Amateur	ExpBC	11	506	1	saccade	Response	9682	9704	22	42.90571116	2.266846635	6.6
1	Amateur	ExpBC	12	360	1	saccade	Preparation	2360	2384	24	49.64956395	2.734459424	3.64
1	Amateur	ExpBC	12	360	1	saccade	Preparation	2638	2668	30	95.4537401	4.190122181	3.64
1	Amateur	ExpBC	12	360	1	saccade	Rally	3746	3766	20	43.70000286	2.440540496	3.64
1	Amateur	ExpBC	12	360	1	saccade	Rally	3986	4046	60	145.619745	8.949632858	3.64
1	Amateur	ExpBC	12	360	1	saccade	Rally	4900	4944	44	133.8134599	6.660993014	3.64
1	Amateur	ExpBC	12	360	1	saccade	Rally	5502	5528	26	64.7353999	3.715284859	3.64
1	Amateur	ExpBC	12	360	1	saccade	Rally	5860	5878	18	33.63760767	1.82359494	3.64
1	Amateur	ExpBC	12	360	1	saccade	Freeze	6296	6332	36	95.0165504	4.382237807	3.64
1	Amateur	ExpBC	12	360	1	saccade	Response	6580	6622	42	161.0725552	7.648036932	3.64
1	Amateur	ExpBC	12	360	1	saccade	NA	9288	9312	24	44.51256368	1.987503186	3.64
1	Amateur	ExpBC	13	172	1	saccade	Preparation	2408	2452	44	109.8217888	6.021093058	7.24
1	Amateur	ExpBC	13	172	1	saccade	Preparation	2644	2670	26	66.76599153	3.576412353	7.24
1	Amateur	ExpBC	13	172	1	saccade	Preparation	2934	2966	32	135.5944037	5.946585299	7.24
1	Amateur	ExpBC	13	172	1	saccade	Preparation	5004	5042	38	103.1954172	6.046568462	7.24
1	Amateur	ExpBC	13	172	1	saccade	Preparation	5250	5288	38	123.8134833	5.97084727	7.24
1	Amateur	ExpBC	13	172	1	saccade	Preparation	5698	5720	22	47.40510547	2.389002711	7.24
1	Amateur	ExpBC	13	172	1	saccade	Rally	6910	6996	86	198.2282745	14.40385007	7.24
1	Amateur	ExpBC	13	172	1	saccade	Rally	7442	7466	24	60.68174396	3.035465681	7.24
1	Amateur	ExpBC	13	172	1	saccade	Rally	8114	8158	44	136.1981263	6.536084621	7.24
1	Amateur	ExpBC	13	172	1	saccade	Rally	8306	8350	44	81.3875809	4.076418867	7.24
1	Amateur	ExpBC	13	172	1	saccade	Rally	8752	8810	58	192.0429625	10.77566931	7.24
1	Amateur	ExpBC	13	172	1	saccade	Response	10164	10188	24	57.56190342	2.911429859	7.24
1	Amateur	ExpBC	13	172	1	saccade	Response	10296	10328	32	89.17040092	4.77080555	7.24
1	Amateur	ExpBC	13	172	1	saccade	NA	10806	10856	50	105.6717666	5.592460037	7.24
1	Amateur	ExpBC	13	172	1	saccade	NA	13456	13478	22	34.66524809	2.004697308	7.24
1	Amateur	ExpBC	14	27	1	saccade	Preparation	2444	2476	32	77.85793874	3.650587697	10.28
1	Amateur	ExpBC	14	27	1	saccade	Preparation	2564	2586	22	48.32910743	3.153935532	10.28
1	Amateur	ExpBC	14	27	1	saccade	Preparation	4880	4914	34	79.8465591	4.245785812	10.28
1	Amateur	ExpBC	14	27	1	saccade	Preparation	6318	6350	32	101.9956511	4.690545655	10.28
1	Amateur	ExpBC	14	27	1	saccade	Preparation	6610	6638	28	90.93745172	4.517708872	10.28
1	Amateur	ExpBC	14	27	1	saccade	Rally	9946	10014	68	130.1327788	9.075649816	10.28
1	Amateur	ExpBC	14	27	1	saccade	Rally	11072	11112	40	171.2690819	7.982095245	10.28
1	Amateur	ExpBC	14	27	1	saccade	Rally	11280	11316	36	114.6617794	5.242076302	10.28
1	Amateur	ExpBC	14	27	1	saccade	Rally	12344	12376	32	145.9398849	6.130230653	10.28
1	Amateur	ExpBC	14	27	1	saccade	Response	13276	13312	36	89.73354961	4.726347404	10.28
1	Amateur	ExpBC	14	27	1	saccade	NA	14298	14328	30	68.26974806	3.221884701	10.28
1	Amateur	ExpBC	14	27	1	saccade	NA	14562	14588	26	53.05289672	2.74031417	10.28
1	Amateur	ExpBC	15	107	1	saccade	Preparation	2452	2496	44	132.116138	6.564739195	11.16
1	Amateur	ExpBC	15	107	1	saccade	Preparation	4426	4504	78	246.6281927	16.57256364	11.16
1	Amateur	ExpBC	15	107	1	saccade	Preparation	4744	4764	20	43.81667177	3.471912388	11.16
1	Amateur	ExpBC	15	107	1	saccade	Preparation	4936	4990	54	230.8899695	11.19025788	11.16
1	Amateur	ExpBC	15	107	1	saccade	Preparation	5388	5408	20	43.61457612	2.495295623	11.16
1	Amateur	ExpBC	15	107	1	saccade	Preparation	5932	5958	26	68.46842721	3.782097849	11.16
1	Amateur	ExpBC	15	107	1	saccade	Preparation	6256	6286	30	64.70224301	3.695982182	11.16
1	Amateur	ExpBC	15	107	1	saccade	Preparation	7360	7394	34	145.5634433	6.172335102	11.16
1	Amateur	ExpBC	15	107	1	saccade	Preparation	8042	8080	38	153.865548	7.39006288	11.16
1	Amateur	ExpBC	15	107	1	saccade	Preparation	8604	8638	34	140.7477812	5.705765521	11.16
1	Amateur	ExpBC	15	107	1	saccade	Preparation	8830	8864	34	121.1035017	6.227202291	11.16
1	Amateur	ExpBC	15	107	1	saccade	Preparation	10060	10086	26	67.81644675	3.033672124	11.16
1	Amateur	ExpBC	15	107	1	saccade	Rally	10908	10926	18	30.21167986	2.179573346	11.16
1	Amateur	ExpBC	15	107	1	saccade	Rally	11262	11314	52	181.1187485	10.63118143	11.16
1	Amateur	ExpBC	15	107	1	saccade	Rally	12206	12232	26	77.88218827	4.101989154	11.16
1	Amateur	ExpBC	15	107	1	saccade	Rally	12394	12428	34	100.7027857	4.193452959	11.16
1	Amateur	ExpBC	15	107	1	saccade	Rally	12582	12604	22	44.93846487	2.306791015	11.16
1	Amateur	ExpBC	15	107	1	saccade	Rally	12824	12868	44	188.9577549	8.43742773	11.16
1	Amateur	ExpBC	15	107	1	saccade	Freeze	13798	13818	20	41.31937953	2.705219563	11.16
1	Amateur	ExpBC	15	107	1	saccade	Response	14182	14228	46	64.01525599	3.631248564	11.16
1	Amateur	ExpBC	15	107	1	saccade	NA	16714	16750	36	61.97334951	2.87063459	11.16
1	Amateur	ExpBC	15	107	1	saccade	NA	17144	17164	20	41.85781946	2.630658647	11.16
1	Amateur	ExpBC	15	107	1	saccade	NA	17478	17498	20	39.60255831	2.699889067	11.16
1	Amateur	ExpBC	16	651	0	saccade	Preparation	2362	2402	40	128.1383065	6.208179693	11.8
1	Amateur	ExpBC	16	651	0	saccade	Preparation	2562	2588	26	63.49026894	3.857841961	11.8
1	Amateur	ExpBC	16	651	0	saccade	Preparation	3608	3630	22	38.86156971	2.118276857	11.8
1	Amateur	ExpBC	16	651	0	saccade	Preparation	3804	3842	38	119.0187701	6.63174953	11.8
1	Amateur	ExpBC	16	651	0	saccade	Preparation	6686	6708	22	43.60216996	2.196739709	11.8
1	Amateur	ExpBC	16	651	0	saccade	Preparation	10872	10936	64	220.0873473	12.52325236	11.8
1	Amateur	ExpBC	16	651	0	saccade	Rally	11664	11684	20	37.54824663	2.692252903	11.8
1	Amateur	ExpBC	16	651	0	saccade	Rally	11732	11756	24	52.28398847	2.567469865	11.8
1	Amateur	ExpBC	16	651	0	saccade	Rally	12002	12064	62	265.1522224	13.89112901	11.8
1	Amateur	ExpBC	16	651	0	saccade	Rally	12644	12684	40	119.7873985	5.850992591	11.8
1	Amateur	ExpBC	16	651	0	saccade	Rally	12848	12890	42	57.65877947	3.247221769	11.8
1	Amateur	ExpBC	16	651	0	saccade	Rally	13058	13076	18	34.01732096	1.873463181	11.8
1	Amateur	ExpBC	16	651	0	saccade	Rally	13364	13412	48	263.6472113	12.00980454	11.8
1	Amateur	ExpBC	16	651	0	saccade	Response	14762	14806	44	129.3453869	6.123396259	11.8
1	Amateur	ExpBC	16	651	0	saccade	NA	16102	16140	38	111.4094598	4.801999907	11.8
1	Amateur	ExpBC	16	651	0	saccade	NA	16490	16520	30	66.85832353	3.142050621	11.8
1	Amateur	ExpBC	16	651	0	saccade	NA	16822	16854	32	103.3413263	4.435729233	11.8
1	Amateur	ExpBC	16	651	0	saccade	NA	17676	17698	22	40.59758121	1.916382744	11.8
1	Amateur	ExpBC	17	507	1	saccade	Fixation	1946	1966	20	33.88960386	1.091829318	12.28
1	Amateur	ExpBC	17	507	1	saccade	Preparation	2374	2410	36	72.52136668	4.077345438	12.28
1	Amateur	ExpBC	17	507	1	saccade	Preparation	2488	2518	30	104.9029971	5.57433713	12.28
1	Amateur	ExpBC	17	507	1	saccade	Preparation	4556	4588	32	110.2790036	5.888982538	12.28
1	Amateur	ExpBC	17	507	1	saccade	Preparation	7494	7536	42	224.6344675	9.129564428	12.28
1	Amateur	ExpBC	17	507	1	saccade	Preparation	7996	8034	38	148.481628	5.962258477	12.28
1	Amateur	ExpBC	17	507	1	saccade	Preparation	9260	9286	26	67.17524191	3.309900421	12.28
1	Amateur	ExpBC	17	507	1	saccade	Preparation	9820	9852	32	52.82273682	2.903411705	12.28
1	Amateur	ExpBC	17	507	1	saccade	Preparation	10484	10506	22	46.37471213	2.37698528	12.28
1	Amateur	ExpBC	17	507	1	saccade	Preparation	11452	11474	22	54.00858659	2.925123048	12.28
1	Amateur	ExpBC	17	507	1	saccade	Rally	12214	12256	42	170.5677939	8.279359156	12.28
1	Amateur	ExpBC	17	507	1	saccade	Rally	12640	12662	22	48.40378214	2.782659116	12.28
1	Amateur	ExpBC	17	507	1	saccade	Rally	13670	13712	42	110.9767801	5.44989226	12.28
1	Amateur	ExpBC	17	507	1	saccade	Rally	14064	14112	48	229.5453071	10.44021647	12.28
1	Amateur	ExpBC	17	507	1	saccade	NA	16280	16332	52	253.9282376	14.10083203	12.28
1	Amateur	ExpBC	17	507	1	saccade	NA	16752	16772	20	34.73263919	2.779681462	12.28
1	Amateur	ExpBC	18	537	0	saccade	Preparation	2418	2446	28	71.90556481	3.731082198	7.64
1	Amateur	ExpBC	18	537	0	saccade	Preparation	2560	2596	36	116.9574726	5.697551485	7.64
1	Amateur	ExpBC	18	537	0	saccade	Preparation	3628	3648	20	33.7996764	2.158333033	7.64
1	Amateur	ExpBC	18	537	0	saccade	Preparation	6414	6434	20	33.82150241	2.020185214	7.64
1	Amateur	ExpBC	18	537	0	saccade	Rally	7110	7138	28	73.98959809	3.283120078	7.64
1	Amateur	ExpBC	18	537	0	saccade	Rally	7818	7846	28	66.48568812	3.790768405	7.64
1	Amateur	ExpBC	18	537	0	saccade	Rally	8588	8624	36	146.8728888	6.039942402	7.64
1	Amateur	ExpBC	18	537	0	saccade	Rally	9302	9338	36	133.0906069	6.27584261	7.64
1	Amateur	ExpBC	18	537	0	saccade	Freeze	10206	10246	40	90.06218657	4.588399163	7.64
1	Amateur	ExpBC	18	537	0	saccade	NA	11344	11354	10	15.31645031	13.31892609	7.64
1	Amateur	ExpBC	18	537	0	saccade	NA	11390	11420	30	113.2938198	19.5039384	7.64
1	Amateur	ExpBC	18	537	0	saccade	NA	11454	11480	26	62.40129105	3.421445397	7.64
1	Amateur	ExpBC	19	446	0	saccade	Preparation	2396	2430	34	84.60488299	3.989804107	7.36
1	Amateur	ExpBC	19	446	0	saccade	Preparation	2674	2692	18	37.46789459	2.716778623	7.36
1	Amateur	ExpBC	19	446	0	saccade	Preparation	5172	5194	22	40.91368017	2.232759636	7.36
1	Amateur	ExpBC	19	446	0	saccade	Preparation	5798	5820	22	44.72127709	2.49587898	7.36
1	Amateur	ExpBC	19	446	0	saccade	Rally	7702	7746	44	164.1895798	6.847080532	7.36
1	Amateur	ExpBC	19	446	0	saccade	Rally	8464	8506	42	144.2625412	7.360591052	7.36
1	Amateur	ExpBC	19	446	0	saccade	Rally	8930	8956	26	51.26580561	2.701459264	7.36
1	Amateur	ExpBC	19	446	0	saccade	Freeze	9896	9922	26	55.94534051	2.89781097	7.36
1	Amateur	ExpBC	19	446	0	saccade	Response	10312	10354	42	66.63697941	3.971982718	7.36
1	Amateur	ExpBC	19	446	0	saccade	NA	11246	11286	40	100.2016937	5.178141592	7.36
1	Amateur	ExpBC	20	670	1	saccade	Preparation	2372	2408	36	95.18643299	5.113121591	6.88
1	Amateur	ExpBC	20	670	1	saccade	Preparation	2606	2630	24	66.47444941	3.605737132	6.88
1	Amateur	ExpBC	20	670	1	saccade	Preparation	4830	4848	18	32.87320033	1.857272743	6.88
1	Amateur	ExpBC	20	670	1	saccade	Rally	6446	6468	22	53.43696707	3.104811655	6.88
1	Amateur	ExpBC	20	670	1	saccade	Rally	6788	6810	22	45.91980237	2.947625784	6.88
1	Amateur	ExpBC	20	670	1	saccade	Rally	7118	7164	46	240.9751375	10.65591499	6.88
1	Amateur	ExpBC	20	670	1	saccade	Rally	7400	7422	22	59.03784888	3.965948484	6.88
1	Amateur	ExpBC	20	670	1	saccade	Rally	7870	7912	42	134.4716655	7.460898093	6.88
1	Amateur	ExpBC	20	670	1	saccade	Rally	8078	8102	24	60.59981229	3.680758074	6.88
1	Amateur	ExpBC	20	670	1	saccade	Rally	8786	8832	46	261.187185	11.4724889	6.88
1	Amateur	ExpBC	20	670	1	saccade	Freeze	9570	9608	38	64.21879884	3.534163637	6.88
1	Amateur	ExpBC	20	670	1	saccade	Response	9862	9882	20	32.50361864	2.157121806	6.88
1	Amateur	ExpBC	20	670	1	saccade	NA	10974	11006	32	48.35598024	2.316451803	6.88
1	Amateur	ExpBC	21	381	1	saccade	Preparation	2328	2348	20	36.16956628	2.267379659	4.04
1	Amateur	ExpBC	21	381	1	saccade	Preparation	2502	2544	42	196.3775932	9.592008547	4.04
1	Amateur	ExpBC	21	381	1	saccade	Preparation	2708	2734	26	67.73111268	3.442222467	4.04
1	Amateur	ExpBC	21	381	1	saccade	Preparation	3166	3188	22	48.74309823	2.438319773	4.04
1	Amateur	ExpBC	21	381	1	saccade	Rally	3336	3392	56	278.1763078	14.16369924	4.04
1	Amateur	ExpBC	21	381	1	saccade	Rally	4494	4520	26	79.71645784	3.967492478	4.04
1	Amateur	ExpBC	21	381	1	saccade	Rally	5150	5176	26	63.36860757	3.626046052	4.04
1	Amateur	ExpBC	21	381	1	saccade	Rally	5384	5426	42	86.20403137	3.97651335	4.04
1	Amateur	ExpBC	21	381	1	saccade	Rally	5862	5886	24	66.42648945	4.185277917	4.04
1	Amateur	ExpBC	21	381	1	saccade	Rally	6226	6246	20	35.35747799	2.592133733	4.04
1	Amateur	ExpBC	21	381	1	saccade	Response	7066	7096	30	89.81687397	4.216162914	4.04
1	Amateur	ExpBC	21	381	1	saccade	NA	9000	9024	24	46.36573762	2.382869135	4.04
1	Amateur	ExpBC	21	381	1	saccade	NA	10078	10112	34	71.66654589	3.489669078	4.04
1	Amateur	ExpBC	21	381	1	saccade	NA	10656	10676	20	33.64235017	2.193057742	4.04
1	Amateur	ExpBC	22	595	0	saccade	Preparation	2430	2472	42	181.3267951	8.209004987	6.96
1	Amateur	ExpBC	22	595	0	saccade	Preparation	5448	5468	20	41.06223478	2.149112653	6.96
1	Amateur	ExpBC	22	595	0	saccade	Rally	6746	6778	32	97.42236114	4.076232127	6.96
1	Amateur	ExpBC	22	595	0	saccade	Rally	7202	7238	36	127.7286218	5.561300638	6.96
1	Amateur	ExpBC	22	595	0	saccade	Rally	7408	7452	44	173.5670408	7.667733953	6.96
1	Amateur	ExpBC	22	595	0	saccade	Rally	8320	8350	30	100.2382724	4.952807719	6.96
1	Amateur	ExpBC	22	595	0	saccade	Rally	8532	8554	22	59.03436139	3.491984159	6.96
1	Amateur	ExpBC	22	595	0	saccade	Rally	8720	8748	28	77.71200744	4.47620102	6.96
1	Amateur	ExpBC	22	595	0	saccade	Freeze	9650	9672	22	40.99100206	2.135196288	6.96
1	Amateur	ExpBC	22	595	0	saccade	Response	9864	9902	38	129.4842652	5.792589319	6.96
1	Amateur	ExpBC	22	595	0	saccade	NA	11124	11168	44	83.40879645	4.513618902	6.96
1	Amateur	ExpBC	23	687	1	saccade	Preparation	2374	2410	36	106.6818607	5.143217925	9.68
1	Amateur	ExpBC	23	687	1	saccade	Preparation	2606	2624	18	35.28327968	2.472368045	9.68
1	Amateur	ExpBC	23	687	1	saccade	Preparation	2916	2934	18	31.34829501	1.928232719	9.68
1	Amateur	ExpBC	23	687	1	saccade	Preparation	5244	5264	20	47.92888195	2.507735183	9.68
1	Amateur	ExpBC	23	687	1	saccade	Preparation	5530	5558	28	71.52377227	3.368300502	9.68
1	Amateur	ExpBC	23	687	1	saccade	Preparation	8724	8742	18	32.12262793	1.730195921	9.68
1	Amateur	ExpBC	23	687	1	saccade	Rally	9050	9078	28	77.16751794	3.852305748	9.68
1	Amateur	ExpBC	23	687	1	saccade	Rally	9454	9472	18	35.5706937	2.278313276	9.68
1	Amateur	ExpBC	23	687	1	saccade	Rally	9650	9702	52	186.8601606	9.522911703	9.68
1	Amateur	ExpBC	23	687	1	saccade	Rally	10632	10666	34	133.5979268	5.63054441	9.68
1	Amateur	ExpBC	23	687	1	saccade	Rally	10848	10872	24	47.25381069	2.395080852	9.68
1	Amateur	ExpBC	23	687	1	saccade	Rally	11024	11052	28	56.24246527	2.881486147	9.68
1	Amateur	ExpBC	23	687	1	saccade	Rally	11524	11572	48	224.0778593	11.67541031	9.68
1	Amateur	ExpBC	23	687	1	saccade	Freeze	12256	12276	20	33.05952851	2.192194158	9.68
1	Amateur	ExpBC	23	687	1	saccade	Freeze	12450	12484	34	48.66068485	3.077073204	9.68
1	Amateur	ExpBC	23	687	1	saccade	Response	12654	12702	48	96.6562079	5.048386263	9.68
1	Amateur	ExpBC	23	687	1	saccade	Response	12816	12836	20	42.43981621	2.660936155	9.68
1	Amateur	ExpBC	23	687	1	saccade	NA	13862	13890	28	66.06936506	3.073947386	9.68
1	Amateur	ExpBC	23	687	1	saccade	NA	14508	14532	24	72.45637877	3.119442556	9.68
1	Amateur	ExpBC	24	57	1	saccade	Preparation	2458	2502	44	159.168758	7.165547145	4.04
1	Amateur	ExpBC	24	57	1	saccade	Rally	3506	3532	26	66.02946861	3.236013766	4.04
1	Amateur	ExpBC	24	57	1	saccade	Rally	3808	3826	18	32.51376632	2.749797941	4.04
1	Amateur	ExpBC	24	57	1	saccade	Rally	4040	4078	38	78.83820853	5.020714544	4.04
1	Amateur	ExpBC	24	57	1	saccade	Rally	4376	4398	22	50.56722877	3.474053059	4.04
1	Amateur	ExpBC	24	57	1	saccade	Rally	4962	5018	56	116.2243916	6.646643135	4.04
1	Amateur	ExpBC	24	57	1	saccade	Rally	5184	5212	28	74.16707912	3.451439037	4.04
1	Amateur	ExpBC	24	57	1	saccade	Rally	5666	5714	48	234.5471463	11.70470829	4.04
1	Amateur	ExpBC	24	57	1	saccade	Response	6984	7034	50	109.8381401	5.684400296	4.04
1	Amateur	ExpBC	24	57	1	saccade	NA	8038	8076	38	71.28021114	3.284688599	4.04
1	Amateur	ExpBC	24	57	1	saccade	NA	8320	8346	26	64.49079799	3.222987075	4.04
1	Amateur	ExpBC	24	57	1	saccade	NA	8824	8844	20	36.37155207	2.120188062	4.04
1	Amateur	ExpBC	25	112	1	saccade	Preparation	2400	2428	28	51.66869942	2.686038365	12.12
1	Amateur	ExpBC	25	112	1	saccade	Preparation	2524	2560	36	90.71901193	5.099083935	12.12
1	Amateur	ExpBC	25	112	1	saccade	Preparation	3552	3574	22	52.75195565	3.008614513	12.12
1	Amateur	ExpBC	25	112	1	saccade	Preparation	4274	4330	56	209.7189846	11.36545619	12.12
1	Amateur	ExpBC	25	112	1	saccade	Preparation	4886	4940	54	160.8963252	8.408637216	12.12
1	Amateur	ExpBC	25	112	1	saccade	Preparation	6594	6614	20	36.49169255	2.076310752	12.12
1	Amateur	ExpBC	25	112	1	saccade	Preparation	7762	7784	22	42.33137637	2.51940593	12.12
1	Amateur	ExpBC	25	112	1	saccade	Preparation	8648	8668	20	39.22602994	2.026774809	12.12
1	Amateur	ExpBC	25	112	1	saccade	Preparation	9822	9838	16	30.80856456	1.453611952	12.12
1	Amateur	ExpBC	25	112	1	saccade	Preparation	10366	10386	20	41.69527701	2.430133221	12.12
1	Amateur	ExpBC	25	112	1	saccade	Preparation	10822	10854	32	63.65573541	2.396541071	12.12
1	Amateur	ExpBC	25	112	1	saccade	Rally	12068	12106	38	148.5667414	7.518958923	12.12
1	Amateur	ExpBC	25	112	1	saccade	Rally	12368	12386	18	33.19064213	2.819361936	12.12
1	Amateur	ExpBC	25	112	1	saccade	Rally	12976	13008	32	112.2564155	5.040516774	12.12
1	Amateur	ExpBC	25	112	1	saccade	Rally	13530	13558	28	77.26529137	3.301456068	12.12
1	Amateur	ExpBC	25	112	1	saccade	Freeze	14836	14858	22	42.33280111	2.500485131	12.12
1	Amateur	ExpBP	1	136	0	saccade	Preparation	2512	2536	24	61.03441754	3.327900167	5.72
1	Amateur	ExpBP	1	136	0	saccade	Preparation	3682	3704	22	58.20184061	3.738786176	5.72
1	Amateur	ExpBP	1	136	0	saccade	Preparation	4216	4266	50	224.3857003	10.13191615	5.72
1	Amateur	ExpBP	1	136	0	saccade	Rally	6020	6038	18	30.61902676	2.016572519	5.72
1	Amateur	ExpBP	1	136	0	saccade	Rally	6710	6740	30	92.53465648	4.248757943	5.72
1	Amateur	ExpBP	1	136	0	saccade	Response	10024	10046	22	229.2147936	4.629538223	5.72
1	Amateur	ExpBP	1	136	0	saccade	NA	12084	12132	48	82.21655551	5.321644045	5.72
1	Amateur	ExpBP	1	136	0	saccade	NA	12450	12542	92	202.1185044	13.10010244	5.72
1	Amateur	ExpBP	1	136	0	saccade	NA	12752	12782	30	62.34994086	2.881839457	5.72
1	Amateur	ExpBP	1	136	0	saccade	NA	13362	13388	26	48.79504714	2.593676227	5.72
1	Amateur	ExpBP	2	353	1	saccade	Rally	2522	2566	44	276.7982114	11.35040313	3.24
1	Amateur	ExpBP	2	353	1	saccade	Rally	2786	2830	44	180.2357524	8.956688597	3.24
1	Amateur	ExpBP	2	353	1	saccade	Freeze	5806	5848	42	212.4466098	9.45750819	3.24
1	Amateur	ExpBP	2	353	1	saccade	Response	6154	6190	36	154.4066456	7.078468765	3.24
1	Amateur	ExpBP	2	353	1	saccade	Response	6286	6322	36	104.7608462	6.724292906	3.24
1	Amateur	ExpBP	2	353	1	saccade	NA	6674	6710	36	98.04385562	4.53817472	3.24
1	Amateur	ExpBP	2	353	1	saccade	NA	7082	7108	26	46.41032132	1.870820281	3.24
1	Amateur	ExpBP	2	353	1	saccade	NA	7564	7598	34	55.27194677	2.614861476	3.24
1	Amateur	ExpBP	3	343	0	saccade	Preparation	2410	2442	32	117.0020685	4.811303943	6.64
1	Amateur	ExpBP	3	343	0	saccade	Preparation	2852	2912	60	257.1300333	12.57136467	6.64
1	Amateur	ExpBP	3	343	0	saccade	Preparation	4076	4116	40	149.97311	7.328819888	6.64
1	Amateur	ExpBP	3	343	0	saccade	Preparation	4676	4736	60	313.5576249	15.46390421	6.64
1	Amateur	ExpBP	3	343	0	saccade	Freeze	9136	9154	18	30.98567451	2.75843171	6.64
1	Amateur	ExpBP	3	343	0	saccade	Freeze	9272	9320	48	262.8427405	11.64773956	6.64
1	Amateur	ExpBP	3	343	0	saccade	Response	9640	9688	48	227.1383062	10.73326464	6.64
1	Amateur	ExpBP	3	343	0	saccade	Response	9958	9990	32	75.40890465	4.031767006	6.64
1	Amateur	ExpBP	3	343	0	saccade	NA	13044	13068	24	38.28503428	2.372982875	6.64
1	Amateur	ExpBP	3	343	0	saccade	NA	13528	13552	24	43.34245321	2.338446515	6.64
1	Amateur	ExpBP	3	343	0	saccade	NA	13874	13900	26	49.63292959	2.260100958	6.64
1	Amateur	ExpBP	4	643	0	saccade	Preparation	2386	2416	30	98.92033979	4.743688311	12.76
1	Amateur	ExpBP	4	643	0	saccade	Preparation	2602	2670	68	316.3253656	18.60032093	12.76
1	Amateur	ExpBP	4	643	0	saccade	Preparation	3506	3570	64	315.7715751	17.38165894	12.76
1	Amateur	ExpBP	4	643	0	saccade	Preparation	3838	3862	24	69.73957341	3.7474156	12.76
1	Amateur	ExpBP	4	643	0	microsaccade	Preparation	5416	5424	8	44.87702447	0.349897732	12.76
1	Amateur	ExpBP	4	643	0	saccade	Preparation	5536	5560	24	61.68265011	3.228804706	12.76
1	Amateur	ExpBP	4	643	0	saccade	Preparation	6118	6172	54	164.4452264	9.01383474	12.76
1	Amateur	ExpBP	4	643	0	saccade	Preparation	6466	6490	24	54.14495452	3.117079731	12.76
1	Amateur	ExpBP	4	643	0	saccade	Preparation	6738	6782	44	249.7611205	12.04549535	12.76
1	Amateur	ExpBP	4	643	0	saccade	Preparation	7106	7164	58	236.8518071	12.01531439	12.76
1	Amateur	ExpBP	4	643	0	saccade	Preparation	7396	7446	50	237.3793062	12.83118222	12.76
1	Amateur	ExpBP	4	643	0	saccade	Preparation	7682	7706	24	79.06801518	4.446116603	12.76
1	Amateur	ExpBP	4	643	0	saccade	Preparation	8990	9008	18	32.12197768	1.991999941	12.76
1	Amateur	ExpBP	4	643	0	saccade	Preparation	10262	10294	32	113.4866464	4.811056728	12.76
1	Amateur	ExpBP	4	643	0	saccade	Preparation	11408	11474	66	271.2172653	15.87157208	12.76
1	Amateur	ExpBP	4	643	0	saccade	Preparation	11978	12006	28	88.75197941	4.583715642	12.76
1	Amateur	ExpBP	4	643	0	saccade	Rally	12266	12302	36	158.0685695	6.842653938	12.76
1	Amateur	ExpBP	4	643	0	saccade	Rally	12644	12710	66	251.5816822	14.69315711	12.76
1	Amateur	ExpBP	4	643	0	saccade	Rally	13142	13164	22	50.28529109	3.057305721	12.76
1	Amateur	ExpBP	4	643	0	saccade	Rally	13678	13702	24	79.60046545	4.253852773	12.76
1	Amateur	ExpBP	4	643	0	saccade	Freeze	15500	15522	22	72.93559659	4.198395823	12.76
1	Amateur	ExpBP	4	643	0	saccade	Response	15844	15890	46	101.3863603	5.482707268	12.76
1	Amateur	ExpBP	4	643	0	saccade	Response	16666	16684	18	30.74853574	2.324574807	12.76
1	Amateur	ExpBP	4	643	0	saccade	Response	17046	17066	20	43.80157674	3.005861758	12.76
1	Amateur	ExpBP	4	643	0	saccade	Response	17334	17378	44	123.7763456	5.728227775	12.76
1	Amateur	ExpBP	4	643	0	saccade	NA	19170	19192	22	40.5197782	2.430723083	12.76
1	Amateur	ExpBP	4	643	0	saccade	NA	19592	19620	28	50.09546736	2.456061621	12.76
1	Amateur	ExpBP	4	643	0	saccade	NA	20960	20984	24	41.76489585	2.161535688	12.76
1	Amateur	ExpBP	5	143	0	saccade	Preparation	3512	3572	60	192.5317232	9.31193626	11.4
1	Amateur	ExpBP	5	143	0	saccade	Preparation	6048	6070	22	62.46264984	3.382626255	11.4
1	Amateur	ExpBP	5	143	0	saccade	Preparation	6380	6408	28	114.8791483	5.329291241	11.4
1	Amateur	ExpBP	5	143	0	saccade	Preparation	6572	6596	24	72.89068836	3.796995839	11.4
1	Amateur	ExpBP	5	143	0	saccade	Preparation	7418	7454	36	121.8477956	6.17813746	11.4
1	Amateur	ExpBP	5	143	0	saccade	Preparation	7888	7908	20	42.92190729	3.086582722	11.4
1	Amateur	ExpBP	5	143	0	saccade	Preparation	8062	8128	66	262.2531339	15.05048565	11.4
1	Amateur	ExpBP	5	143	0	saccade	Preparation	9550	9592	42	158.4444657	7.588578938	11.4
1	Amateur	ExpBP	5	143	0	saccade	Preparation	9794	9816	22	47.58134114	3.268997654	11.4
1	Amateur	ExpBP	5	143	0	saccade	Freeze	14108	14146	38	164.4651243	7.039431927	11.4
1	Amateur	ExpBP	5	143	0	saccade	Response	14418	14468	50	217.0735531	10.58435567	11.4
1	Amateur	ExpBP	5	143	0	saccade	Response	14762	14794	32	118.9991833	4.846445996	11.4
1	Amateur	ExpBP	5	143	0	saccade	Response	15144	15166	22	48.77769008	2.849033474	11.4
1	Amateur	ExpBP	5	143	0	saccade	Response	15690	15748	58	121.0143192	6.094406918	11.4
1	Amateur	ExpBP	5	143	0	saccade	NA	16132	16156	24	55.72335641	3.212354118	11.4
1	Amateur	ExpBP	5	143	0	saccade	NA	16890	16912	22	36.72905696	1.958742469	11.4
1	Amateur	ExpBP	6	203	1	saccade	Preparation	2330	2362	32	59.30318077	3.020580284	5.84
1	Amateur	ExpBP	6	203	1	saccade	Preparation	2494	2520	26	76.5185667	4.212541404	5.84
1	Amateur	ExpBP	6	203	1	saccade	Preparation	2688	2718	30	120.6828426	5.355354537	5.84
1	Amateur	ExpBP	6	203	1	saccade	Preparation	4994	5022	28	93.3652849	4.416777387	5.84
1	Amateur	ExpBP	6	203	1	saccade	Response	9272	9296	24	47.10759307	2.269073032	5.84
1	Amateur	ExpBP	6	203	1	saccade	Response	9884	9914	30	62.64666073	2.527535484	5.84
1	Amateur	ExpBP	6	203	1	saccade	Response	10312	10334	22	38.10523356	1.814626089	5.84
1	Amateur	ExpBP	6	203	1	saccade	NA	12254	12274	20	36.35592455	2.43671408	5.84
1	Amateur	ExpBP	6	203	1	saccade	NA	13634	13652	18	33.68585534	1.911713107	5.84
1	Amateur	ExpBP	7	578	1	saccade	Preparation	2350	2380	30	70.13123858	3.544458501	12.8
1	Amateur	ExpBP	7	578	1	saccade	Preparation	3732	3778	46	166.963383	7.432881592	12.8
1	Amateur	ExpBP	7	578	1	saccade	Preparation	4408	4444	36	109.9156113	5.05079571	12.8
1	Amateur	ExpBP	7	578	1	saccade	Preparation	4732	4750	18	37.85924887	2.754227036	12.8
1	Amateur	ExpBP	7	578	1	saccade	Preparation	6058	6092	34	95.23730952	4.774393557	12.8
1	Amateur	ExpBP	7	578	1	saccade	Preparation	7012	7094	82	244.943654	18.44848452	12.8
1	Amateur	ExpBP	7	578	1	saccade	Preparation	7416	7438	22	42.92649328	2.323096658	12.8
1	Amateur	ExpBP	7	578	1	saccade	Preparation	7730	7764	34	107.4786874	5.164714873	12.8
1	Amateur	ExpBP	7	578	1	saccade	Preparation	8022	8044	22	45.14086425	2.50265196	12.8
1	Amateur	ExpBP	7	578	1	saccade	Preparation	8214	8272	58	256.9952538	14.57262584	12.8
1	Amateur	ExpBP	7	578	1	saccade	Preparation	8434	8476	42	116.257356	7.058772439	12.8
1	Amateur	ExpBP	7	578	1	saccade	Preparation	10490	10508	18	30.7501565	2.373534825	12.8
1	Amateur	ExpBP	7	578	1	saccade	Preparation	11102	11128	26	98.76750946	4.842950666	12.8
1	Amateur	ExpBP	7	578	1	saccade	Preparation	11580	11644	64	243.5966535	14.53968004	12.8
1	Amateur	ExpBP	7	578	1	saccade	Rally	12102	12162	60	253.3056072	13.60067987	12.8
1	Amateur	ExpBP	7	578	1	saccade	Rally	12236	12254	18	36.78900991	2.361456139	12.8
1	Amateur	ExpBP	7	578	1	saccade	Rally	12804	12828	24	58.2062836	3.318236305	12.8
1	Amateur	ExpBP	7	578	1	saccade	Rally	13288	13314	26	94.34854556	5.111890748	12.8
1	Amateur	ExpBP	7	578	1	saccade	Freeze	15300	15338	38	180.9072698	8.236241839	12.8
1	Amateur	ExpBP	7	578	1	saccade	Response	15724	15772	48	250.062032	11.55997414	12.8
1	Amateur	ExpBP	7	578	1	saccade	Response	15938	15968	30	94.50242748	3.937378091	12.8
1	Amateur	ExpBP	7	578	1	saccade	Response	16434	16482	48	103.5738444	5.139985505	12.8
1	Amateur	ExpBP	7	578	1	saccade	NA	18318	18368	50	111.4453553	5.575023286	12.8
1	Amateur	ExpBP	7	578	1	saccade	NA	18994	19012	18	33.81247588	1.949002671	12.8
1	Amateur	ExpBP	8	493	1	saccade	Preparation	2312	2338	26	72.92763485	2.950687639	11.24
1	Amateur	ExpBP	8	493	1	saccade	Preparation	2918	2950	32	111.2356786	5.403241389	11.24
1	Amateur	ExpBP	8	493	1	saccade	Preparation	3672	3696	24	72.39350886	3.789902326	11.24
1	Amateur	ExpBP	8	493	1	saccade	Preparation	4512	4530	18	34.57334884	2.24009886	11.24
1	Amateur	ExpBP	8	493	1	saccade	Preparation	5714	5736	22	56.36819338	3.056557647	11.24
1	Amateur	ExpBP	8	493	1	saccade	Preparation	8208	8230	22	53.51096009	3.159762856	11.24
1	Amateur	ExpBP	8	493	1	saccade	Preparation	8386	8436	50	241.2457977	11.15068516	11.24
1	Amateur	ExpBP	8	493	1	saccade	Preparation	9488	9540	52	179.8136647	8.819448857	11.24
1	Amateur	ExpBP	8	493	1	saccade	Preparation	10086	10110	24	64.96810333	3.654082175	11.24
1	Amateur	ExpBP	8	493	1	saccade	Rally	10896	10922	26	83.9568873	4.251301272	11.24
1	Amateur	ExpBP	8	493	1	saccade	Rally	12086	12108	22	52.00831568	3.36560257	11.24
1	Amateur	ExpBP	8	493	1	saccade	Rally	12384	12406	22	55.21275306	3.190894443	11.24
1	Amateur	ExpBP	8	493	1	saccade	Rally	13236	13262	26	55.95521356	2.863784971	11.24
1	Amateur	ExpBP	8	493	1	saccade	Freeze	13644	13668	24	85.43177922	4.441205913	11.24
1	Amateur	ExpBP	8	493	1	saccade	NA	15910	15948	38	65.07502997	3.220372262	11.24
1	Amateur	ExpBP	8	493	1	saccade	NA	16112	16146	34	84.44406447	3.757314429	11.24
1	Amateur	ExpBP	8	493	1	saccade	NA	16272	16308	36	71.45721587	3.961045457	11.24
1	Amateur	ExpBP	8	493	1	saccade	NA	16514	16548	34	76.32924472	3.826034257	11.24
1	Amateur	ExpBP	8	493	1	microsaccade	NA	17036	17046	10	38.12961579	0.379977728	11.24
1	Amateur	ExpBP	8	493	1	saccade	NA	17392	17408	16	31.61488653	1.314412691	11.24
1	Amateur	ExpBP	8	493	1	saccade	NA	17902	17914	12	31.02302451	1.725680462	11.24
1	Amateur	ExpBP	9	438	1	saccade	Preparation	2392	2418	26	72.66089612	4.431784752	7.72
1	Amateur	ExpBP	9	438	1	saccade	Preparation	3628	3672	44	207.0061393	9.689006769	7.72
1	Amateur	ExpBP	9	438	1	saccade	Preparation	6112	6154	42	122.7337046	5.837113453	7.72
1	Amateur	ExpBP	9	438	1	saccade	Rally	7734	7754	20	52.8259406	3.439246849	7.72
1	Amateur	ExpBP	9	438	1	saccade	Freeze	10258	10290	32	122.4921616	5.315346517	7.72
1	Amateur	ExpBP	9	438	1	saccade	Freeze	10404	10446	42	222.8823163	10.20398488	7.72
1	Amateur	ExpBP	9	438	1	saccade	Response	10768	10820	52	266.5114269	12.64697106	7.72
1	Amateur	ExpBP	9	438	1	saccade	NA	12332	12378	46	50.95098478	2.683115433	7.72
1	Amateur	ExpBP	9	438	1	microsaccade	NA	13648	13658	10	53.02521853	0.506762162	7.72
1	Amateur	ExpBP	10	577	1	saccade	Preparation	2732	2752	20	51.29487133	1.021966702	5.92
1	Amateur	ExpBP	10	577	1	saccade	Preparation	2916	2938	22	43.37636511	2.63280026	5.92
1	Amateur	ExpBP	10	577	1	saccade	Preparation	3706	3716	10	30.72063517	1.059270184	5.92
1	Amateur	ExpBP	10	577	1	saccade	Preparation	3824	3900	76	294.5188729	18.7741787	5.92
1	Amateur	ExpBP	10	577	1	saccade	Preparation	4068	4092	24	48.81496953	3.169792811	5.92
1	Amateur	ExpBP	10	577	1	saccade	Preparation	4902	4924	22	52.74946185	2.751683166	5.92
1	Amateur	ExpBP	10	577	1	saccade	Preparation	5144	5182	38	94.95249141	5.489260596	5.92
1	Amateur	ExpBP	10	577	1	saccade	Rally	5670	5722	52	283.8497928	13.44000815	5.92
1	Amateur	ExpBP	10	577	1	saccade	Rally	5946	5968	22	49.23933209	3.176617617	5.92
1	Amateur	ExpBP	10	577	1	saccade	Rally	6636	6664	28	102.3454857	5.102421834	5.92
1	Amateur	ExpBP	10	577	1	saccade	Rally	6840	6910	70	129.9685987	11.07288401	5.92
1	Amateur	ExpBP	10	577	1	saccade	Response	10414	10438	24	57.91759685	3.493589639	5.92
1	Amateur	ExpBP	10	577	1	saccade	NA	11866	11888	22	47.18068699	2.192686023	5.92
1	Amateur	ExpBP	10	577	1	microsaccade	NA	12568	12576	8	40.54291338	0.300318252	5.92
1	Amateur	ExpBP	10	577	1	saccade	NA	13754	13774	20	42.79192097	2.635632179	5.92
1	Amateur	ExpBP	10	577	1	saccade	NA	14756	14786	30	61.30000734	2.520236678	5.92
1	Amateur	ExpBP	11	15	1	saccade	Preparation	2364	2388	24	80.63145618	4.647779523	9.6
1	Amateur	ExpBP	11	15	1	saccade	Preparation	2620	2670	50	215.5701613	10.43862596	9.6
1	Amateur	ExpBP	11	15	1	saccade	Preparation	5790	5814	24	57.20663117	2.790623016	9.6
1	Amateur	ExpBP	11	15	1	saccade	Preparation	6790	6814	24	59.66321228	3.087826875	9.6
1	Amateur	ExpBP	11	15	1	saccade	Rally	8904	8930	26	69.48738375	3.470141501	9.6
1	Amateur	ExpBP	11	15	1	saccade	Rally	9484	9524	40	138.6569639	6.479157495	9.6
1	Amateur	ExpBP	11	15	1	saccade	Rally	9974	9992	18	36.30607008	2.344563731	9.6
1	Amateur	ExpBP	11	15	1	saccade	Rally	10872	10892	20	37.94683419	2.259182978	9.6
1	Amateur	ExpBP	11	15	1	saccade	Rally	11406	11442	36	105.6122878	5.89693477	9.6
1	Amateur	ExpBP	11	15	1	saccade	NA	13996	14028	32	52.78841753	2.509540632	9.6
1	Amateur	ExpBP	11	15	1	saccade	NA	14430	14452	22	40.94498535	1.902332776	9.6
1	Amateur	ExpBP	11	15	1	saccade	NA	15230	15250	20	63.34950927	1.066586818	9.6
1	Amateur	ExpBP	11	15	1	saccade	NA	16442	16460	18	37.2398419	2.278169882	9.6
1	Amateur	ExpBP	11	15	1	saccade	NA	16708	16722	14	33.77957445	1.822143813	9.6
1	Amateur	ExpBP	12	567	1	saccade	Preparation	2326	2346	20	41.26344175	2.489874933	5.64
1	Amateur	ExpBP	12	567	1	saccade	Preparation	2512	2568	56	232.591544	12.34753953	5.64
1	Amateur	ExpBP	12	567	1	saccade	Preparation	4700	4718	18	31.44892566	2.484972163	5.64
1	Amateur	ExpBP	12	567	1	saccade	Rally	4850	4882	32	127.126678	6.75441021	5.64
1	Amateur	ExpBP	12	567	1	saccade	Rally	5340	5368	28	110.4093157	5.369859288	5.64
1	Amateur	ExpBP	12	567	1	saccade	Rally	6352	6388	36	84.55761823	3.737302154	5.64
1	Amateur	ExpBP	12	567	1	saccade	Rally	7006	7052	46	182.9093525	8.108167217	5.64
1	Amateur	ExpBP	12	567	1	saccade	Freeze	8156	8192	36	159.155717	7.680881147	5.64
1	Amateur	ExpBP	12	567	1	saccade	Response	8578	8612	34	130.6783139	6.527687572	5.64
1	Amateur	ExpBP	12	567	1	saccade	NA	11628	11668	40	104.9934699	5.463957991	5.64
1	Amateur	ExpBP	12	567	1	saccade	NA	12234	12240	6	30.46728163	1.130826267	5.64
1	Amateur	ExpBP	13	389	1	saccade	Preparation	2456	2476	20	37.89281	2.710522024	11.08
1	Amateur	ExpBP	13	389	1	saccade	Preparation	2662	2716	54	211.8068346	11.38142183	11.08
1	Amateur	ExpBP	13	389	1	saccade	Preparation	3226	3286	60	242.4612512	13.44254694	11.08
1	Amateur	ExpBP	13	389	1	saccade	Preparation	8804	8824	20	40.27837199	2.54007813	11.08
1	Amateur	ExpBP	13	389	1	saccade	Preparation	10136	10158	22	41.89047266	2.185024993	11.08
1	Amateur	ExpBP	13	389	1	saccade	Rally	10428	10466	38	106.2350093	5.850558367	11.08
1	Amateur	ExpBP	13	389	1	saccade	Rally	12064	12082	18	36.72954158	3.273826865	11.08
1	Amateur	ExpBP	13	389	1	saccade	Response	14134	14184	50	176.7094932	8.737830872	11.08
1	Amateur	ExpBP	13	389	1	saccade	NA	15284	15320	36	90.21245105	3.995908677	11.08
1	Amateur	ExpBP	13	389	1	microsaccade	NA	16272	16290	18	57.1197711	0.929247538	11.08
1	Amateur	ExpBP	14	204	1	saccade	Preparation	2394	2414	20	46.61347981	2.631022735	6.92
1	Amateur	ExpBP	14	204	1	saccade	Preparation	4268	4296	28	65.43754465	3.367917234	6.92
1	Amateur	ExpBP	14	204	1	saccade	Preparation	4648	4684	36	137.4773957	5.851770969	6.92
1	Amateur	ExpBP	14	204	1	saccade	Preparation	4946	4966	20	44.46965735	2.966493763	6.92
1	Amateur	ExpBP	14	204	1	saccade	Preparation	5706	5776	70	132.4690255	8.774291641	6.92
1	Amateur	ExpBP	14	204	1	saccade	Rally	6414	6450	36	171.0632755	7.751014632	6.92
1	Amateur	ExpBP	14	204	1	saccade	Rally	6748	6816	68	212.5254926	13.11263095	6.92
1	Amateur	ExpBP	14	204	1	saccade	Rally	6950	7000	50	237.3847807	14.21166889	6.92
1	Amateur	ExpBP	14	204	1	saccade	Rally	7152	7174	22	50.79011124	3.726747669	6.92
1	Amateur	ExpBP	14	204	1	saccade	Rally	8130	8148	18	32.02884481	2.89160385	6.92
1	Amateur	ExpBP	14	204	1	saccade	Response	9914	9960	46	189.9874598	8.49010919	6.92
1	Amateur	ExpBP	14	204	1	saccade	NA	10526	10600	74	94.11080238	5.613248566	6.92
1	Amateur	ExpBP	14	204	1	saccade	NA	11910	11928	18	31.92929572	2.132602608	6.92
1	Amateur	ExpBP	14	204	1	microsaccade	NA	13814	13832	18	53.56277275	0.890102897	6.92
1	Amateur	ExpBP	15	86	0	saccade	Preparation	2510	2556	46	155.9812792	8.008077685	9.88
1	Amateur	ExpBP	15	86	0	saccade	Preparation	2682	2704	22	46.98682847	3.029874562	9.88
1	Amateur	ExpBP	15	86	0	saccade	Preparation	2880	2952	72	296.6754237	16.17941879	9.88
1	Amateur	ExpBP	15	86	0	saccade	Preparation	4394	4410	16	32.59499732	1.157351328	9.88
1	Amateur	ExpBP	15	86	0	saccade	Preparation	4826	4864	38	88.90090621	4.397313283	9.88
1	Amateur	ExpBP	15	86	0	saccade	Preparation	5070	5092	22	47.14376443	3.149749296	9.88
1	Amateur	ExpBP	15	86	0	saccade	Preparation	5308	5376	68	207.5654791	12.09007133	9.88
1	Amateur	ExpBP	15	86	0	saccade	Preparation	6290	6312	22	44.79322382	2.338781506	9.88
1	Amateur	ExpBP	15	86	0	saccade	Preparation	6552	6604	52	181.2166154	8.806204242	9.88
1	Amateur	ExpBP	15	86	0	saccade	Preparation	6824	6860	36	87.43063136	4.194154794	9.88
1	Amateur	ExpBP	15	86	0	saccade	Preparation	7134	7178	44	182.624177	8.07636286	9.88
1	Amateur	ExpBP	15	86	0	saccade	Preparation	7642	7662	20	35.77771129	2.652470523	9.88
1	Amateur	ExpBP	15	86	0	saccade	Preparation	8774	8830	56	125.5382688	7.100973658	9.88
1	Amateur	ExpBP	15	86	0	saccade	Preparation	8988	9072	84	212.4103277	14.90448939	9.88
1	Amateur	ExpBP	15	86	0	saccade	Rally	9398	9420	22	45.98485892	2.457150018	9.88
1	Amateur	ExpBP	15	86	0	saccade	Rally	9824	9850	26	48.66782356	2.517914932	9.88
1	Amateur	ExpBP	15	86	0	saccade	Rally	10316	10348	32	107.7415509	5.793874819	9.88
1	Amateur	ExpBP	15	86	0	saccade	Rally	10786	10806	20	39.32195729	3.03220074	9.88
1	Amateur	ExpBP	15	86	0	saccade	Rally	11808	11832	24	74.63084148	4.726180975	9.88
1	Amateur	ExpBP	15	86	0	saccade	Freeze	12586	12606	20	50.05922742	2.967452664	9.88
1	Amateur	ExpBP	15	86	0	saccade	Response	13038	13084	46	168.9635061	7.848797925	9.88
1	Amateur	ExpBP	15	86	0	saccade	NA	13912	14000	88	122.8480789	8.64066488	9.88
1	Amateur	ExpBP	15	86	0	saccade	NA	14686	14722	36	77.56957796	2.385293077	9.88
1	Amateur	ExpBP	15	86	0	saccade	NA	16582	16604	22	36.22650445	1.616827845	9.88
1	Amateur	ExpBP	15	86	0	saccade	NA	17336	17364	28	48.17605266	2.258171927	9.88
1	Amateur	ExpBP	16	555	0	saccade	Preparation	2386	2406	20	47.46215598	2.954469969	12.72
1	Amateur	ExpBP	16	555	0	saccade	Preparation	2534	2598	64	255.5486886	14.55616095	12.72
1	Amateur	ExpBP	16	555	0	saccade	Preparation	10842	10860	18	31.40281874	2.216947031	12.72
1	Amateur	ExpBP	16	555	0	saccade	Preparation	11212	11238	26	74.36045337	4.205361431	12.72
1	Amateur	ExpBP	16	555	0	saccade	Preparation	11400	11422	22	50.32900009	2.513400036	12.72
1	Amateur	ExpBP	16	555	0	saccade	Preparation	11546	11564	18	35.44240398	2.104072148	12.72
1	Amateur	ExpBP	16	555	0	saccade	Preparation	11766	11816	50	196.0570061	9.730559852	12.72
1	Amateur	ExpBP	16	555	0	saccade	Rally	12728	12750	22	50.29521672	2.667041505	12.72
1	Amateur	ExpBP	16	555	0	saccade	Freeze	15210	15230	20	47.53105958	2.859521138	12.72
1	Amateur	ExpBP	16	555	0	saccade	Response	15698	15740	42	123.5127657	5.438202321	12.72
1	Amateur	ExpBP	16	555	0	saccade	Response	15880	15906	26	58.0027814	2.713617647	12.72
1	Amateur	ExpBP	16	555	0	saccade	NA	16288	16378	90	66.60546524	5.902745627	12.72
1	Amateur	ExpBP	17	142	1	saccade	Preparation	2718	2766	48	172.601883	8.289324549	11.24
1	Amateur	ExpBP	17	142	1	saccade	Preparation	2944	2966	22	54.22616066	2.375025652	11.24
1	Amateur	ExpBP	17	142	1	saccade	Preparation	3136	3166	30	80.67613727	3.752435476	11.24
1	Amateur	ExpBP	17	142	1	saccade	Preparation	3516	3538	22	47.12516578	3.180194079	11.24
1	Amateur	ExpBP	17	142	1	saccade	Preparation	3888	3916	28	57.9321545	3.352270515	11.24
1	Amateur	ExpBP	17	142	1	saccade	Preparation	4528	4554	26	47.54498501	2.28668551	11.24
1	Amateur	ExpBP	17	142	1	saccade	Preparation	4814	4848	34	113.2118718	5.363956016	11.24
1	Amateur	ExpBP	17	142	1	saccade	Preparation	5064	5084	20	37.10332869	3.092651828	11.24
1	Amateur	ExpBP	17	142	1	saccade	Preparation	5534	5578	44	142.9939646	7.650744098	11.24
1	Amateur	ExpBP	17	142	1	saccade	Preparation	6048	6104	56	219.1114365	11.31909096	11.24
1	Amateur	ExpBP	17	142	1	saccade	Preparation	9478	9522	44	115.5186648	5.91614164	11.24
1	Amateur	ExpBP	17	142	1	saccade	Preparation	9816	9838	22	63.45833318	3.83148426	11.24
1	Amateur	ExpBP	17	142	1	saccade	Preparation	10440	10488	48	208.13605	10.13766668	11.24
1	Amateur	ExpBP	17	142	1	saccade	Rally	10938	10956	18	31.37960205	1.654811258	11.24
1	Amateur	ExpBP	17	142	1	saccade	Rally	11174	11200	26	54.65938254	2.967142685	11.24
1	Amateur	ExpBP	17	142	1	saccade	Rally	12178	12202	24	76.42472179	3.916190122	11.24
1	Amateur	ExpBP	17	142	1	saccade	Response	14244	14290	46	157.1664699	7.289844513	11.24
1	Amateur	ExpBP	17	142	1	saccade	Response	14704	14740	36	87.29122092	3.392634931	11.24
1	Amateur	ExpBP	18	354	0	saccade	Preparation	2514	2560	46	209.5908082	10.31065059	6.04
1	Amateur	ExpBP	18	354	0	saccade	Preparation	3868	3916	48	125.9993672	6.353734943	6.04
1	Amateur	ExpBP	18	354	0	saccade	Preparation	4156	4192	36	89.78249955	3.750632985	6.04
1	Amateur	ExpBP	18	354	0	saccade	Preparation	4500	4548	48	200.6499133	10.10740627	6.04
1	Amateur	ExpBP	18	354	0	saccade	Preparation	5200	5244	44	139.0839445	5.816581371	6.04
1	Amateur	ExpBP	18	354	0	saccade	Rally	5722	5746	24	56.85126648	3.598943494	6.04
1	Amateur	ExpBP	18	354	0	saccade	Rally	6058	6076	18	38.38474762	2.972316158	6.04
1	Amateur	ExpBP	18	354	0	saccade	Rally	7172	7192	20	34.8765143	2.861634452	6.04
1	Amateur	ExpBP	18	354	0	saccade	Freeze	8642	8688	46	254.7061594	11.01934952	6.04
1	Amateur	ExpBP	18	354	0	saccade	Response	9032	9086	54	259.2856406	13.44928223	6.04
1	Amateur	ExpBP	18	354	0	saccade	NA	9710	9746	36	69.83911118	3.310136143	6.04
1	Amateur	ExpBP	18	354	0	saccade	NA	10242	10282	40	66.3209865	3.084050746	6.04
1	Amateur	ExpBP	18	354	0	saccade	NA	11402	11464	62	66.15345531	3.758984623	6.04
1	Amateur	ExpBP	18	354	0	microsaccade	NA	11810	11818	8	49.66328246	0.383905616	6.04
1	Amateur	ExpBP	18	354	0	saccade	NA	12322	12354	32	100.5012693	4.093949114	6.04
1	Amateur	ExpBP	19	409	0	saccade	Preparation	2676	2750	74	245.6541448	15.60689745	5.08
1	Amateur	ExpBP	19	409	0	saccade	Preparation	4076	4098	22	45.28184184	2.624768356	5.08
1	Amateur	ExpBP	19	409	0	saccade	Rally	4542	4594	52	268.6076214	13.78473119	5.08
1	Amateur	ExpBP	19	409	0	saccade	Rally	5040	5072	32	78.36944063	3.969964336	5.08
1	Amateur	ExpBP	19	409	0	saccade	Rally	5266	5288	22	50.35473463	3.541642218	5.08
1	Amateur	ExpBP	19	409	0	saccade	Rally	5816	5848	32	76.65523938	3.514858902	5.08
1	Amateur	ExpBP	19	409	0	saccade	Rally	6002	6022	20	37.59301132	2.080873189	5.08
1	Amateur	ExpBP	19	409	0	saccade	Rally	6224	6268	44	151.081802	7.754700245	5.08
1	Amateur	ExpBP	19	409	0	saccade	Response	8028	8068	40	140.2595171	7.326092906	5.08
1	Amateur	ExpBP	19	409	0	saccade	Response	8226	8246	20	37.73559659	2.825645811	5.08
1	Amateur	ExpBP	19	409	0	saccade	NA	9404	9446	42	91.14803138	4.128866981	5.08
1	Amateur	ExpBP	19	409	0	saccade	NA	10556	10574	18	32.28981302	2.278431604	5.08
1	Amateur	ExpBP	19	409	0	saccade	NA	11844	11878	34	60.43910427	3.236498895	5.08
1	Amateur	ExpBP	20	408	1	saccade	Preparation	2456	2508	52	192.405225	9.846664209	10.92
1	Amateur	ExpBP	20	408	1	saccade	Preparation	2702	2720	18	31.62711534	2.284055559	10.92
1	Amateur	ExpBP	20	408	1	saccade	Preparation	4802	4852	50	291.8365247	13.20485801	10.92
1	Amateur	ExpBP	20	408	1	saccade	Preparation	5110	5194	84	182.8199963	14.65499745	10.92
1	Amateur	ExpBP	20	408	1	saccade	Preparation	5500	5546	46	187.0303378	10.48792169	10.92
1	Amateur	ExpBP	20	408	1	saccade	Preparation	5848	5878	30	95.19501891	4.183344251	10.92
1	Amateur	ExpBP	20	408	1	saccade	Preparation	6484	6516	32	65.44634176	3.483387548	10.92
1	Amateur	ExpBP	20	408	1	saccade	Preparation	9870	9936	66	220.7976073	12.13203105	10.92
1	Amateur	ExpBP	20	408	1	saccade	Rally	10406	10444	38	114.6532381	6.019401367	10.92
1	Amateur	ExpBP	20	408	1	saccade	Rally	10650	10700	50	286.048057	13.07256739	10.92
1	Amateur	ExpBP	20	408	1	saccade	Rally	10938	10960	22	46.78271102	2.846882953	10.92
1	Amateur	ExpBP	20	408	1	saccade	Rally	11432	11452	20	37.03810099	2.848673868	10.92
1	Amateur	ExpBP	20	408	1	saccade	Rally	11762	11794	32	80.74803604	4.146231323	10.92
1	Amateur	ExpBP	20	408	1	saccade	Rally	12488	12540	52	203.3190956	9.320830399	10.92
1	Amateur	ExpBP	20	408	1	saccade	Freeze	13474	13516	42	206.892375	9.710230013	10.92
1	Amateur	ExpBP	20	408	1	saccade	Response	13930	13980	50	250.0657294	11.96330762	10.92
1	Amateur	ExpBP	20	408	1	saccade	NA	15532	15556	24	46.1257027	2.318235204	10.92
1	Amateur	ExpBP	21	139	1	saccade	Preparation	2884	2914	30	96.5035783	4.625469651	9
1	Amateur	ExpBP	21	139	1	saccade	Preparation	3216	3270	54	208.213197	11.3989693	9
1	Amateur	ExpBP	21	139	1	saccade	Preparation	4054	4100	46	227.0352519	11.5432927	9
1	Amateur	ExpBP	21	139	1	saccade	Preparation	4398	4446	48	301.0259019	13.2599903	9
1	Amateur	ExpBP	21	139	1	saccade	Preparation	4678	4714	36	174.2504078	7.302364285	9
1	Amateur	ExpBP	21	139	1	saccade	Preparation	5764	5786	22	59.52120672	4.425299564	9
1	Amateur	ExpBP	21	139	1	saccade	Preparation	6244	6310	66	364.456694	20.23305767	9
1	Amateur	ExpBP	21	139	1	saccade	Preparation	6900	6924	24	86.59509946	4.210797272	9
1	Amateur	ExpBP	21	139	1	saccade	Preparation	7242	7274	32	129.2755894	5.973928504	9
1	Amateur	ExpBP	21	139	1	saccade	Preparation	7588	7626	38	170.023152	7.811431308	9
1	Amateur	ExpBP	21	139	1	saccade	Preparation	8184	8270	86	335.6161169	24.57205909	9
1	Amateur	ExpBP	21	139	1	saccade	Rally	8778	8802	24	65.47286556	3.914874624	9
1	Amateur	ExpBP	21	139	1	saccade	Rally	8938	8972	34	81.16676937	4.85330755	9
1	Amateur	ExpBP	21	139	1	saccade	Rally	9256	9318	62	284.700473	16.2984865	9
1	Amateur	ExpBP	21	139	1	saccade	Rally	9500	9530	30	94.15196453	4.788517348	9
1	Amateur	ExpBP	21	139	1	saccade	Rally	10480	10502	22	62.92732515	4.255837873	9
1	Amateur	ExpBP	21	139	1	saccade	Freeze	11348	11370	22	49.5438919	3.097293137	9
1	Amateur	ExpBP	21	139	1	saccade	Freeze	11590	11610	20	41.528064	3.106234349	9
1	Amateur	ExpBP	21	139	1	saccade	Response	12030	12072	42	153.8360818	8.012520304	9
1	Amateur	ExpBP	21	139	1	saccade	NA	12474	12538	64	105.0649725	6.656615158	9
1	Amateur	ExpBP	21	139	1	saccade	NA	13620	13664	44	101.7566816	4.918925423	9
1	Amateur	ExpBP	21	139	1	saccade	NA	14110	14158	48	90.5974307	3.006714221	9
1	Amateur	ExpBP	21	139	1	saccade	NA	15352	15368	16	33.6053039	1.860647567	9
1	Amateur	ExpBP	22	640	1	saccade	Preparation	2396	2426	30	105.0368894	4.633395129	8.8
1	Amateur	ExpBP	22	640	1	saccade	Preparation	2598	2662	64	321.5355505	18.2061878	8.8
1	Amateur	ExpBP	22	640	1	saccade	Preparation	3412	3482	70	364.7615296	18.71666076	8.8
1	Amateur	ExpBP	22	640	1	saccade	Preparation	3692	3714	22	62.82309169	3.411831755	8.8
1	Amateur	ExpBP	22	640	1	saccade	Preparation	3818	3888	70	368.7144522	21.1679295	8.8
1	Amateur	ExpBP	22	640	1	saccade	Preparation	5062	5110	48	174.4974316	8.758601359	8.8
1	Amateur	ExpBP	22	640	1	saccade	Preparation	5416	5464	48	222.8761078	10.65074774	8.8
1	Amateur	ExpBP	22	640	1	saccade	Preparation	7286	7308	22	40.44977658	2.090972589	8.8
1	Amateur	ExpBP	22	640	1	saccade	Rally	8292	8334	42	125.7550558	5.039334283	8.8
1	Amateur	ExpBP	22	640	1	saccade	Rally	9066	9092	26	55.67971354	3.156176306	8.8
1	Amateur	ExpBP	22	640	1	saccade	Rally	9244	9264	20	40.15378251	2.692804193	8.8
1	Amateur	ExpBP	22	640	1	saccade	Rally	10196	10222	26	50.6025071	1.885638413	8.8
1	Amateur	ExpBP	22	640	1	saccade	Rally	10428	10460	32	80.2024091	4.383446332	8.8
1	Amateur	ExpBP	22	640	1	saccade	Freeze	11386	11432	46	249.7919052	10.45700181	8.8
1	Amateur	ExpBP	22	640	1	saccade	Freeze	11576	11622	46	234.39847	10.44639025	8.8
1	Amateur	ExpBP	22	640	1	saccade	Response	11870	11904	34	116.5062867	5.388728787	8.8
1	Amateur	ExpBP	22	640	1	saccade	NA	12524	12612	88	106.9402286	7.549515768	8.8
1	Amateur	ExpBP	22	640	1	saccade	NA	13996	14014	18	58.06027579	2.883159862	8.8
1	Amateur	ExpBP	22	640	1	saccade	NA	15050	15088	38	135.6005002	5.557019309	8.8
1	Amateur	ExpBP	22	640	1	saccade	NA	15258	15288	30	44.55117535	2.902118001	8.8
1	Amateur	ExpBP	23	482	1	saccade	Preparation	2472	2512	40	171.1620612	8.399627543	10.2
1	Amateur	ExpBP	23	482	1	saccade	Preparation	3532	3554	22	40.25426996	2.288018065	10.2
1	Amateur	ExpBP	23	482	1	saccade	Preparation	3722	3778	56	238.6565845	12.34079843	10.2
1	Amateur	ExpBP	23	482	1	saccade	Preparation	4708	4760	52	151.8062835	7.796541589	10.2
1	Amateur	ExpBP	23	482	1	saccade	Preparation	5090	5130	40	165.7175046	7.462521846	10.2
1	Amateur	ExpBP	23	482	1	saccade	Preparation	6198	6260	62	268.6897323	12.91218604	10.2
1	Amateur	ExpBP	23	482	1	saccade	Preparation	6596	6616	20	40.13263634	2.683501953	10.2
1	Amateur	ExpBP	23	482	1	saccade	Preparation	6820	6838	18	34.74452367	2.521730076	10.2
1	Amateur	ExpBP	23	482	1	saccade	Preparation	9106	9140	34	127.7655668	6.007168695	10.2
1	Amateur	ExpBP	23	482	1	saccade	Rally	9704	9734	30	129.4607926	5.255141816	10.2
1	Amateur	ExpBP	23	482	1	saccade	Rally	11100	11134	34	76.76391617	3.331355157	10.2
1	Amateur	ExpBP	23	482	1	saccade	Rally	11670	11716	46	139.6521433	6.904736872	10.2
1	Amateur	ExpBP	23	482	1	saccade	Response	13252	13294	42	159.0371331	7.621529983	10.2
1	Amateur	ExpBP	23	482	1	saccade	NA	15138	15194	56	72.56302123	4.175059774	10.2
1	Amateur	ExpBP	23	482	1	saccade	NA	16048	16070	22	54.59506617	2.878393654	10.2
1	Amateur	ExpBP	24	211	1	saccade	Fixation	26	78	52	167.5831985	5.24110087	6.84
1	Amateur	ExpBP	24	211	1	saccade	Preparation	2432	2470	38	150.6672055	6.522732069	6.84
1	Amateur	ExpBP	24	211	1	saccade	Preparation	2636	2658	22	48.80322761	2.616103251	6.84
1	Amateur	ExpBP	24	211	1	saccade	Preparation	3628	3690	62	164.9693666	9.012301853	6.84
1	Amateur	ExpBP	24	211	1	saccade	Preparation	3892	3932	40	87.83378166	4.418206908	6.84
1	Amateur	ExpBP	24	211	1	saccade	Preparation	4522	4544	22	62.71860191	3.322115725	6.84
1	Amateur	ExpBP	24	211	1	saccade	Preparation	4904	4976	72	228.5442043	13.92742213	6.84
1	Amateur	ExpBP	24	211	1	saccade	Rally	6084	6106	22	39.55788701	1.928104414	6.84
1	Amateur	ExpBP	24	211	1	saccade	Rally	6300	6320	20	32.61619575	2.197623156	6.84
1	Amateur	ExpBP	24	211	1	saccade	Rally	6520	6540	20	32.75920519	1.753874107	6.84
1	Amateur	ExpBP	24	211	1	saccade	Rally	6978	7014	36	73.0095742	4.083725356	6.84
1	Amateur	ExpBP	24	211	1	saccade	Rally	8054	8078	24	40.24215483	1.989530455	6.84
1	Amateur	ExpBP	24	211	1	saccade	Freeze	9548	9580	32	51.04312025	2.21552592	6.84
1	Amateur	ExpBP	24	211	1	saccade	Response	9796	9842	46	183.7406591	8.094017377	6.84
1	Amateur	ExpBP	24	211	1	saccade	NA	10346	10382	36	76.4743895	3.460008691	6.84
1	Amateur	ExpBP	24	211	1	saccade	NA	12752	12768	16	31.90154111	1.625010939	6.84
1	Amateur	ExpBP	25	218	1	saccade	Preparation	2302	2322	20	43.97730238	2.676788446	8.72
1	Amateur	ExpBP	25	218	1	saccade	Preparation	2510	2534	24	54.77408717	2.643302323	8.72
1	Amateur	ExpBP	25	218	1	saccade	Preparation	2766	2828	62	240.0845072	12.73451941	8.72
1	Amateur	ExpBP	25	218	1	saccade	Preparation	3034	3062	28	81.10809531	3.615042185	8.72
1	Amateur	ExpBP	25	218	1	saccade	Preparation	3828	3880	52	174.4119835	10.00568205	8.72
1	Amateur	ExpBP	25	218	1	saccade	Preparation	4120	4146	26	65.32692114	3.344877732	8.72
1	Amateur	ExpBP	25	218	1	saccade	Preparation	4942	4966	24	73.10932772	4.042892654	8.72
1	Amateur	ExpBP	25	218	1	saccade	Preparation	5330	5378	48	244.630313	11.39272263	8.72
1	Amateur	ExpBP	25	218	1	saccade	Preparation	5644	5680	36	80.01404642	4.37112692	8.72
1	Amateur	ExpBP	25	218	1	saccade	Preparation	6128	6160	32	62.93835476	3.271201302	8.72
1	Amateur	ExpBP	25	218	1	saccade	Preparation	6366	6404	38	97.34703347	5.413515919	8.72
1	Amateur	ExpBP	25	218	1	saccade	Preparation	6860	6906	46	87.44658041	5.644973038	8.72
1	Amateur	ExpBP	25	218	1	saccade	Preparation	7136	7166	30	64.62462108	3.638162341	8.72
1	Amateur	ExpBP	25	218	1	saccade	Preparation	7812	7840	28	93.66509302	4.20372297	8.72
1	Amateur	ExpBP	25	218	1	saccade	Rally	8536	8570	34	169.7520022	7.536678517	8.72
1	Amateur	ExpBP	25	218	1	saccade	Rally	8776	8794	18	35.09726663	2.829418181	8.72
1	Amateur	ExpBP	25	218	1	saccade	Rally	8940	8972	32	96.31381586	4.894740147	8.72
1	Amateur	ExpBP	25	218	1	saccade	Rally	9730	9756	26	105.8484353	5.063990222	8.72
1	Amateur	ExpBP	25	218	1	saccade	Rally	10414	10438	24	55.26294079	2.951667793	8.72
1	Amateur	ExpBP	25	218	1	saccade	Rally	10668	10688	20	48.96522669	3.510977449	8.72
1	Amateur	ExpBP	25	218	1	saccade	Response	11702	11752	50	172.7544503	8.277204391	8.72
1	Amateur	ExpBP	25	218	1	microsaccade	NA	12768	12776	8	35.195933	0.433590335	8.72
1	Amateur	ExpBP	25	218	1	microsaccade	NA	13916	13930	14	57.15500416	0.76074802	8.72
1	Amateur	ExpBP	25	218	1	saccade	NA	14182	14210	28	49.98004852	2.682565698	8.72
1	Amateur	ExpBP	25	218	1	saccade	NA	14386	14418	32	37.60528454	1.979969348	8.72
1	Amateur	ExpBP	26	616	0	saccade	Preparation	2432	2456	24	74.3182745	3.924836784	13.36
1	Amateur	ExpBP	26	616	0	saccade	Preparation	2604	2658	54	238.0031641	11.55263953	13.36
1	Amateur	ExpBP	26	616	0	saccade	Preparation	2898	2950	52	206.4370759	10.46334636	13.36
1	Amateur	ExpBP	26	616	0	saccade	Preparation	3412	3468	56	264.3067044	13.24336564	13.36
1	Amateur	ExpBP	26	616	0	microsaccade	Preparation	4282	4288	6	51.97362071	0.342698815	13.36
1	Amateur	ExpBP	26	616	0	saccade	Preparation	4774	4798	24	45.79530653	2.534643095	13.36
1	Amateur	ExpBP	26	616	0	saccade	Preparation	6916	6946	30	78.77911208	3.991255433	13.36
1	Amateur	ExpBP	26	616	0	saccade	Preparation	7184	7228	44	187.7817853	7.717816693	13.36
1	Amateur	ExpBP	26	616	0	saccade	Preparation	7484	7504	20	37.85585886	2.548217659	13.36
1	Amateur	ExpBP	26	616	0	saccade	Preparation	7682	7718	36	113.2288873	4.88174959	13.36
1	Amateur	ExpBP	26	616	0	saccade	Preparation	8140	8204	64	247.4508014	14.20034394	13.36
1	Amateur	ExpBP	26	616	0	saccade	Preparation	8638	8678	40	93.33690655	2.784797729	13.36
1	Amateur	ExpBP	26	616	0	saccade	Preparation	8782	8836	54	211.1041834	11.79995815	13.36
1	Amateur	ExpBP	26	616	0	saccade	Preparation	9652	9698	46	186.0125019	9.747791179	13.36
1	Amateur	ExpBP	26	616	0	saccade	Preparation	11384	11430	46	157.9883641	8.249816356	13.36
1	Amateur	ExpBP	26	616	0	saccade	Preparation	12014	12056	42	163.3026501	8.171935935	13.36
1	Amateur	ExpBP	26	616	0	saccade	Preparation	12510	12554	44	81.64550462	4.99603168	13.36
1	Amateur	ExpBP	26	616	0	saccade	Preparation	12602	12640	38	106.8239617	6.018018053	13.36
1	Amateur	ExpBP	26	616	0	saccade	Rally	13884	13918	34	112.0809765	5.416080335	13.36
1	Amateur	ExpBP	26	616	0	saccade	Rally	14676	14706	30	59.22803243	2.932651437	13.36
1	Amateur	ExpBP	26	616	0	saccade	Rally	14894	14932	38	101.764112	6.531086441	13.36
1	Amateur	ExpBP	26	616	0	saccade	Response	16416	16452	36	156.1595022	6.866027442	13.36
1	Amateur	ExpBP	26	616	0	saccade	Response	17004	17048	44	108.5696165	4.721793326	13.36
1	Amateur	ExpBP	26	616	0	saccade	NA	17622	17658	36	56.25645941	3.058637483	13.36
1	Amateur	ExpBP	26	616	0	saccade	NA	19962	19988	26	51.31811693	2.883703252	13.36
1	Amateur	ExpBP	27	695	0	saccade	Preparation	2378	2404	26	82.50293283	4.174904795	5.12
1	Amateur	ExpBP	27	695	0	saccade	Preparation	2586	2672	86	236.0395408	16.01910598	5.12
1	Amateur	ExpBP	27	695	0	saccade	Preparation	3314	3376	62	98.55394969	7.498260352	5.12
1	Amateur	ExpBP	27	695	0	saccade	Preparation	3584	3634	50	110.4920751	6.239568337	5.12
1	Amateur	ExpBP	27	695	0	saccade	Preparation	4234	4254	20	38.57751806	2.400826566	5.12
1	Amateur	ExpBP	27	695	0	saccade	Rally	4856	4886	30	103.5258438	4.758643811	5.12
1	Amateur	ExpBP	27	695	0	saccade	Rally	5062	5082	20	54.44487212	3.644277182	5.12
1	Amateur	ExpBP	27	695	0	saccade	Rally	5944	5984	40	111.9848617	5.422100592	5.12
1	Amateur	ExpBP	27	695	0	saccade	Response	8058	8102	44	197.5083938	8.086518407	5.12
1	Amateur	ExpBP	27	695	0	saccade	Response	9610	9630	20	40.04137423	2.517602517	5.12
1	Amateur	ExpBP	27	695	0	saccade	NA	10790	10812	22	56.3530394	3.314221237	5.12
1	Amateur	ExpBP	28	64	0	saccade	Preparation	2518	2558	40	182.2333381	8.265340452	7.88
1	Amateur	ExpBP	28	64	0	saccade	Preparation	3358	3412	54	209.8917245	11.29716291	7.88
1	Amateur	ExpBP	28	64	0	saccade	Preparation	3830	3864	34	97.8492956	4.909765254	7.88
1	Amateur	ExpBP	28	64	0	saccade	Preparation	4270	4304	34	135.2272186	6.331326225	7.88
1	Amateur	ExpBP	28	64	0	saccade	Preparation	4614	4642	28	58.734283	3.616400972	7.88
1	Amateur	ExpBP	28	64	0	saccade	Preparation	4936	4980	44	204.0029853	9.963546242	7.88
1	Amateur	ExpBP	28	64	0	saccade	Preparation	5648	5712	64	200.6877065	11.84142262	7.88
1	Amateur	ExpBP	28	64	0	saccade	Rally	7410	7436	26	59.86966365	2.829862055	7.88
1	Amateur	ExpBP	28	64	0	saccade	Rally	7934	7974	40	164.0193898	6.871100024	7.88
1	Amateur	ExpBP	28	64	0	saccade	Rally	8156	8188	32	50.92421453	3.25145517	7.88
1	Amateur	ExpBP	28	64	0	saccade	Rally	8340	8360	20	48.95022778	3.167782953	7.88
1	Amateur	ExpBP	28	64	0	saccade	Rally	8976	9002	26	83.20376749	4.438221875	7.88
1	Amateur	ExpBP	28	64	0	saccade	Rally	9166	9188	22	48.57657717	3.830780562	7.88
1	Amateur	ExpBP	28	64	0	saccade	NA	11874	11920	46	70.5692534	3.448665432	7.88
1	Amateur	ExpBP	28	64	0	saccade	NA	12624	12676	52	41.26559493	2.250405442	7.88
1	Amateur	ExpBP	29	617	1	saccade	Preparation	2502	2566	64	217.1472916	13.47454754	8.28
1	Amateur	ExpBP	29	617	1	saccade	Preparation	5098	5142	44	105.941789	5.154463129	8.28
1	Amateur	ExpBP	29	617	1	saccade	Preparation	5300	5334	34	85.57767232	3.997375244	8.28
1	Amateur	ExpBP	29	617	1	saccade	Preparation	5716	5742	26	54.30306161	3.173509893	8.28
1	Amateur	ExpBP	29	617	1	saccade	Preparation	7560	7590	30	94.56515386	4.434207368	8.28
1	Amateur	ExpBP	29	617	1	saccade	Rally	8160	8194	34	103.865685	5.210043868	8.28
1	Amateur	ExpBP	29	617	1	saccade	Rally	9534	9552	18	36.51763204	3.024635954	8.28
1	Amateur	ExpBP	29	617	1	saccade	Freeze	10830	10866	36	143.7056036	6.823610056	8.28
1	Amateur	ExpBP	29	617	1	saccade	Response	11298	11342	44	174.1923793	7.72606438	8.28
1	Amateur	ExpBP	29	617	1	saccade	NA	11882	11946	64	80.65180919	5.139336925	8.28
1	Amateur	ExpBP	29	617	1	saccade	NA	13252	13272	20	42.15565502	2.581854736	8.28
1	Amateur	ExpBP	30	419	1	saccade	Preparation	2506	2528	22	48.48769019	3.374913727	8.04
1	Amateur	ExpBP	30	419	1	saccade	Preparation	2748	2792	44	245.5859099	10.41758569	8.04
1	Amateur	ExpBP	30	419	1	saccade	Preparation	3132	3182	50	166.761239	8.655348381	8.04
1	Amateur	ExpBP	30	419	1	saccade	Preparation	4196	4220	24	84.36572719	3.967582013	8.04
1	Amateur	ExpBP	30	419	1	saccade	Preparation	4524	4570	46	196.2881418	9.140007568	8.04
1	Amateur	ExpBP	30	419	1	saccade	Preparation	5462	5518	56	221.4486742	11.21089254	8.04
1	Amateur	ExpBP	30	419	1	saccade	Preparation	6290	6314	24	56.72440789	3.101329281	8.04
1	Amateur	ExpBP	30	419	1	saccade	Preparation	6684	6722	38	106.5331992	4.507600479	8.04
1	Amateur	ExpBP	30	419	1	saccade	Preparation	7038	7074	36	66.21837962	3.655744873	8.04
1	Amateur	ExpBP	30	419	1	saccade	Preparation	7286	7330	44	171.3418522	8.243523044	8.04
1	Amateur	ExpBP	30	419	1	saccade	Rally	7508	7554	46	175.4595467	9.077307578	8.04
1	Amateur	ExpBP	30	419	1	saccade	Rally	7808	7856	48	194.361136	9.855488678	8.04
1	Amateur	ExpBP	30	419	1	saccade	Rally	8140	8192	52	253.6231394	12.37219197	8.04
1	Amateur	ExpBP	30	419	1	saccade	Rally	8878	8902	24	55.25736716	3.191933989	8.04
1	Amateur	ExpBP	30	419	1	saccade	Rally	9062	9082	20	39.7303033	2.5511012	8.04
1	Amateur	ExpBP	30	419	1	saccade	Rally	9324	9368	44	175.6301779	8.0368011	8.04
1	Amateur	ExpBP	30	419	1	saccade	Response	10860	10900	40	180.0069654	7.859463436	8.04
1	Amateur	ExpBP	30	419	1	saccade	Response	11092	11160	68	230.944735	12.30225212	8.04
1	Amateur	ExpBP	30	419	1	saccade	Response	11428	11450	22	56.99179787	2.849622329	8.04
1	Amateur	ExpBP	30	419	1	saccade	NA	11796	11852	56	91.07811496	4.86438901	8.04
1	Amateur	ExpBP	31	67	0	saccade	Preparation	2426	2456	30	93.80679946	4.008569443	11.32
1	Amateur	ExpBP	31	67	0	saccade	Preparation	4346	4400	54	287.2580976	13.06704046	11.32
1	Amateur	ExpBP	31	67	0	saccade	Preparation	4700	4720	20	38.21990646	2.402658227	11.32
1	Amateur	ExpBP	31	67	0	saccade	Preparation	4972	4992	20	43.77420759	2.85175855	11.32
1	Amateur	ExpBP	31	67	0	saccade	Preparation	5334	5376	42	145.9211781	5.67799343	11.32
1	Amateur	ExpBP	31	67	0	saccade	Preparation	5926	5950	24	62.00036492	3.117608801	11.32
1	Amateur	ExpBP	31	67	0	saccade	Preparation	6370	6390	20	31.39148173	2.065969283	11.32
1	Amateur	ExpBP	31	67	0	saccade	Preparation	6744	6772	28	85.88159189	4.116833544	11.32
1	Amateur	ExpBP	31	67	0	saccade	Preparation	7224	7246	22	59.41950627	3.60716625	11.32
1	Amateur	ExpBP	31	67	0	saccade	Preparation	7432	7470	38	133.0381487	6.650596445	11.32
1	Amateur	ExpBP	31	67	0	saccade	Preparation	7648	7666	18	36.97392121	3.235938295	11.32
1	Amateur	ExpBP	31	67	0	saccade	Preparation	8168	8218	50	196.6005738	9.58154298	11.32
1	Amateur	ExpBP	31	67	0	saccade	Preparation	8500	8554	54	168.8320175	8.103539849	11.32
1	Amateur	ExpBP	31	67	0	saccade	Preparation	9130	9170	40	143.6493984	7.581354827	11.32
1	Amateur	ExpBP	31	67	0	saccade	Preparation	9510	9546	36	144.7452806	6.57954153	11.32
1	Amateur	ExpBP	31	67	0	saccade	Preparation	9734	9792	58	250.1301943	13.92765829	11.32
1	Amateur	ExpBP	31	67	0	saccade	Rally	10808	10830	22	52.79252078	3.094836539	11.32
1	Amateur	ExpBP	31	67	0	saccade	Rally	11298	11340	42	194.3056891	9.484133934	11.32
1	Amateur	ExpBP	31	67	0	saccade	Rally	12378	12402	24	59.12662366	2.899092374	11.32
1	Amateur	ExpBP	31	67	0	saccade	Rally	12552	12572	20	37.33806436	1.798487956	11.32
1	Amateur	ExpBP	31	67	0	saccade	Rally	12830	12874	44	155.7503044	8.77015137	11.32
1	Amateur	ExpBP	31	67	0	saccade	Freeze	14024	14066	42	216.4039159	9.176736459	11.32
1	Amateur	ExpBP	31	67	0	saccade	Response	14338	14388	50	275.8711338	13.91287863	11.32
1	Amateur	ExpBP	31	67	0	saccade	Response	14776	14800	24	42.38771343	2.13681778	11.32
1	Amateur	ExpBP	31	67	0	saccade	NA	15066	15106	40	89.99402786	4.434364013	11.32
1	Amateur	ExpBP	31	67	0	saccade	NA	16444	16476	32	90.53898635	4.008995896	11.32
1	Amateur	ExpBP	32	149	0	saccade	Preparation	2366	2384	18	34.22440102	2.39974831	5.72
1	Amateur	ExpBP	32	149	0	saccade	Preparation	2550	2598	48	220.0170016	10.31129626	5.72
1	Amateur	ExpBP	32	149	0	saccade	Preparation	2782	2796	14	31.53843568	2.046365138	5.72
1	Amateur	ExpBP	32	149	0	saccade	Preparation	3322	3362	40	134.8006774	7.122067113	5.72
1	Amateur	ExpBP	32	149	0	saccade	Preparation	3512	3564	52	247.5569198	12.04286457	5.72
1	Amateur	ExpBP	32	149	0	saccade	Preparation	4058	4126	68	302.0991993	16.31081164	5.72
1	Amateur	ExpBP	32	149	0	saccade	Rally	4982	5010	28	55.68509967	2.855146517	5.72
1	Amateur	ExpBP	32	149	0	saccade	Rally	5512	5556	44	130.6860231	7.344390127	5.72
1	Amateur	ExpBP	32	149	0	saccade	Rally	5730	5754	24	83.79659137	4.543735239	5.72
1	Amateur	ExpBP	32	149	0	saccade	Rally	6738	6768	30	92.50639356	4.522040637	5.72
1	Amateur	ExpBP	32	149	0	saccade	Rally	7094	7136	42	157.9843097	8.21545755	5.72
1	Amateur	ExpBP	32	149	0	saccade	Rally	7444	7462	18	31.66867261	3.022749931	5.72
1	Amateur	ExpBP	32	149	0	saccade	Freeze	8356	8386	30	138.8081239	5.804544738	5.72
1	Amateur	ExpBP	32	149	0	saccade	Response	8648	8692	44	189.4177608	8.787364545	5.72
1	Amateur	ExpBP	32	149	0	saccade	Response	8896	8918	22	48.51042903	2.513851764	5.72
1	Amateur	ExpBP	32	149	0	saccade	Response	9188	9208	20	38.44102561	2.290200338	5.72
1	Amateur	ExpBP	32	149	0	saccade	NA	9604	9698	94	120.8550149	8.841931116	5.72
1	Amateur	ExpBP	32	149	0	saccade	NA	10710	10750	40	70.38496182	3.484700282	5.72
1	Amateur	ExpBP	32	149	0	saccade	NA	11918	11940	22	38.48696175	1.916568101	5.72
1	Amateur	ExpBP	33	9	1	saccade	Preparation	2436	2480	44	145.770509	8.410118342	6.2
1	Amateur	ExpBP	33	9	1	saccade	Preparation	2682	2702	20	38.44359017	2.299675678	6.2
1	Amateur	ExpBP	33	9	1	saccade	Preparation	4080	4144	64	272.0918715	13.32710309	6.2
1	Amateur	ExpBP	33	9	1	saccade	Preparation	4376	4398	22	44.55227267	2.733220361	6.2
1	Amateur	ExpBP	33	9	1	saccade	Preparation	4984	5058	74	269.6654318	15.69914369	6.2
1	Amateur	ExpBP	33	9	1	saccade	Rally	5424	5448	24	49.34453263	2.271572329	6.2
1	Amateur	ExpBP	33	9	1	saccade	Rally	5684	5708	24	62.39167332	3.196001459	6.2
1	Amateur	ExpBP	33	9	1	saccade	Rally	6088	6134	46	230.8141688	10.86181558	6.2
1	Amateur	ExpBP	33	9	1	saccade	Response	9638	9664	26	62.52245217	3.119917347	6.2
1	Amateur	ExpBP	33	9	1	saccade	Response	9882	9910	28	104.6501849	4.90715471	6.2
1	Amateur	ExpBP	33	9	1	saccade	Response	10494	10524	30	87.33602994	3.994642458	6.2
1	Amateur	ExpBP	33	9	1	saccade	Response	10748	10774	26	60.78740186	3.202472321	6.2
1	Amateur	ExpBP	33	9	1	saccade	Response	11256	11278	22	60.36047817	3.517054597	6.2
1	Amateur	ExpBP	33	9	1	saccade	NA	11762	11818	56	115.4153207	5.536165728	6.2
1	Amateur	ExpBP	33	9	1	saccade	NA	13732	13760	28	87.42140084	4.520847412	6.2
1	Amateur	ExpBP	33	9	1	saccade	NA	14020	14044	24	55.19032365	2.637071054	6.2
1	Amateur	ExpBP	33	9	1	saccade	NA	14208	14226	18	35.69930847	2.117872544	6.2
1	Amateur	ExpBP	34	406	1	saccade	Preparation	2562	2600	38	158.8097771	7.241468026	10.12
1	Amateur	ExpBP	34	406	1	saccade	Preparation	2842	2900	58	182.187195	9.914459737	10.12
1	Amateur	ExpBP	34	406	1	saccade	Preparation	3360	3372	12	32.33392066	1.853053272	10.12
1	Amateur	ExpBP	34	406	1	saccade	Preparation	3514	3548	34	56.81612887	3.657265458	10.12
1	Amateur	ExpBP	34	406	1	saccade	Preparation	4268	4308	40	153.4713428	7.432538506	10.12
1	Amateur	ExpBP	34	406	1	saccade	Preparation	4706	4748	42	181.4203208	7.879874942	10.12
1	Amateur	ExpBP	34	406	1	saccade	Preparation	5450	5494	44	149.1088475	7.228941069	10.12
1	Amateur	ExpBP	34	406	1	saccade	Preparation	5790	5820	30	58.3089873	2.5300189	10.12
1	Amateur	ExpBP	34	406	1	saccade	Preparation	6210	6232	22	45.00048139	2.508425655	10.12
1	Amateur	ExpBP	34	406	1	saccade	Preparation	6540	6580	40	141.9821877	6.967281786	10.12
1	Amateur	ExpBP	34	406	1	saccade	Preparation	7966	7988	22	48.45540888	2.894418152	10.12
1	Amateur	ExpBP	34	406	1	saccade	Preparation	8676	8698	22	62.93927391	3.649125172	10.12
1	Amateur	ExpBP	34	406	1	saccade	Rally	9606	9630	24	73.85725844	4.018718428	10.12
1	Amateur	ExpBP	34	406	1	saccade	Rally	10034	10086	52	101.7241153	5.318939884	10.12
1	Amateur	ExpBP	34	406	1	saccade	Rally	11206	11226	20	39.81661745	2.857047708	10.12
1	Amateur	ExpBP	34	406	1	saccade	Freeze	12708	12728	20	39.83676505	2.587877023	10.12
1	Amateur	ExpBP	34	406	1	saccade	Response	13876	13894	18	33.04777753	2.013548851	10.12
1	Amateur	ExpBP	34	406	1	saccade	Response	14298	14330	32	72.63868116	3.489293687	10.12
1	Amateur	ExpBP	34	406	1	saccade	NA	17598	17618	20	42.96354879	2.471313303	10.12
1	Amateur	ExpBP	34	406	1	saccade	NA	17930	17956	26	78.82730269	3.298753463	10.12
1	Amateur	ExpBP	35	466	1	saccade	Fixation	1978	2090	112	270.5711109	11.75066593	6.24
1	Amateur	ExpBP	35	466	1	saccade	Preparation	2376	2408	32	126.8945645	5.941047957	6.24
1	Amateur	ExpBP	35	466	1	saccade	Preparation	3336	3376	40	170.4290487	7.484021961	6.24
1	Amateur	ExpBP	35	466	1	saccade	Preparation	4148	4194	46	153.1600712	7.42509039	6.24
1	Amateur	ExpBP	35	466	1	saccade	Preparation	4984	5022	38	116.5990829	5.428103071	6.24
1	Amateur	ExpBP	35	466	1	saccade	Rally	5602	5628	26	74.58870642	4.268774617	6.24
1	Amateur	ExpBP	35	466	1	saccade	Rally	6278	6310	32	78.88985122	3.732158245	6.24
1	Amateur	ExpBP	35	466	1	saccade	Rally	7572	7598	26	58.63352369	2.39616518	6.24
1	Amateur	ExpBP	35	466	1	saccade	Rally	7754	7774	20	35.72168004	1.907088583	6.24
1	Amateur	ExpBP	35	466	1	saccade	Rally	7988	8026	38	142.2959217	7.595247065	6.24
1	Amateur	ExpBP	35	466	1	saccade	Freeze	8996	9034	38	152.340724	6.553867645	6.24
1	Amateur	ExpBP	35	466	1	saccade	Response	9206	9252	46	195.1046376	8.15388222	6.24
1	Amateur	ExpBP	35	466	1	saccade	Response	9408	9440	32	97.59536272	4.723605949	6.24
1	Amateur	ExpBP	35	466	1	microsaccade	NA	10110	10120	10	57.93614632	0.664380945	6.24
1	Amateur	ExpBP	35	466	1	saccade	NA	11184	11196	12	30.15426753	1.647896814	6.24
1	Amateur	ExpBP	35	466	1	saccade	NA	13016	13030	14	32.32865795	2.000045152	6.24
1	Amateur	ExpBP	36	393	0	saccade	Preparation	2574	2618	44	297.4306294	12.14981903	5.76
1	Amateur	ExpBP	36	393	0	saccade	Preparation	3444	3464	20	44.12192341	3.398586792	5.76
1	Amateur	ExpBP	36	393	0	saccade	Preparation	4002	4062	60	244.591938	13.29529629	5.76
1	Amateur	ExpBP	36	393	0	saccade	Preparation	4250	4276	26	79.6839849	4.039363138	5.76
1	Amateur	ExpBP	36	393	0	saccade	Preparation	4920	4962	42	164.7559214	7.48899232	5.76
1	Amateur	ExpBP	36	393	0	saccade	Rally	5262	5344	82	290.2209345	15.79751974	5.76
1	Amateur	ExpBP	36	393	0	saccade	Rally	5522	5542	20	41.31101851	3.416856391	5.76
1	Amateur	ExpBP	36	393	0	saccade	Rally	6714	6740	26	50.78728704	3.381213859	5.76
1	Amateur	ExpBP	36	393	0	saccade	Rally	7062	7118	56	301.3410263	14.19978375	5.76
1	Amateur	ExpBP	36	393	0	saccade	Rally	7424	7478	54	259.3002484	12.07474511	5.76
1	Amateur	ExpBP	36	393	0	saccade	Rally	7718	7738	20	39.5376874	2.690084341	5.76
1	Amateur	ExpBP	36	393	0	saccade	Rally	7928	7998	70	237.2193737	14.82364779	5.76
1	Amateur	ExpBP	36	393	0	saccade	Response	9202	9220	18	34.08054064	2.325057765	5.76
1	Amateur	ExpBP	36	393	0	saccade	Response	10050	10076	26	68.49611832	3.41186708	5.76
1	Amateur	ExpBP	36	393	0	saccade	Response	10224	10246	22	60.66768683	3.997299072	5.76
1	Amateur	ExpBP	36	393	0	saccade	NA	11086	11156	70	86.19293489	5.836817852	5.76
1	Amateur	ExpBP	36	393	0	saccade	NA	11600	11620	20	39.76860131	2.357095028	5.76
1	Amateur	ExpBP	36	393	0	saccade	NA	12930	12966	36	55.08706132	2.885174513	5.76
1	Amateur	ExpBP	37	386	0	saccade	Preparation	2610	2642	32	84.35861382	3.82337727	7.08
1	Amateur	ExpBP	37	386	0	saccade	Preparation	3662	3682	20	42.6744915	2.804108719	7.08
1	Amateur	ExpBP	37	386	0	saccade	Preparation	4126	4192	66	245.8302901	14.42741153	7.08
1	Amateur	ExpBP	37	386	0	saccade	Preparation	4858	4878	20	47.5865958	2.902646916	7.08
1	Amateur	ExpBP	37	386	0	saccade	Preparation	5118	5186	68	322.8028213	19.05306563	7.08
1	Amateur	ExpBP	37	386	0	saccade	Preparation	5526	5578	52	251.3428945	12.85005478	7.08
1	Amateur	ExpBP	37	386	0	saccade	Preparation	5956	5978	22	49.91271106	2.917270826	7.08
1	Amateur	ExpBP	37	386	0	saccade	Preparation	6242	6280	38	101.2808517	4.503741481	7.08
1	Amateur	ExpBP	37	386	0	saccade	Rally	6778	6802	24	74.56192141	4.611470311	7.08
1	Amateur	ExpBP	37	386	0	saccade	Freeze	9632	9658	26	89.7984283	4.561847549	7.08
1	Amateur	ExpBP	37	386	0	saccade	Response	10678	10712	34	75.11022118	3.764647964	7.08
1	Amateur	ExpBP	37	386	0	saccade	NA	12216	12246	30	39.57265249	1.844746997	7.08
1	Amateur	ExpBP	37	386	0	saccade	NA	12558	12580	22	40.21743154	2.376435465	7.08
1	Amateur	ExpBP	37	386	0	saccade	NA	13552	13572	20	35.13569481	2.198621659	7.08
1	Amateur	ExpBP	37	386	0	saccade	NA	14172	14206	34	79.95691652	3.479547557	7.08
1	Amateur	ExpBP	38	564	0	saccade	Preparation	2696	2756	60	251.9459871	13.45908228	4.24
1	Amateur	ExpBP	38	564	0	saccade	Preparation	3226	3244	18	33.15215566	2.537048297	4.24
1	Amateur	ExpBP	38	564	0	saccade	Rally	3574	3606	32	120.6716147	5.317894455	4.24
1	Amateur	ExpBP	38	564	0	saccade	Rally	4176	4234	58	259.6313588	13.73504172	4.24
1	Amateur	ExpBP	38	564	0	saccade	Rally	4464	4488	24	64.95948218	3.645844308	4.24
1	Amateur	ExpBP	38	564	0	saccade	Rally	5352	5374	22	76.6715353	4.455726708	4.24
1	Amateur	ExpBP	38	564	0	saccade	Freeze	7002	7026	24	66.16640858	3.692715464	4.24
1	Amateur	ExpBP	38	564	0	saccade	Response	7282	7316	34	112.4651631	5.508079218	4.24
1	Amateur	ExpBP	38	564	0	saccade	Response	7564	7590	26	39.40499017	1.734472889	4.24
1	Amateur	ExpBP	38	564	0	saccade	NA	8182	8228	46	77.18546576	3.901148939	4.24
1	Amateur	ExpBP	38	564	0	saccade	NA	9860	9880	20	36.59793881	2.050305913	4.24
1	Amateur	ExpBP	38	564	0	saccade	NA	11006	11024	18	31.4622349	1.741923212	4.24
1	Amateur	ExpFC	1	15	1	saccade	Preparation	2504	2528	24	61.6851765	3.496929	9.6
1	Amateur	ExpFC	1	15	1	saccade	Preparation	2776	2804	28	73.59337266	3.292113456	9.6
1	Amateur	ExpFC	1	15	1	saccade	Preparation	2890	2940	50	233.5247799	11.02491478	9.6
1	Amateur	ExpFC	1	15	1	saccade	Preparation	4440	4466	26	56.36640844	2.735479952	9.6
1	Amateur	ExpFC	1	15	1	saccade	Preparation	4972	4992	20	38.07436966	1.891321874	9.6
1	Amateur	ExpFC	1	15	1	saccade	Preparation	6238	6256	18	30.80160101	2.149143645	9.6
1	Amateur	ExpFC	1	15	1	saccade	Preparation	6450	6470	20	37.8048479	2.31139525	9.6
1	Amateur	ExpFC	1	15	1	saccade	Preparation	8048	8098	50	125.4589826	6.90227751	9.6
1	Amateur	ExpFC	1	15	1	saccade	Preparation	8358	8390	32	73.26008139	3.907974793	9.6
1	Amateur	ExpFC	1	15	1	saccade	Preparation	9002	9046	44	268.9548061	11.95734887	9.6
1	Amateur	ExpFC	1	15	1	saccade	Rally	10350	10368	18	36.47270898	2.510268513	9.6
1	Amateur	ExpFC	1	15	1	saccade	Rally	10680	10736	56	251.6249543	12.69411203	9.6
1	Amateur	ExpFC	1	15	1	saccade	Rally	11504	11588	84	156.446061	11.90130435	9.6
1	Amateur	ExpFC	1	15	1	saccade	Rally	11748	11772	24	70.96460192	4.054639432	9.6
1	Amateur	ExpFC	1	15	1	saccade	Rally	11872	11910	38	146.7417126	6.887004615	9.6
1	Amateur	ExpFC	1	15	1	saccade	Response	12726	12770	44	164.5874334	7.551061661	9.6
1	Amateur	ExpFC	1	15	1	saccade	Response	12880	12902	22	36.62728662	2.531864831	9.6
1	Amateur	ExpFC	1	15	1	saccade	Response	13076	13134	58	210.4181951	11.33278018	9.6
1	Amateur	ExpFC	1	15	1	saccade	NA	15706	15720	14	31.56621612	2.097140163	9.6
1	Amateur	ExpFC	2	136	1	saccade	Preparation	2362	2386	24	56.31127285	3.043543409	5.72
1	Amateur	ExpFC	2	136	1	saccade	Preparation	2784	2842	58	239.3564165	11.70586395	5.72
1	Amateur	ExpFC	2	136	1	saccade	Preparation	3642	3684	42	165.1201064	8.250970038	5.72
1	Amateur	ExpFC	2	136	1	saccade	Preparation	4818	4850	32	104.1761682	4.962291757	5.72
1	Amateur	ExpFC	2	136	1	saccade	Rally	5060	5106	46	177.6095958	8.330896058	5.72
1	Amateur	ExpFC	2	136	1	saccade	Rally	5530	5568	38	139.2731655	6.17133659	5.72
1	Amateur	ExpFC	2	136	1	saccade	Rally	6004	6022	18	36.89254667	2.615928662	5.72
1	Amateur	ExpFC	2	136	1	saccade	Rally	6844	6870	26	87.58434292	3.987788383	5.72
1	Amateur	ExpFC	2	136	1	saccade	Rally	7094	7114	20	35.4176905	2.872429467	5.72
1	Amateur	ExpFC	2	136	1	saccade	Response	8664	8710	46	213.3042205	9.953333676	5.72
1	Amateur	ExpFC	2	136	1	saccade	Response	8998	9050	52	165.2319061	8.013161944	5.72
1	Amateur	ExpFC	2	136	1	saccade	NA	9970	10020	50	83.50982532	4.450334178	5.72
1	Amateur	ExpFC	2	136	1	saccade	NA	11838	11870	32	65.19344081	3.063176052	5.72
1	Amateur	ExpFC	2	136	1	saccade	NA	12654	12684	30	58.33766043	3.371843907	5.72
1	Amateur	ExpFC	3	354	1	saccade	Preparation	2570	2618	48	233.278077	10.13396262	6.04
1	Amateur	ExpFC	3	354	1	saccade	Preparation	2752	2772	20	32.57984845	2.663352346	6.04
1	Amateur	ExpFC	3	354	1	saccade	Preparation	4390	4412	22	48.67506882	2.787236274	6.04
1	Amateur	ExpFC	3	354	1	saccade	Rally	5910	5958	48	192.619395	8.179780416	6.04
1	Amateur	ExpFC	3	354	1	saccade	Rally	6128	6152	24	61.8473225	3.691731877	6.04
1	Amateur	ExpFC	3	354	1	saccade	Rally	6312	6344	32	126.0776626	5.435346663	6.04
1	Amateur	ExpFC	3	354	1	saccade	Rally	6596	6616	20	43.25351922	2.822792158	6.04
1	Amateur	ExpFC	3	354	1	saccade	Rally	6846	6876	30	82.88414218	4.360067011	6.04
1	Amateur	ExpFC	3	354	1	saccade	Rally	7162	7220	58	315.8611874	16.8857866	6.04
1	Amateur	ExpFC	3	354	1	saccade	Freeze	8350	8412	62	278.378387	13.67890723	6.04
1	Amateur	ExpFC	3	354	1	saccade	Freeze	8634	8652	18	36.73685887	2.365685868	6.04
1	Amateur	ExpFC	3	354	1	saccade	Response	9054	9100	46	249.460816	10.91146701	6.04
1	Amateur	ExpFC	3	354	1	saccade	Response	9356	9410	54	166.2178036	8.473860916	6.04
1	Amateur	ExpFC	4	493	1	saccade	Preparation	2408	2434	26	68.19443984	3.210013243	11.24
1	Amateur	ExpFC	4	493	1	saccade	Preparation	2612	2656	44	184.3840649	8.541297986	11.24
1	Amateur	ExpFC	4	493	1	saccade	Preparation	6342	6370	28	45.99092003	2.794665118	11.24
1	Amateur	ExpFC	4	493	1	saccade	Preparation	6998	7052	54	135.8841317	7.040940257	11.24
1	Amateur	ExpFC	4	493	1	saccade	Preparation	7144	7164	20	33.11349612	1.825489758	11.24
1	Amateur	ExpFC	4	493	1	saccade	Preparation	7966	8012	46	154.7631043	7.046658883	11.24
1	Amateur	ExpFC	4	493	1	saccade	Preparation	8390	8440	50	187.5372572	9.288854275	11.24
1	Amateur	ExpFC	4	493	1	saccade	Preparation	8656	8676	20	34.1791402	3.035353876	11.24
1	Amateur	ExpFC	4	493	1	saccade	Preparation	9022	9044	22	54.53469538	3.357947285	11.24
1	Amateur	ExpFC	4	493	1	saccade	Preparation	9330	9386	56	345.4440995	16.70012837	11.24
1	Amateur	ExpFC	4	493	1	saccade	Rally	10994	11058	64	111.1856412	7.180604369	11.24
1	Amateur	ExpFC	4	493	1	saccade	Rally	11204	11236	32	98.41010073	4.871705138	11.24
1	Amateur	ExpFC	4	493	1	saccade	Rally	12388	12438	50	196.8800275	9.413135868	11.24
1	Amateur	ExpFC	4	493	1	saccade	Rally	12686	12726	40	143.4781158	6.882342402	11.24
1	Amateur	ExpFC	4	493	1	saccade	Rally	13448	13470	22	60.32870047	3.420355057	11.24
1	Amateur	ExpFC	4	493	1	saccade	Freeze	13724	13744	20	31.71623323	2.158493205	11.24
1	Amateur	ExpFC	4	493	1	saccade	Freeze	13930	13984	54	134.5861109	7.712527046	11.24
1	Amateur	ExpFC	4	493	1	saccade	Response	14242	14288	46	100.0766309	5.889682119	11.24
1	Amateur	ExpFC	4	493	1	saccade	Response	14476	14498	22	46.72983977	2.210775111	11.24
1	Amateur	ExpFC	4	493	1	saccade	Response	14590	14630	40	121.9203003	5.730232372	11.24
1	Amateur	ExpFC	4	493	1	saccade	NA	15008	15060	52	216.1750423	10.27259502	11.24
1	Amateur	ExpFC	4	493	1	saccade	NA	15466	15538	72	118.5931012	8.076901649	11.24
1	Amateur	ExpFC	4	493	1	saccade	NA	16410	16442	32	61.49694403	2.293852203	11.24
1	Amateur	ExpFC	5	139	1	saccade	Preparation	2356	2386	30	60.77859101	3.346675097	9
1	Amateur	ExpFC	5	139	1	saccade	Preparation	2604	2664	60	269.1663689	15.60400224	9
1	Amateur	ExpFC	5	139	1	saccade	Preparation	2968	3008	40	206.1466847	8.70904394	9
1	Amateur	ExpFC	5	139	1	saccade	Preparation	3178	3222	44	207.7206133	9.241940152	9
1	Amateur	ExpFC	5	139	1	saccade	Preparation	3574	3598	24	62.87046067	3.759797929	9
1	Amateur	ExpFC	5	139	1	saccade	Preparation	4456	4484	28	79.53099663	3.821283717	9
1	Amateur	ExpFC	5	139	1	saccade	Preparation	4922	4962	40	160.8033144	8.059975062	9
1	Amateur	ExpFC	5	139	1	saccade	Preparation	5550	5590	40	111.4887263	5.356846805	9
1	Amateur	ExpFC	5	139	1	saccade	Preparation	5816	5846	30	62.57877036	3.609353244	9
1	Amateur	ExpFC	5	139	1	saccade	Preparation	6392	6424	32	100.4371928	4.497750037	9
1	Amateur	ExpFC	5	139	1	saccade	Preparation	7442	7462	20	42.04898691	2.903479434	9
1	Amateur	ExpFC	5	139	1	saccade	Preparation	7690	7728	38	98.66677886	4.915446144	9
1	Amateur	ExpFC	5	139	1	saccade	Rally	8550	8578	28	76.33045297	4.295964481	9
1	Amateur	ExpFC	5	139	1	saccade	Rally	9314	9378	64	288.0983777	15.68978907	9
1	Amateur	ExpFC	5	139	1	saccade	Rally	9568	9594	26	92.38851011	4.776162311	9
1	Amateur	ExpFC	5	139	1	saccade	Rally	9812	9832	20	47.49263759	3.377761978	9
1	Amateur	ExpFC	5	139	1	saccade	Rally	10562	10588	26	51.96352495	2.314002352	9
1	Amateur	ExpFC	5	139	1	saccade	Rally	10880	10904	24	48.72597998	3.133504158	9
1	Amateur	ExpFC	5	139	1	saccade	Freeze	11732	11768	36	82.57384211	3.918067829	9
1	Amateur	ExpFC	5	139	1	saccade	Response	12002	12044	42	88.36995431	4.161054322	9
1	Amateur	ExpFC	5	139	1	saccade	Response	12218	12276	58	211.3844725	11.443197	9
1	Amateur	ExpFC	5	139	1	saccade	NA	12518	12602	84	133.3820727	7.523692051	9
1	Amateur	ExpFC	5	139	1	saccade	NA	14216	14244	28	38.50470913	2.325656548	9
1	Amateur	ExpFC	6	343	1	saccade	Preparation	2470	2498	28	99.86208302	4.268096943	6.64
1	Amateur	ExpFC	6	343	1	saccade	Preparation	2612	2660	48	189.6968239	9.204552122	6.64
1	Amateur	ExpFC	6	343	1	saccade	Preparation	3154	3180	26	39.80848308	2.513904755	6.64
1	Amateur	ExpFC	6	343	1	saccade	Preparation	3882	3910	28	75.1734802	3.76507256	6.64
1	Amateur	ExpFC	6	343	1	saccade	Rally	6252	6278	26	49.11669421	2.497162141	6.64
1	Amateur	ExpFC	6	343	1	saccade	Rally	6690	6728	38	210.5240938	9.001561164	6.64
1	Amateur	ExpFC	6	343	1	saccade	Rally	7982	8044	62	240.1186109	13.13041324	6.64
1	Amateur	ExpFC	6	343	1	saccade	Rally	8552	8592	40	150.8176555	7.867425567	6.64
1	Amateur	ExpFC	6	343	1	saccade	Response	9678	9734	56	211.1875783	11.41607418	6.64
1	Amateur	ExpFC	7	577	1	saccade	Preparation	2362	2384	22	51.23080153	3.17068923	5.92
1	Amateur	ExpFC	7	577	1	saccade	Preparation	2700	2740	40	111.6255384	5.471679311	5.92
1	Amateur	ExpFC	7	577	1	saccade	Preparation	3056	3090	34	56.34390939	3.946145508	5.92
1	Amateur	ExpFC	7	577	1	saccade	Preparation	3222	3258	36	110.0149782	6.025497337	5.92
1	Amateur	ExpFC	7	577	1	saccade	Preparation	3684	3750	66	270.7964116	16.45141196	5.92
1	Amateur	ExpFC	7	577	1	saccade	Preparation	4482	4500	18	31.67803064	2.935518226	5.92
1	Amateur	ExpFC	7	577	1	saccade	Rally	5340	5376	36	155.6054148	6.788251954	5.92
1	Amateur	ExpFC	7	577	1	saccade	Rally	5698	5742	44	261.4081082	11.69210237	5.92
1	Amateur	ExpFC	7	577	1	saccade	Rally	5980	6000	20	55.72045966	3.61220542	5.92
1	Amateur	ExpFC	7	577	1	saccade	Rally	6704	6750	46	146.9082031	6.653457752	5.92
1	Amateur	ExpFC	7	577	1	saccade	Rally	7158	7206	48	212.6049107	10.09302266	5.92
1	Amateur	ExpFC	7	577	1	saccade	Freeze	8686	8712	26	103.8205116	5.250027895	5.92
1	Amateur	ExpFC	7	577	1	saccade	Response	9234	9306	72	152.6586733	9.212369086	5.92
1	Amateur	ExpFC	7	577	1	saccade	NA	10472	10538	66	69.92503504	4.962610051	5.92
1	Amateur	ExpFC	7	577	1	saccade	NA	12104	12128	24	44.4461275	3.000884581	5.92
1	Amateur	ExpFC	8	143	1	saccade	Preparation	2920	2960	40	151.3171452	6.384099497	11.4
1	Amateur	ExpFC	8	143	1	saccade	Preparation	3280	3300	20	35.12575302	2.348570001	11.4
1	Amateur	ExpFC	8	143	1	saccade	Preparation	4728	4780	52	172.5990673	7.784057541	11.4
1	Amateur	ExpFC	8	143	1	saccade	Preparation	10314	10334	20	35.39946115	2.148594575	11.4
1	Amateur	ExpFC	8	143	1	saccade	Preparation	10434	10466	32	132.7979036	5.773099412	11.4
1	Amateur	ExpFC	8	143	1	saccade	Rally	10908	10948	40	150.6909037	7.033839547	11.4
1	Amateur	ExpFC	8	143	1	saccade	Rally	11142	11160	18	33.08406867	2.317141785	11.4
1	Amateur	ExpFC	8	143	1	saccade	Rally	11344	11368	24	52.84245003	3.030418857	11.4
1	Amateur	ExpFC	8	143	1	saccade	Rally	12442	12502	60	256.6708009	12.80129074	11.4
1	Amateur	ExpFC	8	143	1	saccade	Rally	13034	13076	42	183.2387265	8.537938561	11.4
1	Amateur	ExpFC	8	143	1	saccade	Freeze	13884	13924	40	128.495275	6.368019182	11.4
1	Amateur	ExpFC	8	143	1	saccade	Response	14414	14444	30	49.8664702	3.830826927	11.4
1	Amateur	ExpFC	8	143	1	saccade	NA	16576	16600	24	44.7259603	3.357235025	11.4
1	Amateur	ExpFC	9	640	1	saccade	Preparation	2430	2458	28	91.79304603	4.274989046	8.8
1	Amateur	ExpFC	9	640	1	saccade	Preparation	4488	4508	20	34.83753184	2.586152019	8.8
1	Amateur	ExpFC	9	640	1	saccade	Preparation	5578	5662	84	197.9113193	13.16471904	8.8
1	Amateur	ExpFC	9	640	1	saccade	Preparation	5728	5748	20	39.68452375	2.960020289	8.8
1	Amateur	ExpFC	9	640	1	saccade	Preparation	5878	5898	20	37.43802946	2.37933257	8.8
1	Amateur	ExpFC	9	640	1	saccade	Preparation	6328	6352	24	78.81731869	4.227447009	8.8
1	Amateur	ExpFC	9	640	1	saccade	Preparation	6714	6774	60	210.0738771	11.25610809	8.8
1	Amateur	ExpFC	9	640	1	saccade	Rally	8254	8298	44	184.652973	7.69273898	8.8
1	Amateur	ExpFC	9	640	1	saccade	Rally	9032	9054	22	55.13306313	3.23221156	8.8
1	Amateur	ExpFC	9	640	1	saccade	Rally	10602	10628	26	63.15085787	3.450200062	8.8
1	Amateur	ExpFC	9	640	1	saccade	Freeze	11220	11236	16	30.34047997	2.896842156	8.8
1	Amateur	ExpFC	9	640	1	saccade	NA	12892	12950	58	116.4459999	6.331505565	8.8
1	Amateur	ExpFC	9	640	1	saccade	NA	13796	13818	22	40.46186476	2.036553816	8.8
1	Amateur	ExpFC	9	640	1	saccade	NA	14054	14094	40	63.02745632	3.664483298	8.8
1	Amateur	ExpFC	10	393	1	saccade	Preparation	4288	4312	24	60.24849376	3.737542319	5.76
1	Amateur	ExpFC	10	393	1	saccade	Rally	6290	6366	76	201.5084617	12.32712198	5.76
1	Amateur	ExpFC	10	393	1	saccade	Rally	6562	6592	30	66.49719787	3.688624773	5.76
1	Amateur	ExpFC	10	393	1	saccade	Freeze	8336	8362	26	73.48244212	4.030439654	5.76
1	Amateur	ExpFC	10	393	1	saccade	Response	8746	8800	54	204.3488273	10.17059449	5.76
1	Amateur	ExpFC	10	393	1	saccade	NA	9968	10008	40	76.33688181	3.399170021	5.76
1	Amateur	ExpFC	10	393	1	saccade	NA	10184	10216	32	60.43543662	3.185141006	5.76
1	Amateur	ExpFC	10	393	1	saccade	NA	11414	11432	18	35.84718748	2.577482609	5.76
1	Amateur	ExpFC	10	393	1	saccade	NA	11988	12050	62	219.783208	10.98644235	5.76
1	Amateur	ExpFC	10	393	1	saccade	NA	12056	12140	84	159.4086953	10.65980604	5.76
1	Amateur	ExpFC	11	409	1	saccade	Preparation	2684	2748	64	273.9534173	15.76091994	5.08
1	Amateur	ExpFC	11	409	1	saccade	Preparation	3274	3294	20	38.11317423	2.777606281	5.08
1	Amateur	ExpFC	11	409	1	saccade	Preparation	3704	3722	18	33.25651853	2.647853258	5.08
1	Amateur	ExpFC	11	409	1	saccade	Rally	4366	4392	26	76.55291781	3.909585491	5.08
1	Amateur	ExpFC	11	409	1	saccade	Rally	4564	4600	36	90.8706164	5.221694275	5.08
1	Amateur	ExpFC	11	409	1	saccade	Rally	4808	4854	46	253.8994374	11.87857028	5.08
1	Amateur	ExpFC	11	409	1	saccade	Rally	5098	5122	24	82.03208595	4.456434211	5.08
1	Amateur	ExpFC	11	409	1	saccade	Rally	5820	5850	30	72.71641974	3.428639789	5.08
1	Amateur	ExpFC	11	409	1	saccade	Rally	6252	6290	38	87.07138336	5.449789249	5.08
1	Amateur	ExpFC	11	409	1	saccade	Response	8066	8130	64	232.3217666	12.77586405	5.08
1	Amateur	ExpFC	11	409	1	saccade	Response	8262	8284	22	48.37279401	2.786826584	5.08
1	Amateur	ExpFC	11	409	1	saccade	NA	8392	8444	52	222.8553545	10.58160052	5.08
1	Amateur	ExpFC	11	409	1	saccade	NA	10822	10856	34	58.79590653	2.864556813	5.08
1	Amateur	ExpFC	12	67	1	saccade	Preparation	4894	4950	56	344.3826887	16.50390985	11.32
1	Amateur	ExpFC	12	67	1	saccade	Preparation	5614	5682	68	244.4081947	14.88089383	11.32
1	Amateur	ExpFC	12	67	1	saccade	Preparation	6324	6360	36	102.4131329	5.370442231	11.32
1	Amateur	ExpFC	12	67	1	saccade	Preparation	6646	6682	36	125.1423637	5.825277691	11.32
1	Amateur	ExpFC	12	67	1	saccade	Preparation	7526	7562	36	116.4548416	6.102846635	11.32
1	Amateur	ExpFC	12	67	1	saccade	Preparation	7794	7828	34	90.03151518	4.879579077	11.32
1	Amateur	ExpFC	12	67	1	saccade	Preparation	8282	8304	22	56.22078841	3.124395324	11.32
1	Amateur	ExpFC	12	67	1	saccade	Preparation	8572	8598	26	66.0738914	3.349638263	11.32
1	Amateur	ExpFC	12	67	1	saccade	Preparation	8888	8960	72	266.0274651	16.45894864	11.32
1	Amateur	ExpFC	12	67	1	saccade	Preparation	10524	10550	26	52.23203088	1.958523856	11.32
1	Amateur	ExpFC	12	67	1	saccade	Rally	10702	10724	22	61.10363021	3.721309623	11.32
1	Amateur	ExpFC	12	67	1	saccade	Rally	10872	10910	38	145.4960792	7.250817109	11.32
1	Amateur	ExpFC	12	67	1	saccade	Rally	11262	11306	44	158.1391129	7.616558665	11.32
1	Amateur	ExpFC	12	67	1	saccade	Rally	11744	11762	18	31.57482581	2.539857105	11.32
1	Amateur	ExpFC	12	67	1	saccade	Rally	12568	12592	24	76.72936025	4.225526635	11.32
1	Amateur	ExpFC	12	67	1	saccade	Response	14336	14360	24	45.64621397	2.533441516	11.32
1	Amateur	ExpFC	12	67	1	saccade	NA	14898	14968	70	218.5400495	34.61955034	11.32
1	Amateur	ExpFC	12	67	1	saccade	NA	14974	15034	60	144.2400164	39.25239269	11.32
1	Amateur	ExpFC	12	67	1	saccade	NA	16670	16684	14	30.45993106	1.639272726	11.32
1	Amateur	ExpFC	13	386	1	microsaccade	Preparation	2260	2268	8	45.91903336	0.355687502	7.08
1	Amateur	ExpFC	13	386	1	saccade	Preparation	2568	2594	26	58.41640373	2.840976537	7.08
1	Amateur	ExpFC	13	386	1	saccade	Preparation	2760	2782	22	49.61556459	2.692602773	7.08
1	Amateur	ExpFC	13	386	1	saccade	Preparation	3104	3172	68	248.3494824	14.05445046	7.08
1	Amateur	ExpFC	13	386	1	saccade	Preparation	3386	3404	18	36.8949485	2.512734914	7.08
1	Amateur	ExpFC	13	386	1	saccade	Preparation	4614	4638	24	46.91202405	2.748423854	7.08
1	Amateur	ExpFC	13	386	1	saccade	Preparation	4914	4956	42	130.4088724	7.080361203	7.08
1	Amateur	ExpFC	13	386	1	saccade	Preparation	5286	5308	22	50.1571954	3.306228276	7.08
1	Amateur	ExpFC	13	386	1	saccade	Preparation	5790	5814	24	59.57380632	3.816233061	7.08
1	Amateur	ExpFC	13	386	1	saccade	Rally	6402	6438	36	100.4823244	6.266547243	7.08
1	Amateur	ExpFC	13	386	1	saccade	Rally	6712	6740	28	81.61146994	4.473986887	7.08
1	Amateur	ExpFC	13	386	1	saccade	Rally	7260	7280	20	46.84017773	3.156914839	7.08
1	Amateur	ExpFC	13	386	1	saccade	Freeze	9464	9484	20	46.5641893	2.853968743	7.08
1	Amateur	ExpFC	13	386	1	saccade	Response	10122	10168	46	187.771768	9.691818973	7.08
1	Amateur	ExpFC	13	386	1	saccade	Response	10326	10390	64	163.9527332	9.934943118	7.08
1	Amateur	ExpFC	13	386	1	saccade	NA	11796	11824	28	77.95443557	1.913794143	7.08
1	Amateur	ExpFC	13	386	1	saccade	NA	12162	12184	22	55.48927824	3.267258517	7.08
1	Amateur	ExpFC	13	386	1	saccade	NA	13044	13082	38	138.8897139	6.977806511	7.08
1	Amateur	ExpFC	14	142	1	saccade	Preparation	3422	3448	26	71.24643009	3.352034917	11.24
1	Amateur	ExpFC	14	142	1	saccade	Preparation	4738	4780	42	155.4471185	7.315643065	11.24
1	Amateur	ExpFC	14	142	1	saccade	Preparation	5828	5860	32	60.76123867	3.025044891	11.24
1	Amateur	ExpFC	14	142	1	saccade	Preparation	6318	6396	78	207.9174673	13.30742795	11.24
1	Amateur	ExpFC	14	142	1	saccade	Preparation	6674	6720	46	208.482835	8.984564555	11.24
1	Amateur	ExpFC	14	142	1	saccade	Preparation	7380	7414	34	69.71488865	3.656065003	11.24
1	Amateur	ExpFC	14	142	1	saccade	Preparation	8258	8300	42	145.8835503	6.758808252	11.24
1	Amateur	ExpFC	14	142	1	saccade	Preparation	9008	9082	74	333.4312732	20.30868939	11.24
1	Amateur	ExpFC	14	142	1	saccade	Preparation	9302	9324	22	62.86645866	3.508655917	11.24
1	Amateur	ExpFC	14	142	1	saccade	Preparation	9896	9924	28	69.43969992	3.223960196	11.24
1	Amateur	ExpFC	14	142	1	saccade	Preparation	10484	10522	38	94.74906398	5.169239521	11.24
1	Amateur	ExpFC	14	142	1	saccade	Rally	10716	10766	50	203.6265776	10.32045273	11.24
1	Amateur	ExpFC	14	142	1	saccade	Rally	10964	10984	20	36.61432404	2.808463457	11.24
1	Amateur	ExpFC	14	142	1	saccade	Rally	11186	11208	22	54.42136736	3.535539154	11.24
1	Amateur	ExpFC	14	142	1	saccade	Rally	12154	12182	28	110.2108736	4.902878559	11.24
1	Amateur	ExpFC	14	142	1	saccade	Freeze	13828	13850	22	51.81658277	3.168742999	11.24
1	Amateur	ExpFC	14	142	1	saccade	Response	14074	14094	20	36.4274131	2.288309155	11.24
1	Amateur	ExpFC	14	142	1	saccade	Response	14256	14342	86	131.1595133	9.077226165	11.24
1	Amateur	ExpFC	14	142	1	saccade	Response	14474	14540	66	148.9208787	9.098348198	11.24
1	Amateur	ExpFC	14	142	1	saccade	NA	16286	16310	24	43.10500783	2.134520302	11.24
1	Amateur	ExpFC	14	142	1	saccade	NA	16672	16738	66	66.12817932	4.613645964	11.24
1	Amateur	ExpFC	15	438	0	saccade	Preparation	2394	2416	22	48.75037743	3.298327495	7.72
1	Amateur	ExpFC	15	438	0	saccade	Preparation	4948	4982	34	86.00639191	4.589916892	7.72
1	Amateur	ExpFC	15	438	0	saccade	Preparation	6184	6206	22	48.95545348	2.907383182	7.72
1	Amateur	ExpFC	15	438	0	saccade	Preparation	6454	6474	20	35.76435551	2.892147847	7.72
1	Amateur	ExpFC	15	438	0	saccade	Rally	7290	7350	60	95.93080449	6.025312574	7.72
1	Amateur	ExpFC	15	438	0	saccade	Rally	8720	8752	32	86.96999626	3.932741082	7.72
1	Amateur	ExpFC	15	438	0	saccade	Rally	9304	9354	50	138.4955354	6.653825757	7.72
1	Amateur	ExpFC	15	438	0	saccade	Freeze	10504	10546	42	203.523135	9.171011448	7.72
1	Amateur	ExpFC	15	438	0	saccade	Response	10764	10794	30	131.1079387	5.610552104	7.72
1	Amateur	ExpFC	15	438	0	saccade	NA	12134	12206	72	164.7293011	11.80108863	7.72
1	Amateur	ExpFC	15	438	0	saccade	NA	12562	12610	48	113.4734826	5.474898962	7.72
1	Amateur	ExpFC	15	438	0	saccade	NA	13698	13722	24	37.13825521	2.104837778	7.72
1	Amateur	ExpFC	16	218	1	saccade	Preparation	2412	2432	20	36.56738472	2.174698787	8.72
1	Amateur	ExpFC	16	218	1	saccade	Preparation	2670	2708	38	156.6394945	6.937482845	8.72
1	Amateur	ExpFC	16	218	1	saccade	Preparation	2896	2964	68	298.4919292	17.57230647	8.72
1	Amateur	ExpFC	16	218	1	saccade	Preparation	3608	3654	46	159.2613332	8.534135187	8.72
1	Amateur	ExpFC	16	218	1	saccade	Preparation	3786	3808	22	60.02701434	3.285226399	8.72
1	Amateur	ExpFC	16	218	1	saccade	Preparation	4304	4366	62	287.0384473	15.08570105	8.72
1	Amateur	ExpFC	16	218	1	saccade	Preparation	4570	4612	42	148.1062407	7.71833613	8.72
1	Amateur	ExpFC	16	218	1	saccade	Preparation	4918	5038	120	318.6325355	28.2495546	8.72
1	Amateur	ExpFC	16	218	1	saccade	Preparation	5222	5244	22	61.56721063	3.420343929	8.72
1	Amateur	ExpFC	16	218	1	saccade	Preparation	5868	5890	22	35.58132446	1.895584999	8.72
1	Amateur	ExpFC	16	218	1	saccade	Preparation	6112	6132	20	32.83852692	2.394680891	8.72
1	Amateur	ExpFC	16	218	1	saccade	Preparation	6316	6368	52	228.5672197	11.65636566	8.72
1	Amateur	ExpFC	16	218	1	saccade	Preparation	6602	6626	24	67.06501212	3.907718318	8.72
1	Amateur	ExpFC	16	218	1	saccade	Preparation	7918	7974	56	232.2791876	11.45431391	8.72
1	Amateur	ExpFC	16	218	1	saccade	Rally	8180	8200	20	38.17833024	2.711500094	8.72
1	Amateur	ExpFC	16	218	1	saccade	Rally	8340	8378	38	96.07966031	6.275570201	8.72
1	Amateur	ExpFC	16	218	1	saccade	Rally	8644	8674	30	75.22351577	4.260357732	8.72
1	Amateur	ExpFC	16	218	1	saccade	Rally	8856	8876	20	39.76333518	3.159326179	8.72
1	Amateur	ExpFC	16	218	1	saccade	Rally	9166	9190	24	81.06471011	4.079629457	8.72
1	Amateur	ExpFC	16	218	1	saccade	Rally	9814	9842	28	112.7750693	5.286196662	8.72
1	Amateur	ExpFC	16	218	1	saccade	Response	11840	11892	52	111.3252263	6.038958239	8.72
1	Amateur	ExpFC	16	218	1	saccade	Response	12070	12096	26	57.32354534	2.53634936	8.72
1	Amateur	ExpFC	17	9	0	saccade	Preparation	2584	2628	44	187.8715589	8.420287203	6.2
1	Amateur	ExpFC	17	9	0	saccade	Preparation	2842	2922	80	258.5925123	14.76655335	6.2
1	Amateur	ExpFC	17	9	0	saccade	Rally	6496	6518	22	50.84747216	3.030462815	6.2
1	Amateur	ExpFC	17	9	0	saccade	Rally	6690	6712	22	49.21885665	3.315659301	6.2
1	Amateur	ExpFC	17	9	0	saccade	Rally	7608	7628	20	39.51972229	2.556002456	6.2
1	Amateur	ExpFC	17	9	0	saccade	Response	9148	9170	22	50.43030091	2.943445689	6.2
1	Amateur	ExpFC	17	9	0	saccade	Response	9174	9216	42	140.0069034	5.932370041	6.2
1	Amateur	ExpFC	17	9	0	saccade	Response	9220	9264	44	128.7266477	5.452851981	6.2
1	Amateur	ExpFC	17	9	0	saccade	Response	9736	9790	54	251.8999256	12.61198953	6.2
1	Amateur	ExpFC	17	9	0	saccade	Response	10336	10358	22	53.4220666	3.574200766	6.2
1	Amateur	ExpFC	17	9	0	saccade	Response	10728	10746	18	38.48260451	2.995020295	6.2
1	Amateur	ExpFC	17	9	0	microsaccade	NA	12058	12068	10	53.38964623	0.508049838	6.2
1	Amateur	ExpFC	17	9	0	saccade	NA	12962	13020	58	167.1933136	8.77789882	6.2
1	Amateur	ExpFC	17	9	0	saccade	NA	13590	13626	36	117.7126273	5.370106766	6.2
1	Amateur	ExpFC	18	555	1	saccade	Preparation	2366	2384	18	31.22696151	2.76448466	12.72
1	Amateur	ExpFC	18	555	1	saccade	Preparation	2482	2532	50	213.5819497	10.9815349	12.72
1	Amateur	ExpFC	18	555	1	saccade	Preparation	4618	4642	24	56.15829614	3.36652693	12.72
1	Amateur	ExpFC	18	555	1	saccade	Preparation	6140	6184	44	161.6507849	9.161329333	12.72
1	Amateur	ExpFC	18	555	1	saccade	Preparation	6656	6696	40	142.4102171	7.056629257	12.72
1	Amateur	ExpFC	18	555	1	saccade	Preparation	7314	7358	44	210.4765765	9.284637038	12.72
1	Amateur	ExpFC	18	555	1	saccade	Preparation	8500	8520	20	40.85016187	2.967186512	12.72
1	Amateur	ExpFC	18	555	1	saccade	Preparation	9304	9346	42	186.6312598	8.189420051	12.72
1	Amateur	ExpFC	18	555	1	saccade	Preparation	9662	9706	44	193.2464947	8.851437655	12.72
1	Amateur	ExpFC	18	555	1	saccade	Preparation	10518	10562	44	163.4631338	6.267081699	12.72
1	Amateur	ExpFC	18	555	1	saccade	Preparation	10606	10666	60	256.6351116	13.99321702	12.72
1	Amateur	ExpFC	18	555	1	saccade	Preparation	11038	11060	22	43.05281059	3.530066216	12.72
1	Amateur	ExpFC	18	555	1	saccade	Preparation	11224	11270	46	208.0269466	9.620970568	12.72
1	Amateur	ExpFC	18	555	1	saccade	Preparation	11572	11596	24	74.65902792	4.104549244	12.72
1	Amateur	ExpFC	18	555	1	saccade	Rally	12070	12096	26	75.88966003	4.215043378	12.72
1	Amateur	ExpFC	18	555	1	saccade	Rally	12354	12374	20	38.81785414	2.825289964	12.72
1	Amateur	ExpFC	18	555	1	saccade	Rally	12644	12678	34	123.0943022	6.273699409	12.72
1	Amateur	ExpFC	18	555	1	saccade	Rally	13762	13830	68	150.2794958	10.69100478	12.72
1	Amateur	ExpFC	18	555	1	saccade	Rally	14012	14034	22	45.59755284	3.240668006	12.72
1	Amateur	ExpFC	18	555	1	saccade	Rally	14496	14548	52	257.2469152	12.70868536	12.72
1	Amateur	ExpFC	18	555	1	saccade	Rally	14946	14990	44	191.9521874	8.789553019	12.72
1	Amateur	ExpFC	18	555	1	saccade	Freeze	15230	15272	42	178.2352279	8.634935602	12.72
1	Amateur	ExpFC	18	555	1	saccade	Response	15738	15768	30	54.52641928	2.603429817	12.72
1	Amateur	ExpFC	18	555	1	saccade	Response	15894	15942	48	207.0801848	9.984188142	12.72
1	Amateur	ExpFC	18	555	1	saccade	NA	16264	16320	56	42.58935841	2.80942888	12.72
1	Amateur	ExpFC	19	564	1	saccade	Preparation	2752	2814	62	227.6227658	13.0475257	4.24
1	Amateur	ExpFC	19	564	1	saccade	Preparation	3280	3298	18	32.94888238	2.734668199	4.24
1	Amateur	ExpFC	19	564	1	saccade	Rally	3878	3916	38	138.3038666	7.109633581	4.24
1	Amateur	ExpFC	19	564	1	saccade	Rally	4136	4176	40	188.5036159	8.829237175	4.24
1	Amateur	ExpFC	19	564	1	saccade	Rally	4378	4400	22	70.07638011	4.102249719	4.24
1	Amateur	ExpFC	19	564	1	saccade	Rally	4656	4674	18	31.96639681	2.206144904	4.24
1	Amateur	ExpFC	19	564	1	saccade	Rally	5426	5450	24	73.38525209	4.402491953	4.24
1	Amateur	ExpFC	19	564	1	saccade	Freeze	6790	6810	20	37.54619854	2.533266239	4.24
1	Amateur	ExpFC	19	564	1	saccade	Response	7100	7122	22	49.7192518	3.04226238	4.24
1	Amateur	ExpFC	19	564	1	saccade	Response	7302	7322	20	44.60758904	2.551262821	4.24
1	Amateur	ExpFC	19	564	1	microsaccade	NA	9240	9254	14	30.93366653	0.933249447	4.24
1	Amateur	ExpFC	20	86	1	saccade	Preparation	2488	2538	50	202.2065396	9.898215227	9.88
1	Amateur	ExpFC	20	86	1	saccade	Preparation	3528	3590	62	307.1215435	15.31621242	9.88
1	Amateur	ExpFC	20	86	1	saccade	Preparation	4040	4066	26	83.61556569	3.988694193	9.88
1	Amateur	ExpFC	20	86	1	saccade	Preparation	4334	4408	74	315.1026752	19.65853867	9.88
1	Amateur	ExpFC	20	86	1	saccade	Preparation	4644	4664	20	37.15405395	2.107391883	9.88
1	Amateur	ExpFC	20	86	1	saccade	Preparation	5134	5176	42	154.7899678	6.853328404	9.88
1	Amateur	ExpFC	20	86	1	saccade	Preparation	5344	5368	24	46.4680062	2.541915508	9.88
1	Amateur	ExpFC	20	86	1	saccade	Preparation	5552	5588	36	86.3924078	4.254603538	9.88
1	Amateur	ExpFC	20	86	1	saccade	Preparation	5908	5966	58	228.1427823	11.41792465	9.88
1	Amateur	ExpFC	20	86	1	saccade	Preparation	6454	6514	60	221.2262829	10.88704629	9.88
1	Amateur	ExpFC	20	86	1	saccade	Preparation	7610	7668	58	213.2948724	12.37157797	9.88
1	Amateur	ExpFC	20	86	1	saccade	Preparation	8074	8094	20	32.32096688	2.205901923	9.88
1	Amateur	ExpFC	20	86	1	saccade	Preparation	8444	8472	28	74.03035323	2.985871404	9.88
1	Amateur	ExpFC	20	86	1	saccade	Preparation	9096	9136	40	80.61231869	4.370642188	9.88
1	Amateur	ExpFC	20	86	1	saccade	Rally	9328	9364	36	95.64278188	4.741906775	9.88
1	Amateur	ExpFC	20	86	1	saccade	Rally	9550	9586	36	77.89378618	4.964438885	9.88
1	Amateur	ExpFC	20	86	1	saccade	Rally	9776	9818	42	134.702931	7.175315634	9.88
1	Amateur	ExpFC	20	86	1	saccade	Rally	10608	10630	22	45.4332293	2.734856083	9.88
1	Amateur	ExpFC	20	86	1	saccade	Rally	10830	10850	20	38.92128756	2.61502522	9.88
1	Amateur	ExpFC	20	86	1	saccade	Rally	11810	11832	22	56.2085147	3.806833233	9.88
1	Amateur	ExpFC	20	86	1	saccade	Freeze	12422	12444	22	66.79950935	3.718696366	9.88
1	Amateur	ExpFC	20	86	1	saccade	Response	12852	12888	36	125.8229431	5.532237041	9.88
1	Amateur	ExpFC	20	86	1	saccade	Response	13018	13052	34	112.6777934	4.593807064	9.88
1	Amateur	ExpFC	20	86	1	saccade	Response	13154	13208	54	252.8285281	12.9798363	9.88
1	Amateur	ExpFC	20	86	1	saccade	NA	13454	13594	140	91.15809399	12.6440696	9.88
1	Amateur	ExpFC	20	86	1	saccade	NA	15050	15070	20	40.61845024	2.020343779	9.88
1	Amateur	ExpFC	21	389	1	saccade	Fixation	306	342	36	63.33223547	2.899372434	11.08
1	Amateur	ExpFC	21	389	1	saccade	Fixation	354	394	40	43.44205134	1.878086063	11.08
1	Amateur	ExpFC	21	389	1	saccade	Preparation	2514	2554	40	157.308745	7.600172646	11.08
1	Amateur	ExpFC	21	389	1	saccade	Preparation	3444	3514	70	212.8954331	12.42802987	11.08
1	Amateur	ExpFC	21	389	1	saccade	Preparation	4120	4144	24	57.33279973	2.940048356	11.08
1	Amateur	ExpFC	21	389	1	saccade	Preparation	4680	4718	38	174.1229474	7.990352767	11.08
1	Amateur	ExpFC	21	389	1	saccade	Preparation	4992	5048	56	212.9115171	11.13291615	11.08
1	Amateur	ExpFC	21	389	1	saccade	Preparation	10330	10370	40	117.3707666	6.442698746	11.08
1	Amateur	ExpFC	21	389	1	saccade	Rally	10908	10930	22	48.56115989	3.017722832	11.08
1	Amateur	ExpFC	21	389	1	saccade	Rally	11128	11148	20	42.3772843	2.632227968	11.08
1	Amateur	ExpFC	21	389	1	saccade	Rally	12326	12344	18	37.91269082	2.877995839	11.08
1	Amateur	ExpFC	21	389	1	saccade	Rally	12986	13004	18	32.84544908	2.561981521	11.08
1	Amateur	ExpFC	21	389	1	saccade	Freeze	13714	13760	46	264.8673106	11.50252959	11.08
1	Amateur	ExpFC	21	389	1	saccade	Response	14012	14060	48	213.0223342	10.97589331	11.08
1	Amateur	ExpFC	21	389	1	saccade	Response	14266	14312	46	178.7614435	8.94268824	11.08
1	Amateur	ExpFC	21	389	1	saccade	NA	15528	15592	64	107.6251793	6.89783162	11.08
1	Amateur	ExpFC	21	389	1	saccade	NA	15826	15858	32	51.66161631	2.532646409	11.08
1	Amateur	ExpFC	21	389	1	saccade	NA	16708	16754	46	108.7518885	5.888922216	11.08
1	Amateur	ExpFC	22	482	1	saccade	Preparation	2522	2566	44	172.1781859	8.294326655	10.2
1	Amateur	ExpFC	22	482	1	saccade	Preparation	4902	4944	42	113.9907244	5.738873842	10.2
1	Amateur	ExpFC	22	482	1	saccade	Preparation	5246	5268	22	56.60297695	3.464452652	10.2
1	Amateur	ExpFC	22	482	1	saccade	Preparation	5508	5550	42	125.3090285	5.67757279	10.2
1	Amateur	ExpFC	22	482	1	saccade	Preparation	6172	6226	54	251.5065469	13.39661014	10.2
1	Amateur	ExpFC	22	482	1	saccade	Preparation	7534	7602	68	218.0533532	13.43971056	10.2
1	Amateur	ExpFC	22	482	1	saccade	Preparation	8536	8564	28	75.63961148	3.598567162	10.2
1	Amateur	ExpFC	22	482	1	saccade	Rally	9546	9592	46	173.4161769	7.802553568	10.2
1	Amateur	ExpFC	22	482	1	saccade	Rally	9758	9794	36	122.1987849	5.335770257	10.2
1	Amateur	ExpFC	22	482	1	saccade	Rally	11268	11316	48	102.1112751	4.405393639	10.2
1	Amateur	ExpFC	22	482	1	saccade	Rally	11720	11770	50	169.8501425	7.698877748	10.2
1	Amateur	ExpFC	22	482	1	saccade	Freeze	12864	12904	40	118.9729025	5.948272637	10.2
1	Amateur	ExpFC	22	482	1	saccade	Response	13240	13280	40	93.24125173	4.823481515	10.2
1	Amateur	ExpFC	22	482	1	saccade	Response	13338	13358	20	44.39867622	2.326191095	10.2
1	Amateur	ExpFC	22	482	1	saccade	NA	14882	14926	44	98.13608218	5.101272967	10.2
1	Amateur	ExpFC	22	482	1	saccade	NA	15164	15222	58	75.6313004	4.365870364	10.2
1	Amateur	ExpFC	22	482	1	microsaccade	NA	16666	16674	8	31.57194205	0.742018665	10.2
1	Amateur	ExpFC	22	482	1	saccade	NA	17200	17236	36	73.67987259	3.55352505	10.2
1	Amateur	ExpFC	23	64	1	saccade	Preparation	2568	2614	46	181.6459828	7.827281482	7.88
1	Amateur	ExpFC	23	64	1	saccade	Preparation	2850	2876	26	77.55789644	3.857710415	7.88
1	Amateur	ExpFC	23	64	1	saccade	Preparation	3188	3244	56	211.4160161	10.75593451	7.88
1	Amateur	ExpFC	23	64	1	saccade	Preparation	3388	3408	20	39.34646903	2.776530412	7.88
1	Amateur	ExpFC	23	64	1	saccade	Preparation	4258	4338	80	204.5765642	14.17574037	7.88
1	Amateur	ExpFC	23	64	1	saccade	Preparation	5794	5820	26	96.16665352	5.000495842	7.88
1	Amateur	ExpFC	23	64	1	saccade	Preparation	6580	6608	28	87.6497925	4.353803552	7.88
1	Amateur	ExpFC	23	64	1	saccade	Rally	7212	7244	32	129.3819588	5.76687029	7.88
1	Amateur	ExpFC	23	64	1	saccade	Rally	7976	8020	44	190.2224992	8.372899089	7.88
1	Amateur	ExpFC	23	64	1	saccade	Rally	8196	8214	18	32.67118073	2.310117369	7.88
1	Amateur	ExpFC	23	64	1	saccade	Rally	9106	9134	28	130.3349426	6.231228287	7.88
1	Amateur	ExpFC	23	64	1	saccade	Rally	9876	9896	20	42.32036448	2.668217392	7.88
1	Amateur	ExpFC	23	64	1	saccade	Rally	10080	10122	42	216.7070311	9.393896793	7.88
1	Amateur	ExpFC	23	64	1	saccade	Freeze	10590	10634	44	197.1435189	9.389256524	7.88
1	Amateur	ExpFC	23	64	1	saccade	Response	10864	10904	40	65.0108339	4.246797914	7.88
1	Amateur	ExpFC	23	64	1	saccade	NA	11998	12026	28	42.72360735	2.904548683	7.88
1	Amateur	ExpFC	23	64	1	microsaccade	NA	12680	12688	8	52.10936576	0.380336485	7.88
1	Amateur	ExpFC	23	64	1	saccade	NA	13468	13492	24	42.04011923	1.678090264	7.88
1	Amateur	ExpFC	24	578	1	saccade	Preparation	2348	2368	20	50.64544822	2.94334763	12.8
1	Amateur	ExpFC	24	578	1	saccade	Preparation	2740	2788	48	203.3708389	9.980173201	12.8
1	Amateur	ExpFC	24	578	1	saccade	Preparation	3206	3254	48	277.6673858	12.64212991	12.8
1	Amateur	ExpFC	24	578	1	saccade	Preparation	3622	3646	24	64.47056635	3.757020655	12.8
1	Amateur	ExpFC	24	578	1	saccade	Preparation	4534	4562	28	68.16887303	2.767202449	12.8
1	Amateur	ExpFC	24	578	1	saccade	Preparation	5982	6008	26	51.44130879	2.587421057	12.8
1	Amateur	ExpFC	24	578	1	saccade	Preparation	6092	6166	74	211.4052117	13.5204302	12.8
1	Amateur	ExpFC	24	578	1	saccade	Preparation	7112	7140	28	67.36998608	3.216472681	12.8
1	Amateur	ExpFC	24	578	1	saccade	Preparation	7602	7650	48	281.2352249	13.47316623	12.8
1	Amateur	ExpFC	24	578	1	saccade	Preparation	8282	8310	28	105.3607313	5.169782508	12.8
1	Amateur	ExpFC	24	578	1	saccade	Preparation	8820	8890	70	240.3477007	15.43594263	12.8
1	Amateur	ExpFC	24	578	1	saccade	Preparation	9364	9428	64	237.6030194	13.95184207	12.8
1	Amateur	ExpFC	24	578	1	saccade	Preparation	9658	9728	70	224.1226778	13.99742866	12.8
1	Amateur	ExpFC	24	578	1	saccade	Preparation	9966	10002	36	59.82219007	3.844561127	12.8
1	Amateur	ExpFC	24	578	1	saccade	Preparation	10126	10178	52	307.709329	14.72070314	12.8
1	Amateur	ExpFC	24	578	1	saccade	Preparation	10346	10366	20	40.8903378	3.015182471	12.8
1	Amateur	ExpFC	24	578	1	saccade	Preparation	10626	10700	74	300.1936217	19.70676747	12.8
1	Amateur	ExpFC	24	578	1	saccade	Preparation	10956	10976	20	32.69157728	3.406719641	12.8
1	Amateur	ExpFC	24	578	1	saccade	Preparation	11974	12012	38	141.9297119	6.598608702	12.8
1	Amateur	ExpFC	24	578	1	saccade	Rally	12288	12342	54	279.5492934	14.07300101	12.8
1	Amateur	ExpFC	24	578	1	saccade	Rally	12572	12592	20	34.50221587	2.533942244	12.8
1	Amateur	ExpFC	24	578	1	saccade	Rally	13254	13324	70	248.088976	15.01852754	12.8
1	Amateur	ExpFC	24	578	1	saccade	Rally	13582	13618	36	92.72795156	4.861809553	12.8
1	Amateur	ExpFC	24	578	1	saccade	Rally	14370	14392	22	49.96971708	3.092569782	12.8
1	Amateur	ExpFC	24	578	1	saccade	Rally	14526	14596	70	358.8335297	20.37283496	12.8
1	Amateur	ExpFC	24	578	1	saccade	Freeze	15428	15446	18	33.52988853	1.85136142	12.8
1	Amateur	ExpFC	24	578	1	saccade	Response	15746	15780	34	157.6432721	6.54552636	12.8
1	Amateur	ExpFC	24	578	1	saccade	Response	15966	16010	44	161.5913669	7.066654236	12.8
1	Amateur	ExpFC	24	578	1	saccade	NA	16400	16480	80	52.90840033	3.827065374	12.8
1	Amateur	ExpFC	24	578	1	microsaccade	NA	17266	17272	6	40.37470774	0.250498152	12.8
1	Amateur	ExpFC	24	578	1	saccade	NA	17704	17752	48	88.84938168	4.41991799	12.8
1	Amateur	ExpFC	24	578	1	saccade	NA	18650	18668	18	35.7352578	2.03045839	12.8
1	Amateur	ExpFC	25	643	1	saccade	Preparation	2572	2626	54	280.404232	13.87132464	12.76
1	Amateur	ExpFC	25	643	1	saccade	Preparation	3216	3238	22	43.86255265	2.692348327	12.76
1	Amateur	ExpFC	25	643	1	saccade	Preparation	3476	3506	30	91.31059262	4.531317544	12.76
1	Amateur	ExpFC	25	643	1	saccade	Preparation	3652	3716	64	317.655986	18.62564377	12.76
1	Amateur	ExpFC	25	643	1	saccade	Preparation	3920	3940	20	43.2745803	3.207483773	12.76
1	Amateur	ExpFC	25	643	1	saccade	Preparation	5736	5766	30	103.1501887	4.848694793	12.76
1	Amateur	ExpFC	25	643	1	saccade	Preparation	5976	6000	24	73.74886186	4.333928575	12.76
1	Amateur	ExpFC	25	643	1	saccade	Preparation	7448	7472	24	82.71906098	4.141131992	12.76
1	Amateur	ExpFC	25	643	1	saccade	Preparation	7820	7846	26	69.27202321	4.174397278	12.76
1	Amateur	ExpFC	25	643	1	saccade	Preparation	8918	8974	56	207.9912311	11.59964267	12.76
1	Amateur	ExpFC	25	643	1	saccade	Preparation	9586	9642	56	332.4195079	17.0968131	12.76
1	Amateur	ExpFC	25	643	1	saccade	Preparation	10200	10282	82	259.4522993	18.41863033	12.76
1	Amateur	ExpFC	25	643	1	saccade	Preparation	11056	11120	64	339.719134	16.89230749	12.76
1	Amateur	ExpFC	25	643	1	saccade	Preparation	11306	11374	68	321.2178394	18.77562478	12.76
1	Amateur	ExpFC	25	643	1	saccade	Rally	12416	12456	40	144.7542967	6.765961806	12.76
1	Amateur	ExpFC	25	643	1	saccade	Rally	12736	12790	54	294.9749536	14.86936422	12.76
1	Amateur	ExpFC	25	643	1	saccade	Rally	13064	13086	22	60.60920887	3.536158993	12.76
1	Amateur	ExpFC	25	643	1	saccade	Rally	13404	13424	20	40.71303108	2.914969357	12.76
1	Amateur	ExpFC	25	643	1	saccade	Rally	13764	13790	26	65.67910627	3.380061747	12.76
1	Amateur	ExpFC	25	643	1	saccade	Rally	13960	13990	30	121.7018021	5.481207603	12.76
1	Amateur	ExpFC	25	643	1	saccade	Rally	14166	14184	18	32.21414907	2.580576815	12.76
1	Amateur	ExpFC	25	643	1	saccade	Freeze	15500	15524	24	82.59340531	3.66390075	12.76
1	Amateur	ExpFC	25	643	1	saccade	Response	15864	15912	48	162.5796965	8.547889318	12.76
1	Amateur	ExpFC	25	643	1	saccade	Response	16072	16134	62	154.4430663	9.423790817	12.76
1	Amateur	ExpFC	25	643	1	saccade	NA	18306	18340	34	78.08221004	3.222128831	12.76
1	Amateur	ExpFC	25	643	1	microsaccade	NA	18786	18800	14	60.09789618	0.749482781	12.76
1	Amateur	ExpFC	25	643	1	saccade	NA	19164	19184	20	39.54255082	2.307369796	12.76
1	Amateur	ExpFC	25	643	1	saccade	NA	20046	20080	34	72.38886827	3.5837479	12.76
1	Amateur	ExpFC	26	616	1	saccade	Preparation	2406	2436	30	80.80820271	3.678929948	13.36
1	Amateur	ExpFC	26	616	1	saccade	Preparation	2598	2648	50	236.0953899	11.40904738	13.36
1	Amateur	ExpFC	26	616	1	saccade	Preparation	3084	3128	44	199.2695442	10.27049773	13.36
1	Amateur	ExpFC	26	616	1	saccade	Preparation	3510	3550	40	182.0129261	8.239330093	13.36
1	Amateur	ExpFC	26	616	1	saccade	Preparation	3882	3924	42	184.0555219	7.646751636	13.36
1	Amateur	ExpFC	26	616	1	saccade	Preparation	4904	4934	30	63.02892352	3.011557491	13.36
1	Amateur	ExpFC	26	616	1	saccade	Preparation	5048	5070	22	54.14118026	3.162095793	13.36
1	Amateur	ExpFC	26	616	1	saccade	Preparation	5242	5282	40	126.7716278	6.049998563	13.36
1	Amateur	ExpFC	26	616	1	saccade	Preparation	5798	5836	38	158.7855664	6.306596288	13.36
1	Amateur	ExpFC	26	616	1	saccade	Preparation	6022	6060	38	87.94832133	4.387554273	13.36
1	Amateur	ExpFC	26	616	1	saccade	Preparation	6594	6626	32	64.25826406	3.246566304	13.36
1	Amateur	ExpFC	26	616	1	saccade	Preparation	6906	6930	24	67.41403786	2.996124627	13.36
1	Amateur	ExpFC	26	616	1	saccade	Preparation	7114	7164	50	210.3429693	9.706989232	13.36
1	Amateur	ExpFC	26	616	1	saccade	Preparation	7448	7490	42	134.8736717	6.694791053	13.36
1	Amateur	ExpFC	26	616	1	saccade	Preparation	8562	8610	48	136.089159	7.174289604	13.36
1	Amateur	ExpFC	26	616	1	saccade	Preparation	9008	9038	30	68.16652349	2.896899089	13.36
1	Amateur	ExpFC	26	616	1	saccade	Preparation	9314	9346	32	82.14606457	4.234310896	13.36
1	Amateur	ExpFC	26	616	1	saccade	Preparation	9634	9668	34	82.35879567	3.979504871	13.36
1	Amateur	ExpFC	26	616	1	saccade	Preparation	10678	10696	18	32.3098085	1.836128517	13.36
1	Amateur	ExpFC	26	616	1	saccade	Preparation	10840	10880	40	185.0111135	8.85167594	13.36
1	Amateur	ExpFC	26	616	1	saccade	Preparation	11154	11180	26	61.80619811	3.487415215	13.36
1	Amateur	ExpFC	26	616	1	saccade	Preparation	11316	11336	20	41.9646786	2.430251988	13.36
1	Amateur	ExpFC	26	616	1	saccade	Preparation	11766	11826	60	227.9894513	12.41527445	13.36
1	Amateur	ExpFC	26	616	1	saccade	Preparation	12308	12328	20	47.02060851	2.930803619	13.36
1	Amateur	ExpFC	26	616	1	saccade	Rally	12998	13042	44	155.1012515	7.947051128	13.36
1	Amateur	ExpFC	26	616	1	saccade	Rally	13410	13448	38	138.5810886	6.395468441	13.36
1	Amateur	ExpFC	26	616	1	saccade	Rally	13690	13710	20	43.33734677	3.125572673	13.36
1	Amateur	ExpFC	26	616	1	saccade	Rally	14612	14664	52	254.3476748	12.7849079	13.36
1	Amateur	ExpFC	26	616	1	saccade	Rally	15352	15398	46	230.0898978	10.01062622	13.36
1	Amateur	ExpFC	26	616	1	saccade	Response	16348	16370	22	50.56314196	2.940958722	13.36
1	Amateur	ExpFC	26	616	1	saccade	Response	16474	16516	42	175.2190001	7.980394387	13.36
1	Amateur	ExpFC	26	616	1	saccade	NA	17024	17040	16	61.01811309	1.277677314	13.36
1	Amateur	ExpFC	26	616	1	saccade	NA	17716	17762	46	78.87008257	3.901116418	13.36
1	Amateur	ExpFC	26	616	1	saccade	NA	18400	18426	26	46.8754608	2.367020848	13.36
1	Amateur	ExpFC	26	616	1	saccade	NA	18602	18638	36	92.20429288	4.039356071	13.36
1	Amateur	ExpFC	26	616	1	saccade	NA	18814	18858	44	84.59959589	3.792930648	13.36
1	Amateur	ExpFC	26	616	1	saccade	NA	19040	19114	74	116.9456734	10.316141	13.36
1	Amateur	ExpFC	26	616	1	saccade	NA	19546	19556	10	144.7368871	1.53300333	13.36
1	Amateur	ExpFC	27	203	1	saccade	Preparation	2400	2424	24	53.24281736	2.904219977	5.84
1	Amateur	ExpFC	27	203	1	saccade	Preparation	2598	2644	46	233.4488955	10.77097561	5.84
1	Amateur	ExpFC	27	203	1	saccade	Preparation	2848	2910	62	287.0402669	13.77378034	5.84
1	Amateur	ExpFC	27	203	1	saccade	Preparation	3072	3122	50	172.0463717	8.865103781	5.84
1	Amateur	ExpFC	27	203	1	saccade	Preparation	3914	3930	16	30.94676477	1.916286748	5.84
1	Amateur	ExpFC	27	203	1	saccade	Preparation	4670	4708	38	166.9253537	8.341923486	5.84
1	Amateur	ExpFC	27	203	1	saccade	Rally	5080	5130	50	154.1730684	8.179823457	5.84
1	Amateur	ExpFC	27	203	1	saccade	Rally	5306	5326	20	45.51656979	3.413334626	5.84
1	Amateur	ExpFC	27	203	1	saccade	Rally	5648	5682	34	135.9687678	5.994715302	5.84
1	Amateur	ExpFC	27	203	1	saccade	Rally	5838	5890	52	268.6431675	13.9992832	5.84
1	Amateur	ExpFC	27	203	1	saccade	Rally	6152	6170	18	33.33944886	2.460324657	5.84
1	Amateur	ExpFC	27	203	1	saccade	Rally	6352	6386	34	134.8845177	6.673590384	5.84
1	Amateur	ExpFC	27	203	1	saccade	Rally	6604	6624	20	32.67768199	2.624920607	5.84
1	Amateur	ExpFC	27	203	1	saccade	Rally	7086	7130	44	171.1482821	8.258292027	5.84
1	Amateur	ExpFC	27	203	1	saccade	Freeze	8428	8448	20	39.70696475	2.549903645	5.84
1	Amateur	ExpFC	27	203	1	saccade	Response	8838	8872	34	99.07457393	4.374217639	5.84
1	Amateur	ExpFC	27	203	1	saccade	Response	9016	9062	46	205.9178983	9.156546613	5.84
1	Amateur	ExpFC	27	203	1	saccade	NA	10142	10176	34	57.29347694	2.310501768	5.84
1	Amateur	ExpFC	27	203	1	saccade	NA	10716	10740	24	37.33127543	2.061520025	5.84
1	Amateur	ExpFC	27	203	1	saccade	NA	11226	11272	46	113.1939545	5.365606678	5.84
1	Amateur	ExpFC	28	406	0	saccade	Preparation	2470	2502	32	103.3726262	5.118672215	10.12
1	Amateur	ExpFC	28	406	0	saccade	Preparation	2632	2656	24	49.66490436	2.861005943	10.12
1	Amateur	ExpFC	28	406	0	saccade	Preparation	3256	3274	18	32.06439224	1.95902582	10.12
1	Amateur	ExpFC	28	406	0	saccade	Preparation	5172	5194	22	50.25766459	2.57338901	10.12
1	Amateur	ExpFC	28	406	0	saccade	Preparation	5880	5904	24	60.83015042	2.96192698	10.12
1	Amateur	ExpFC	28	406	0	saccade	Preparation	6254	6282	28	81.67752231	3.250872758	10.12
1	Amateur	ExpFC	28	406	0	saccade	Preparation	6464	6508	44	139.0155463	6.943536548	10.12
1	Amateur	ExpFC	28	406	0	saccade	Preparation	7518	7546	28	67.27465217	3.581488594	10.12
1	Amateur	ExpFC	28	406	0	saccade	Rally	9528	9552	24	51.22802846	2.741516475	10.12
1	Amateur	ExpFC	28	406	0	saccade	Rally	10060	10116	56	145.5353597	8.542468368	10.12
1	Amateur	ExpFC	28	406	0	saccade	Rally	10544	10588	44	189.1402985	8.757097681	10.12
1	Amateur	ExpFC	28	406	0	saccade	Rally	10768	10804	36	154.2203638	7.51409534	10.12
1	Amateur	ExpFC	28	406	0	saccade	Rally	11304	11326	22	50.07964282	3.148011783	10.12
1	Amateur	ExpFC	28	406	0	saccade	Rally	11800	11820	20	38.9924996	3.329836241	10.12
1	Amateur	ExpFC	28	406	0	saccade	Freeze	12682	12702	20	37.04484208	2.565932631	10.12
1	Amateur	ExpFC	28	406	0	saccade	Response	12932	12984	52	205.0825407	9.937026957	10.12
1	Amateur	ExpFC	28	406	0	saccade	Response	13302	13354	52	256.2838046	12.63185224	10.12
1	Amateur	ExpFC	28	406	0	saccade	NA	13810	13858	48	112.167967	4.857913969	10.12
1	Amateur	ExpFC	28	406	0	saccade	NA	15392	15420	28	45.23299045	2.04629694	10.12
1	Amateur	ExpFC	29	466	0	saccade	Preparation	2402	2434	32	85.97723376	4.910108915	6.24
1	Amateur	ExpFC	29	466	0	saccade	Preparation	3126	3164	38	98.23782164	4.466620054	6.24
1	Amateur	ExpFC	29	466	0	saccade	Preparation	3972	3998	26	47.86809898	1.945499079	6.24
1	Amateur	ExpFC	29	466	0	saccade	Preparation	4120	4146	26	54.26062338	3.318270715	6.24
1	Amateur	ExpFC	29	466	0	saccade	Preparation	4658	4678	20	46.70905694	3.027410402	6.24
1	Amateur	ExpFC	29	466	0	saccade	Rally	5598	5624	26	71.16000088	3.723893792	6.24
1	Amateur	ExpFC	29	466	0	saccade	Rally	6020	6048	28	77.67013583	3.565044453	6.24
1	Amateur	ExpFC	29	466	0	saccade	Rally	6318	6340	22	46.01524883	2.71131878	6.24
1	Amateur	ExpFC	29	466	0	saccade	Rally	6666	6718	52	176.4652321	8.97417061	6.24
1	Amateur	ExpFC	29	466	0	saccade	Rally	6926	6946	20	35.12728462	2.940480923	6.24
1	Amateur	ExpFC	29	466	0	saccade	Rally	7630	7658	28	73.06696193	3.60247134	6.24
1	Amateur	ExpFC	29	466	0	saccade	Rally	8106	8140	34	114.5098948	4.823461131	6.24
1	Amateur	ExpFC	29	466	0	saccade	Response	9220	9246	26	59.55853465	2.893578643	6.24
1	Amateur	ExpFC	29	466	0	saccade	Response	9374	9422	48	216.9225973	9.831926256	6.24
1	Amateur	ExpFC	29	466	0	saccade	NA	9926	10006	80	103.8683679	8.180110386	6.24
1	Amateur	ExpFC	29	466	0	saccade	NA	10274	10310	36	71.5221997	3.734161619	6.24
1	Amateur	ExpFC	29	466	0	saccade	NA	11476	11508	32	67.36166955	3.704115396	6.24
1	Amateur	ExpFC	29	466	0	microsaccade	NA	12200	12208	8	43.15532093	0.338517758	6.24
1	Amateur	ExpFC	30	567	1	saccade	Preparation	2382	2404	22	53.25350927	2.881425606	5.64
1	Amateur	ExpFC	30	567	1	saccade	Preparation	2562	2612	50	257.2696392	11.91034253	5.64
1	Amateur	ExpFC	30	567	1	saccade	Preparation	3800	3848	48	146.4660351	7.943196021	5.64
1	Amateur	ExpFC	30	567	1	saccade	Preparation	3990	4030	40	121.2800813	5.871786787	5.64
1	Amateur	ExpFC	30	567	1	saccade	Preparation	4244	4294	50	247.927897	10.92112225	5.64
1	Amateur	ExpFC	30	567	1	saccade	Preparation	4838	4874	36	174.0425201	7.490663334	5.64
1	Amateur	ExpFC	30	567	1	saccade	Rally	5402	5422	20	41.19621645	2.711041522	5.64
1	Amateur	ExpFC	30	567	1	saccade	Rally	6400	6438	38	106.4682744	4.840019034	5.64
1	Amateur	ExpFC	30	567	1	saccade	Rally	7188	7230	42	188.7345546	7.722440672	5.64
1	Amateur	ExpFC	30	567	1	saccade	Freeze	8176	8218	42	218.0455912	9.098289981	5.64
1	Amateur	ExpFC	30	567	1	saccade	Response	8550	8582	32	122.183486	5.446489533	5.64
1	Amateur	ExpFC	30	567	1	saccade	Response	8704	8750	46	241.3474563	11.2857993	5.64
1	Amateur	ExpFC	30	567	1	saccade	NA	9296	9332	36	114.8167385	5.160301196	5.64
1	Amateur	ExpFC	30	567	1	microsaccade	NA	11124	11140	16	50.67696444	0.73076852	5.64
1	Amateur	ExpFC	30	567	1	saccade	NA	12100	12126	26	50.6302696	2.347840623	5.64
1	Amateur	ExpFC	30	567	1	saccade	NA	12280	12312	32	57.35269937	3.097808181	5.64
1	Amateur	ExpFC	31	617	1	saccade	Preparation	2470	2538	68	170.9246241	12.50203218	8.28
1	Amateur	ExpFC	31	617	1	saccade	Preparation	3028	3068	40	92.38943257	2.727560869	8.28
1	Amateur	ExpFC	31	617	1	saccade	Preparation	6236	6248	12	31.18134579	1.420405093	8.28
1	Amateur	ExpFC	31	617	1	saccade	Preparation	7306	7326	20	35.68482345	1.156772938	8.28
1	Amateur	ExpFC	31	617	1	saccade	Preparation	7498	7522	24	44.79508595	2.064826762	8.28
1	Amateur	ExpFC	31	617	1	saccade	Rally	8124	8174	50	141.6740288	7.141155846	8.28
1	Amateur	ExpFC	31	617	1	saccade	Rally	9524	9544	20	49.74187622	3.611416839	8.28
1	Amateur	ExpFC	31	617	1	saccade	Rally	10546	10580	34	113.5539013	5.283775105	8.28
1	Amateur	ExpFC	31	617	1	saccade	Freeze	10958	10990	32	153.8537907	6.806729382	8.28
1	Amateur	ExpFC	31	617	1	saccade	Response	11260	11318	58	268.3112496	13.03490032	8.28
1	Amateur	ExpFC	31	617	1	saccade	Response	11538	11582	44	191.1627331	8.554637594	8.28
1	Amateur	ExpFC	31	617	1	saccade	NA	13422	13474	52	115.0161546	5.884555316	8.28
1	Amateur	ExpFC	31	617	1	saccade	NA	13568	13618	50	67.15890894	4.516088218	8.28
1	Amateur	ExpFC	31	617	1	saccade	NA	14128	14172	44	127.1271745	6.262948094	8.28
1	Amateur	ExpFC	32	419	1	saccade	Preparation	2408	2444	36	131.6849301	5.857427366	8.04
1	Amateur	ExpFC	32	419	1	saccade	Preparation	2640	2684	44	225.12299	10.05651855	8.04
1	Amateur	ExpFC	32	419	1	saccade	Preparation	3058	3106	48	199.3135189	9.197685147	8.04
1	Amateur	ExpFC	32	419	1	saccade	Preparation	3620	3642	22	35.13293683	2.271869714	8.04
1	Amateur	ExpFC	32	419	1	saccade	Preparation	4056	4082	26	76.48214236	3.605322802	8.04
1	Amateur	ExpFC	32	419	1	saccade	Preparation	4672	4726	54	220.5641501	10.76519893	8.04
1	Amateur	ExpFC	32	419	1	saccade	Preparation	4954	4972	18	32.19648156	2.580404739	8.04
1	Amateur	ExpFC	32	419	1	saccade	Preparation	5512	5568	56	144.0081457	8.303254631	8.04
1	Amateur	ExpFC	32	419	1	saccade	Preparation	6414	6468	54	239.4378824	12.06630849	8.04
1	Amateur	ExpFC	32	419	1	saccade	Preparation	6808	6830	22	79.63240499	4.260587024	8.04
1	Amateur	ExpFC	32	419	1	saccade	Preparation	7218	7248	30	96.62751847	4.463689955	8.04
1	Amateur	ExpFC	32	419	1	saccade	Rally	7440	7476	36	156.9774765	6.975592984	8.04
1	Amateur	ExpFC	32	419	1	saccade	Rally	8204	8246	42	231.4240372	9.903375106	8.04
1	Amateur	ExpFC	32	419	1	saccade	Rally	8862	8882	20	34.91962664	2.568102286	8.04
1	Amateur	ExpFC	32	419	1	saccade	Rally	9038	9062	24	57.5939591	3.043889371	8.04
1	Amateur	ExpFC	32	419	1	saccade	Rally	9532	9588	56	160.2680346	9.071439402	8.04
1	Amateur	ExpFC	32	419	1	saccade	Response	11006	11030	24	91.08421996	4.468620651	8.04
1	Amateur	ExpFC	32	419	1	saccade	Response	11182	11232	50	230.8434987	11.47425011	8.04
1	Amateur	ExpFC	32	419	1	saccade	Response	11384	11406	22	48.06514121	2.886317577	8.04
1	Amateur	ExpFC	32	419	1	saccade	NA	13556	13586	30	79.30499165	3.839886372	8.04
1	Amateur	ExpFC	32	419	1	saccade	NA	13980	13998	18	36.26752404	2.795109971	8.04
1	Amateur	ExpFC	33	408	1	saccade	Preparation	2448	2486	38	93.19511481	4.504801944	10.92
1	Amateur	ExpFC	33	408	1	saccade	Preparation	2786	2824	38	128.804476	5.783010807	10.92
1	Amateur	ExpFC	33	408	1	saccade	Preparation	4022	4042	20	38.37908447	2.419932845	10.92
1	Amateur	ExpFC	33	408	1	saccade	Preparation	4566	4636	70	336.3372978	20.14194417	10.92
1	Amateur	ExpFC	33	408	1	saccade	Preparation	4834	4872	38	128.0707794	5.686343929	10.92
1	Amateur	ExpFC	33	408	1	saccade	Preparation	5242	5274	32	59.75317251	3.983780148	10.92
1	Amateur	ExpFC	33	408	1	saccade	Preparation	5642	5682	40	181.4967912	8.35794517	10.92
1	Amateur	ExpFC	33	408	1	saccade	Preparation	6002	6024	22	49.61117868	2.954310008	10.92
1	Amateur	ExpFC	33	408	1	saccade	Preparation	6504	6534	30	63.0112968	3.737495645	10.92
1	Amateur	ExpFC	33	408	1	saccade	Preparation	7088	7176	88	270.1397659	19.52649061	10.92
1	Amateur	ExpFC	33	408	1	saccade	Preparation	7368	7440	72	244.904072	15.68323899	10.92
1	Amateur	ExpFC	33	408	1	saccade	Preparation	7766	7814	48	210.6962545	11.4766304	10.92
1	Amateur	ExpFC	33	408	1	saccade	Preparation	8184	8282	98	279.5417551	24.33235859	10.92
1	Amateur	ExpFC	33	408	1	saccade	Preparation	9684	9712	28	84.15518196	4.849116695	10.92
1	Amateur	ExpFC	33	408	1	saccade	Rally	10238	10272	34	114.9448586	5.572807486	10.92
1	Amateur	ExpFC	33	408	1	saccade	Rally	10676	10734	58	313.752485	15.59175	10.92
1	Amateur	ExpFC	33	408	1	saccade	Rally	10930	10958	28	100.4751773	5.356185402	10.92
1	Amateur	ExpFC	33	408	1	saccade	Rally	11780	11802	22	44.04752944	2.427124262	10.92
1	Amateur	ExpFC	33	408	1	saccade	Rally	11928	11952	24	85.68999139	5.245804507	10.92
1	Amateur	ExpFC	33	408	1	saccade	Rally	13096	13120	24	57.79606064	3.389085188	10.92
1	Amateur	ExpFC	33	408	1	saccade	Freeze	13348	13370	22	55.5553654	3.286999451	10.92
1	Amateur	ExpFC	33	408	1	saccade	Freeze	13490	13536	46	269.9808273	12.41001169	10.92
1	Amateur	ExpFC	33	408	1	saccade	Response	13886	13934	48	248.2482213	11.00464877	10.92
1	Amateur	ExpFC	33	408	1	saccade	NA	14416	14504	88	64.7607771	4.9659426	10.92
1	Amateur	ExpFC	33	408	1	saccade	NA	16278	16294	16	35.57810036	2.229320706	10.92
1	Amateur	ExpFC	33	408	1	saccade	NA	16886	16922	36	84.092479	3.741810942	10.92
1	Amateur	ExpFC	34	211	1	saccade	Preparation	2426	2462	36	111.018408	5.441645203	6.84
1	Amateur	ExpFC	34	211	1	saccade	Preparation	2630	2648	18	36.99167812	2.957457175	6.84
1	Amateur	ExpFC	34	211	1	saccade	Preparation	3266	3318	52	244.9117694	11.38908505	6.84
1	Amateur	ExpFC	34	211	1	saccade	Preparation	3652	3680	28	51.00546343	2.494431138	6.84
1	Amateur	ExpFC	34	211	1	saccade	Preparation	3852	3888	36	73.01415822	4.410840393	6.84
1	Amateur	ExpFC	34	211	1	saccade	Preparation	4336	4372	36	126.9417237	5.616647395	6.84
1	Amateur	ExpFC	34	211	1	saccade	Preparation	4618	4680	62	215.0450595	10.9716978	6.84
1	Amateur	ExpFC	34	211	1	saccade	Rally	7006	7036	30	91.93937853	4.544097509	6.84
1	Amateur	ExpFC	34	211	1	saccade	Rally	8324	8340	16	31.23485393	2.803767107	6.84
1	Amateur	ExpFC	34	211	1	saccade	Response	9654	9674	20	35.08194871	2.386335333	6.84
1	Amateur	ExpFC	34	211	1	saccade	Response	9846	9872	26	52.72344474	2.900142461	6.84
1	Amateur	ExpFC	34	211	1	saccade	NA	11908	11928	20	34.07686789	1.344633571	6.84
1	Amateur	ExpFC	35	204	1	saccade	Preparation	2396	2412	16	30.12686716	1.893147231	6.92
1	Amateur	ExpFC	35	204	1	saccade	Preparation	2556	2616	60	201.1358191	11.90055039	6.92
1	Amateur	ExpFC	35	204	1	saccade	Preparation	2786	2824	38	98.95128599	5.041762525	6.92
1	Amateur	ExpFC	35	204	1	saccade	Preparation	3516	3554	38	121.3159994	6.793047847	6.92
1	Amateur	ExpFC	35	204	1	saccade	Preparation	3998	4040	42	190.9935167	8.801382421	6.92
1	Amateur	ExpFC	35	204	1	saccade	Preparation	4784	4812	28	102.2264796	4.750051304	6.92
1	Amateur	ExpFC	35	204	1	saccade	Preparation	5158	5236	78	201.2552554	12.64260934	6.92
1	Amateur	ExpFC	35	204	1	saccade	Preparation	5394	5412	18	33.31304137	2.17787155	6.92
1	Amateur	ExpFC	35	204	1	saccade	Preparation	5584	5608	24	69.3357772	4.206037148	6.92
1	Amateur	ExpFC	35	204	1	saccade	Preparation	5878	5900	22	44.02954264	2.710953776	6.92
1	Amateur	ExpFC	35	204	1	saccade	Preparation	6120	6166	46	161.1118787	8.114477561	6.92
1	Amateur	ExpFC	35	204	1	saccade	Rally	6472	6514	42	144.3002524	7.921466322	6.92
1	Amateur	ExpFC	35	204	1	saccade	Rally	6976	7024	48	285.8978727	13.73365081	6.92
1	Amateur	ExpFC	35	204	1	saccade	Rally	7240	7264	24	71.78891227	4.332695989	6.92
1	Amateur	ExpFC	35	204	1	saccade	Rally	8046	8106	60	264.3406902	14.32032736	6.92
1	Amateur	ExpFC	35	204	1	saccade	Rally	8298	8340	42	204.3718975	9.806171779	6.92
1	Amateur	ExpFC	35	204	1	saccade	Rally	8688	8718	30	84.43491946	4.625409308	6.92
1	Amateur	ExpFC	35	204	1	saccade	Rally	8932	8958	26	67.69092203	4.212192033	6.92
1	Amateur	ExpFC	35	204	1	saccade	Freeze	9244	9268	24	47.20784495	2.925523128	6.92
1	Amateur	ExpFC	35	204	1	saccade	Response	9900	9940	40	112.9051497	5.402396038	6.92
1	Amateur	ExpFC	35	204	1	saccade	NA	10994	11016	22	41.41314043	1.980361776	6.92
1	Amateur	ExpFC	36	695	1	saccade	Preparation	2410	2438	28	80.54933519	4.184065974	5.12
1	Amateur	ExpFC	36	695	1	saccade	Preparation	2688	2750	62	299.794698	16.18410902	5.12
1	Amateur	ExpFC	36	695	1	saccade	Preparation	3362	3394	32	87.92620272	4.625139813	5.12
1	Amateur	ExpFC	36	695	1	saccade	Preparation	4308	4340	32	69.69948529	3.171445385	5.12
1	Amateur	ExpFC	36	695	1	saccade	Rally	4388	4420	32	124.2032058	6.361712482	5.12
1	Amateur	ExpFC	36	695	1	saccade	Rally	4832	4866	34	165.6646688	7.024773306	5.12
1	Amateur	ExpFC	36	695	1	saccade	Rally	5898	5942	44	145.7942255	7.026653573	5.12
1	Amateur	ExpFC	36	695	1	saccade	Rally	6252	6298	46	191.3415242	9.682183649	5.12
1	Amateur	ExpFC	36	695	1	saccade	Freeze	7732	7750	18	30.73272686	2.403456747	5.12
1	Amateur	ExpFC	36	695	1	saccade	Response	8186	8230	44	181.5103538	8.43564046	5.12
1	Amateur	ExpFC	36	695	1	saccade	Response	8936	8984	48	185.9564961	9.729318537	5.12
1	Amateur	ExpFC	36	695	1	saccade	Response	9284	9294	10	357.825121	1.804386172	5.12
1	Amateur	ExpFC	36	695	1	saccade	Response	10208	10240	32	95.12029147	6.246705188	5.12
1	Amateur	ExpFC	36	695	1	saccade	NA	10720	10772	52	157.0582179	8.234098516	5.12
1	Amateur	ExpFC	36	695	1	microsaccade	NA	12580	12586	6	202.7260817	0.33809587	5.12
1	Amateur	ExpFC	36	695	1	saccade	NA	13710	13756	46	115.7455885	6.597170876	5.12
1	Amateur	ExpFC	37	353	1	saccade	Rally	2566	2614	48	295.3447372	12.41076409	3.24
1	Amateur	ExpFC	37	353	1	saccade	Rally	2874	2912	38	134.0638957	6.267877226	3.24
1	Amateur	ExpFC	37	353	1	saccade	Rally	3438	3476	38	103.5128428	5.125528867	3.24
1	Amateur	ExpFC	37	353	1	saccade	Rally	3532	3558	26	98.29822404	4.464187319	3.24
1	Amateur	ExpFC	37	353	1	saccade	Rally	4704	4726	22	50.84396965	2.778129217	3.24
1	Amateur	ExpFC	37	353	1	saccade	Rally	5038	5072	34	77.48576676	3.973414212	3.24
1	Amateur	ExpFC	37	353	1	saccade	Response	6262	6314	52	220.5505602	11.03628606	3.24
1	Amateur	ExpFC	37	353	1	saccade	NA	6802	6894	92	68.15476451	6.173841558	3.24
1	Amateur	ExpFC	37	353	1	saccade	NA	7214	7246	32	49.25462872	2.037203146	3.24
1	Amateur	ExpFC	37	353	1	saccade	NA	8162	8190	28	49.11951394	1.999905594	3.24
1	Amateur	ExpFC	38	149	1	saccade	Preparation	2380	2426	46	143.8552993	7.542790815	5.72
1	Amateur	ExpFC	38	149	1	saccade	Preparation	2666	2684	18	31.44665642	2.030641144	5.72
1	Amateur	ExpFC	38	149	1	saccade	Preparation	3036	3060	24	73.79587861	3.630994381	5.72
1	Amateur	ExpFC	38	149	1	saccade	Preparation	4198	4230	32	101.4004993	4.660956048	5.72
1	Amateur	ExpFC	38	149	1	saccade	Rally	5136	5174	38	116.9040128	5.939196222	5.72
1	Amateur	ExpFC	38	149	1	saccade	Rally	5512	5556	44	148.8384537	8.160236114	5.72
1	Amateur	ExpFC	38	149	1	saccade	Rally	5768	5792	24	74.5238809	3.619952985	5.72
1	Amateur	ExpFC	38	149	1	saccade	Rally	6710	6750	40	83.74995119	4.587951212	5.72
1	Amateur	ExpFC	38	149	1	saccade	Rally	7466	7510	44	177.5451034	7.647802202	5.72
1	Amateur	ExpFC	38	149	1	saccade	Freeze	8416	8434	18	30.86936669	2.408898101	5.72
1	Amateur	ExpFC	38	149	1	saccade	Response	8702	8752	50	209.6542766	9.669904596	5.72
1	Amateur	ExpFC	38	149	1	saccade	Response	8876	8896	20	40.73788716	3.029288288	5.72
1	Amateur	ExpFC	38	149	1	saccade	NA	9854	9926	72	95.3507479	5.200731097	5.72
1	Amateur	ExpFC	38	149	1	saccade	NA	10146	10186	40	52.31161678	3.02917102	5.72
1	Amateur	ExpFC	38	149	1	saccade	NA	10754	10774	20	37.26244289	2.542296049	5.72
1	Amateur	ExpFC	38	149	1	saccade	NA	11000	11036	36	78.53341964	4.346095817	5.72
1	Amateur	ExpFC	38	149	1	saccade	NA	11496	11528	32	67.40264776	3.285960058	5.72
1	Amateur	ExpFP	1	381	0	saccade	Preparation	2798	2828	30	66.43045405	3.511090369	4.04
1	Amateur	ExpFP	1	381	0	saccade	Preparation	3086	3126	40	204.2248802	8.417257052	4.04
1	Amateur	ExpFP	1	381	0	saccade	Preparation	3252	3288	36	140.0582602	7.120849012	4.04
1	Amateur	ExpFP	1	381	0	saccade	Rally	4350	4378	28	90.08060904	4.636731036	4.04
1	Amateur	ExpFP	1	381	0	saccade	Rally	4774	4802	28	118.0456167	6.002257442	4.04
1	Amateur	ExpFP	1	381	0	saccade	Rally	5300	5334	34	144.6009158	6.58392487	4.04
1	Amateur	ExpFP	1	381	0	saccade	Freeze	6872	6898	26	56.60051347	3.545883694	4.04
1	Amateur	ExpFP	1	381	0	saccade	Response	8028	8052	24	62.01872076	2.947456843	4.04
1	Amateur	ExpFP	1	381	0	saccade	Response	8546	8564	18	32.10812241	2.282496978	4.04
1	Amateur	ExpFP	1	381	0	saccade	NA	9436	9482	46	94.90412491	5.266182356	4.04
1	Amateur	ExpFP	1	381	0	saccade	NA	10204	10230	26	61.63145666	2.845323897	4.04
1	Amateur	ExpFP	1	381	0	saccade	NA	10688	10710	22	41.49943524	2.608488098	4.04
1	Amateur	ExpFP	1	381	0	saccade	NA	11872	11906	34	62.98038464	3.407832027	4.04
1	Amateur	ExpFP	2	40	1	saccade	Preparation	2604	2642	38	113.8425796	5.771488356	7.2
1	Amateur	ExpFP	2	40	1	saccade	Preparation	2772	2792	20	42.07320555	2.456853113	7.2
1	Amateur	ExpFP	2	40	1	saccade	Preparation	4572	4606	34	82.44341287	4.02947711	7.2
1	Amateur	ExpFP	2	40	1	saccade	Preparation	5022	5048	26	84.26351316	4.422727208	7.2
1	Amateur	ExpFP	2	40	1	saccade	Rally	7080	7126	46	198.7709365	9.024731628	7.2
1	Amateur	ExpFP	2	40	1	saccade	Rally	8720	8746	26	82.2416362	4.21221914	7.2
1	Amateur	ExpFP	2	40	1	saccade	Rally	9236	9254	18	32.67646898	2.364169028	7.2
1	Amateur	ExpFP	2	40	1	saccade	Rally	9422	9436	14	31.08566269	2.133026433	7.2
1	Amateur	ExpFP	2	40	1	saccade	Freeze	9808	9856	48	183.1852983	9.271559555	7.2
1	Amateur	ExpFP	2	40	1	saccade	Response	10074	10106	32	96.036687	5.385423461	7.2
1	Amateur	ExpFP	2	40	1	saccade	NA	12752	12790	38	82.1507751	3.815980394	7.2
1	Amateur	ExpFP	2	40	1	saccade	NA	13804	13852	48	114.2581614	5.550671122	7.2
1	Amateur	ExpFP	2	40	1	saccade	NA	14736	14772	36	114.0044237	5.647065603	7.2
1	Amateur	ExpFP	3	596	1	saccade	Preparation	3126	3148	22	59.84932518	3.133487963	7.92
1	Amateur	ExpFP	3	596	1	saccade	Preparation	3430	3478	48	224.4529043	9.905362482	7.92
1	Amateur	ExpFP	3	596	1	saccade	Preparation	4852	4888	36	156.9188202	6.519230083	7.92
1	Amateur	ExpFP	3	596	1	saccade	Preparation	5162	5190	28	81.44337972	4.276618744	7.92
1	Amateur	ExpFP	3	596	1	saccade	Preparation	5948	5970	22	53.58102883	3.186101795	7.92
1	Amateur	ExpFP	3	596	1	saccade	Preparation	6106	6134	28	82.43801323	4.194492813	7.92
1	Amateur	ExpFP	3	596	1	saccade	Preparation	6740	6764	24	84.41706285	4.390174691	7.92
1	Amateur	ExpFP	3	596	1	saccade	Rally	8368	8394	26	86.97768219	4.445983914	7.92
1	Amateur	ExpFP	3	596	1	saccade	Rally	8938	8960	22	67.12304615	4.368961898	7.92
1	Amateur	ExpFP	3	596	1	saccade	Rally	10130	10148	18	41.23124452	3.026118352	7.92
1	Amateur	ExpFP	3	596	1	saccade	Freeze	10486	10506	20	42.90994553	3.025264017	7.92
1	Amateur	ExpFP	3	596	1	saccade	Freeze	10640	10680	40	208.7151164	9.147305158	7.92
1	Amateur	ExpFP	3	596	1	saccade	Response	11446	11484	38	153.6153252	6.572777189	7.92
1	Amateur	ExpFP	3	596	1	saccade	NA	12356	12392	36	77.2105124	4.370049987	7.92
1	Amateur	ExpFP	3	596	1	saccade	NA	12634	12688	54	169.0224234	8.386670312	7.92
1	Amateur	ExpFP	4	506	0	saccade	Preparation	2538	2572	34	134.2450595	5.331989557	6.6
1	Amateur	ExpFP	4	506	0	saccade	Preparation	4068	4112	44	102.5960644	5.165652539	6.6
1	Amateur	ExpFP	4	506	0	saccade	Preparation	4636	4666	30	109.2210099	4.92240031	6.6
1	Amateur	ExpFP	4	506	0	saccade	Preparation	5178	5230	52	168.5772912	8.656564164	6.6
1	Amateur	ExpFP	4	506	0	saccade	Rally	6694	6738	44	184.9162162	8.249614897	6.6
1	Amateur	ExpFP	4	506	0	saccade	Rally	7458	7488	30	127.7749217	6.233976812	6.6
1	Amateur	ExpFP	4	506	0	saccade	Rally	7674	7700	26	106.8959728	4.964338579	6.6
1	Amateur	ExpFP	4	506	0	saccade	Rally	8062	8092	30	121.2690675	6.046583149	6.6
1	Amateur	ExpFP	4	506	0	saccade	Freeze	9178	9206	28	114.691284	5.362009094	6.6
1	Amateur	ExpFP	4	506	0	saccade	NA	10990	11024	34	69.67490007	3.313172195	6.6
1	Amateur	ExpFP	4	506	0	microsaccade	NA	12942	12950	8	51.48845623	0.439836263	6.6
1	Amateur	ExpFP	4	506	0	saccade	NA	13882	13902	20	35.09265806	2.085691785	6.6
1	Amateur	ExpFP	5	112	0	saccade	Preparation	2476	2504	28	86.13959441	3.829979016	12.12
1	Amateur	ExpFP	5	112	0	saccade	Preparation	2792	2826	34	68.91893354	3.637573834	12.12
1	Amateur	ExpFP	5	112	0	saccade	Preparation	3438	3462	24	77.27361015	4.077643358	12.12
1	Amateur	ExpFP	5	112	0	saccade	Preparation	7190	7222	32	83.82451088	4.186421323	12.12
1	Amateur	ExpFP	5	112	0	saccade	Preparation	7632	7662	30	64.33691495	3.634779087	12.12
1	Amateur	ExpFP	5	112	0	saccade	Preparation	9252	9284	32	130.7524636	5.282494563	12.12
1	Amateur	ExpFP	5	112	0	saccade	Preparation	9996	10030	34	157.5955714	6.530699379	12.12
1	Amateur	ExpFP	5	112	0	saccade	Preparation	10238	10274	36	100.0937881	5.723061083	12.12
1	Amateur	ExpFP	5	112	0	saccade	Rally	12038	12076	38	126.4060315	5.953087239	12.12
1	Amateur	ExpFP	5	112	0	saccade	Rally	12592	12614	22	51.19089592	3.003272289	12.12
1	Amateur	ExpFP	5	112	0	saccade	Rally	12974	12996	22	49.07930419	3.323891047	12.12
1	Amateur	ExpFP	5	112	0	saccade	Freeze	14626	14672	46	235.4794	10.51196618	12.12
1	Amateur	ExpFP	5	112	0	saccade	Freeze	14890	14912	22	54.35890221	3.968584346	12.12
1	Amateur	ExpFP	5	112	0	saccade	Response	15262	15286	24	54.76582602	3.297957253	12.12
1	Amateur	ExpFP	5	112	0	saccade	Response	15624	15656	32	92.98602865	4.372968123	12.12
1	Amateur	ExpFP	5	112	0	saccade	NA	15948	16046	98	123.2565168	10.55930521	12.12
1	Amateur	ExpFP	6	360	0	saccade	Preparation	2478	2500	22	52.63544552	3.347362126	3.64
1	Amateur	ExpFP	6	360	0	saccade	Preparation	2656	2684	28	74.44567482	3.72448484	3.64
1	Amateur	ExpFP	6	360	0	saccade	Rally	2956	2996	40	191.5394457	8.799921015	3.64
1	Amateur	ExpFP	6	360	0	saccade	Rally	4006	4050	44	142.6810219	7.76348563	3.64
1	Amateur	ExpFP	6	360	0	saccade	Rally	4756	4796	40	181.3265389	8.237372395	3.64
1	Amateur	ExpFP	6	360	0	saccade	Freeze	6130	6146	16	32.74663112	2.827202258	3.64
1	Amateur	ExpFP	6	360	0	saccade	Freeze	6250	6294	44	164.855434	8.517508044	3.64
1	Amateur	ExpFP	6	360	0	saccade	Response	6634	6670	36	101.0327879	5.76725527	3.64
1	Amateur	ExpFP	6	360	0	saccade	Response	6952	6990	38	176.557148	6.392082805	3.64
1	Amateur	ExpFP	6	360	0	saccade	NA	7310	7430	120	110.9393218	12.02652697	3.64
1	Amateur	ExpFP	6	360	0	saccade	NA	7594	7644	50	166.8720953	7.473360909	3.64
1	Amateur	ExpFP	6	360	0	saccade	NA	9694	9712	18	36.5622353	1.911912188	3.64
1	Amateur	ExpFP	7	27	1	saccade	Preparation	2392	2416	24	56.67267154	3.008637706	10.28
1	Amateur	ExpFP	7	27	1	saccade	Preparation	2596	2630	34	94.98096994	4.298970534	10.28
1	Amateur	ExpFP	7	27	1	saccade	Preparation	5746	5762	16	36.11420946	1.962910876	10.28
1	Amateur	ExpFP	7	27	1	saccade	Preparation	7388	7434	46	132.6651097	7.975199757	10.28
1	Amateur	ExpFP	7	27	1	saccade	Preparation	7740	7770	30	82.74141798	4.360987135	10.28
1	Amateur	ExpFP	7	27	1	saccade	Preparation	8980	9040	60	275.7269	12.49501601	10.28
1	Amateur	ExpFP	7	27	1	saccade	Preparation	9328	9382	54	241.1753387	11.59114455	10.28
1	Amateur	ExpFP	7	27	1	saccade	Rally	11104	11148	44	127.9427236	6.59551634	10.28
1	Amateur	ExpFP	7	27	1	saccade	Rally	11222	11242	20	37.23718337	1.71717551	10.28
1	Amateur	ExpFP	7	27	1	saccade	Rally	11566	11612	46	197.9493077	10.12486367	10.28
1	Amateur	ExpFP	7	27	1	saccade	Rally	11816	11834	18	41.87177152	3.300810412	10.28
1	Amateur	ExpFP	7	27	1	saccade	Freeze	13014	13036	22	64.25365087	4.096904431	10.28
1	Amateur	ExpFP	7	27	1	saccade	Response	13604	13628	24	68.02004135	3.303423003	10.28
1	Amateur	ExpFP	7	27	1	saccade	Response	14146	14188	42	144.0866517	7.437328764	10.28
1	Amateur	ExpFP	7	27	1	saccade	NA	15270	15284	14	132.48045	1.758829379	10.28
1	Amateur	ExpFP	7	27	1	saccade	NA	17634	17672	38	150.8646931	6.436025159	10.28
1	Amateur	ExpFP	7	27	1	saccade	NA	18136	18150	14	34.7117617	2.166130933	10.28
1	Amateur	ExpFP	7	27	1	saccade	NA	18418	18448	30	61.99000242	2.645894055	10.28
1	Amateur	ExpFP	7	27	1	saccade	NA	18718	18752	34	105.6004196	5.411682361	10.28
1	Amateur	ExpFP	8	651	1	saccade	Preparation	2666	2712	46	155.6624247	7.724249659	11.8
1	Amateur	ExpFP	8	651	1	saccade	Preparation	2888	2906	18	33.74268254	2.407337343	11.8
1	Amateur	ExpFP	8	651	1	saccade	Preparation	3602	3638	36	104.9495499	5.777738849	11.8
1	Amateur	ExpFP	8	651	1	saccade	Preparation	4378	4410	32	90.36446273	4.949524	11.8
1	Amateur	ExpFP	8	651	1	saccade	Preparation	5580	5626	46	269.6558474	11.45515566	11.8
1	Amateur	ExpFP	8	651	1	saccade	Preparation	6660	6712	52	206.8509756	9.7875342	11.8
1	Amateur	ExpFP	8	651	1	saccade	Preparation	7208	7226	18	35.73396039	2.600372562	11.8
1	Amateur	ExpFP	8	651	1	saccade	Preparation	7826	7874	48	264.122806	11.70945486	11.8
1	Amateur	ExpFP	8	651	1	saccade	Preparation	9364	9410	46	165.3781549	7.667077056	11.8
1	Amateur	ExpFP	8	651	1	saccade	Preparation	9610	9652	42	155.0635413	7.802636494	11.8
1	Amateur	ExpFP	8	651	1	saccade	Rally	11684	11708	24	80.61364928	4.283323866	11.8
1	Amateur	ExpFP	8	651	1	saccade	Rally	11854	11900	46	222.0078715	10.77244432	11.8
1	Amateur	ExpFP	8	651	1	saccade	Rally	12596	12636	40	221.3315208	9.273604352	11.8
1	Amateur	ExpFP	8	651	1	saccade	Freeze	14354	14374	20	53.08790069	3.469637849	11.8
1	Amateur	ExpFP	8	651	1	saccade	Freeze	14526	14560	34	112.8599873	5.680710364	11.8
1	Amateur	ExpFP	8	651	1	saccade	Response	14760	14796	36	117.7751363	6.500555599	11.8
1	Amateur	ExpFP	8	651	1	saccade	Response	15552	15576	24	76.38997398	4.231928988	11.8
1	Amateur	ExpFP	8	651	1	saccade	NA	16046	16096	50	131.5164896	6.868787466	11.8
1	Amateur	ExpFP	8	651	1	saccade	NA	16446	16478	32	54.3586196	3.246699166	11.8
1	Amateur	ExpFP	8	651	1	saccade	NA	17390	17430	40	111.6577852	5.907850202	11.8
1	Amateur	ExpFP	8	651	1	saccade	NA	17730	17758	28	86.31581112	3.828229605	11.8
1	Amateur	ExpFP	9	442	1	saccade	Preparation	2564	2598	34	66.06464353	3.668403784	10.12
1	Amateur	ExpFP	9	442	1	saccade	Preparation	2760	2800	40	137.4123161	6.471226224	10.12
1	Amateur	ExpFP	9	442	1	saccade	Preparation	5158	5180	22	40.63960414	2.574509116	10.12
1	Amateur	ExpFP	9	442	1	saccade	Preparation	7890	7910	20	40.27160104	2.278247845	10.12
1	Amateur	ExpFP	9	442	1	saccade	Preparation	8082	8120	38	117.092701	5.780902711	10.12
1	Amateur	ExpFP	9	442	1	saccade	Preparation	8884	8930	46	121.558902	6.102611721	10.12
1	Amateur	ExpFP	9	442	1	saccade	Preparation	9092	9112	20	36.43722067	2.439845113	10.12
1	Amateur	ExpFP	9	442	1	saccade	Rally	10418	10468	50	211.6026002	10.82227396	10.12
1	Amateur	ExpFP	9	442	1	saccade	Rally	11084	11122	38	154.0782532	6.833621813	10.12
1	Amateur	ExpFP	9	442	1	saccade	Rally	11280	11310	30	57.71299377	3.004789505	10.12
1	Amateur	ExpFP	9	442	1	saccade	Rally	11472	11518	46	219.4833707	10.65143026	10.12
1	Amateur	ExpFP	9	442	1	saccade	Rally	12106	12126	20	44.70357928	2.995468218	10.12
1	Amateur	ExpFP	9	442	1	saccade	Freeze	12672	12692	20	52.98850842	3.89436976	10.12
1	Amateur	ExpFP	9	442	1	saccade	Freeze	12846	12892	46	209.7557866	9.844982645	10.12
1	Amateur	ExpFP	9	442	1	saccade	Response	13900	13920	20	41.61116226	2.686582667	10.12
1	Amateur	ExpFP	9	442	1	saccade	NA	14400	14432	32	107.1673296	4.396744151	10.12
1	Amateur	ExpFP	9	442	1	microsaccade	NA	15710	15722	12	33.99539123	0.720910415	10.12
1	Amateur	ExpFP	9	442	1	saccade	NA	16474	16502	28	62.33539785	2.941548583	10.12
1	Amateur	ExpFP	10	107	0	saccade	Preparation	2646	2698	52	145.7833853	8.382019983	11.16
1	Amateur	ExpFP	10	107	0	saccade	Preparation	3404	3476	72	316.0756051	18.53883033	11.16
1	Amateur	ExpFP	10	107	0	saccade	Preparation	4126	4180	54	189.5161553	10.19264441	11.16
1	Amateur	ExpFP	10	107	0	saccade	Preparation	4622	4642	20	39.45281042	2.375025652	11.16
1	Amateur	ExpFP	10	107	0	saccade	Preparation	4866	4888	22	45.02638005	3.011282598	11.16
1	Amateur	ExpFP	10	107	0	saccade	Preparation	5112	5146	34	116.4525863	5.317761451	11.16
1	Amateur	ExpFP	10	107	0	saccade	Preparation	8284	8304	20	39.42486049	2.144664331	11.16
1	Amateur	ExpFP	10	107	0	saccade	Preparation	8716	8764	48	114.3402625	6.070133537	11.16
1	Amateur	ExpFP	10	107	0	saccade	Rally	11118	11160	42	161.1040536	7.986198067	11.16
1	Amateur	ExpFP	10	107	0	saccade	Rally	12310	12332	22	47.98762601	2.739074282	11.16
1	Amateur	ExpFP	10	107	0	saccade	Rally	13128	13146	18	33.32881674	2.497430124	11.16
1	Amateur	ExpFP	10	107	0	saccade	Freeze	13736	13756	20	49.03693812	3.391061156	11.16
1	Amateur	ExpFP	10	107	0	saccade	Response	14064	14112	48	235.1536264	10.77552037	11.16
1	Amateur	ExpFP	10	107	0	saccade	Response	14256	14302	46	108.3095169	6.286445236	11.16
1	Amateur	ExpFP	10	107	0	saccade	Response	14550	14568	18	31.25113838	2.055663735	11.16
1	Amateur	ExpFP	10	107	0	saccade	NA	15684	15746	62	67.29362767	4.285588399	11.16
1	Amateur	ExpFP	10	107	0	saccade	NA	16164	16202	38	89.16472845	4.445875477	11.16
1	Amateur	ExpFP	10	107	0	saccade	NA	18118	18138	20	46.08477623	2.642511465	11.16
1	Amateur	ExpFP	11	41	1	saccade	Preparation	2416	2454	38	95.21834448	4.566579197	7.96
1	Amateur	ExpFP	11	41	1	saccade	Preparation	2604	2634	30	50.8406395	3.155544145	7.96
1	Amateur	ExpFP	11	41	1	saccade	Preparation	3778	3816	38	126.0451103	5.938384972	7.96
1	Amateur	ExpFP	11	41	1	saccade	Preparation	6768	6796	28	67.33216653	3.339735309	7.96
1	Amateur	ExpFP	11	41	1	saccade	Rally	8224	8260	36	114.0082196	5.319777033	7.96
1	Amateur	ExpFP	11	41	1	saccade	Rally	8428	8466	38	83.98926836	5.389741645	7.96
1	Amateur	ExpFP	11	41	1	saccade	Rally	9466	9490	24	61.99830522	3.327662844	7.96
1	Amateur	ExpFP	11	41	1	saccade	Rally	9866	9892	26	93.88491106	4.716883863	7.96
1	Amateur	ExpFP	11	41	1	saccade	Rally	10066	10088	22	69.71290071	4.523471249	7.96
1	Amateur	ExpFP	11	41	1	saccade	Freeze	10608	10630	22	60.84195777	4.358146126	7.96
1	Amateur	ExpFP	11	41	1	saccade	Response	11010	11052	42	108.4289263	5.570363622	7.96
1	Amateur	ExpFP	11	41	1	saccade	Response	11614	11644	30	86.74508689	3.872690991	7.96
1	Amateur	ExpFP	11	41	1	saccade	NA	11958	12048	90	114.210026	8.505188363	7.96
1	Amateur	ExpFP	11	41	1	saccade	NA	12354	12390	36	131.9258945	5.581088046	7.96
1	Amateur	ExpFP	11	41	1	microsaccade	NA	13038	13046	8	34.04536165	0.422054716	7.96
1	Amateur	ExpFP	11	41	1	saccade	NA	13060	13164	104	103.7036216	9.178576388	7.96
1	Amateur	ExpFP	11	41	1	saccade	NA	13172	13236	64	160.9536506	8.984447352	7.96
1	Amateur	ExpFP	12	29	0	saccade	Preparation	2418	2436	18	33.29976727	2.049594193	10.44
1	Amateur	ExpFP	12	29	0	saccade	Preparation	7128	7168	40	114.5425881	5.142014024	10.44
1	Amateur	ExpFP	12	29	0	saccade	Preparation	7644	7664	20	47.71774146	3.088878517	10.44
1	Amateur	ExpFP	12	29	0	saccade	Preparation	8152	8176	24	55.54836024	3.017070071	10.44
1	Amateur	ExpFP	12	29	0	saccade	Preparation	8752	8780	28	57.82734863	3.080163929	10.44
1	Amateur	ExpFP	12	29	0	saccade	Rally	9726	9748	22	48.30191404	3.231450975	10.44
1	Amateur	ExpFP	12	29	0	saccade	Rally	10198	10236	38	118.2418623	6.505294457	10.44
1	Amateur	ExpFP	12	29	0	saccade	Rally	11642	11662	20	46.35147382	3.098627161	10.44
1	Amateur	ExpFP	12	29	0	saccade	NA	14606	14684	78	192.7421395	13.44075976	10.44
1	Amateur	ExpFP	12	29	0	saccade	NA	14828	14874	46	96.42686763	5.720278322	10.44
1	Amateur	ExpFP	12	29	0	saccade	NA	15236	15268	32	68.07986285	2.985022551	10.44
1	Amateur	ExpFP	12	29	0	saccade	NA	16118	16140	22	43.71048673	2.567511867	10.44
1	Amateur	ExpFP	13	537	0	saccade	Preparation	2636	2666	30	67.22640925	3.403014964	7.64
1	Amateur	ExpFP	13	537	0	saccade	Preparation	2924	2958	34	93.37602182	4.50711635	7.64
1	Amateur	ExpFP	13	537	0	saccade	Rally	7818	7858	40	126.6449518	6.380391679	7.64
1	Amateur	ExpFP	13	537	0	saccade	Rally	8334	8374	40	173.815193	7.703419633	7.64
1	Amateur	ExpFP	13	537	0	saccade	Rally	8626	8666	40	170.0298589	6.890560424	7.64
1	Amateur	ExpFP	13	537	0	saccade	Rally	9144	9174	30	99.85397338	5.151822666	7.64
1	Amateur	ExpFP	13	537	0	saccade	Freeze	10314	10346	32	115.5702697	5.583269316	7.64
1	Amateur	ExpFP	13	537	0	saccade	Response	10614	10658	44	220.1382208	10.18688102	7.64
1	Amateur	ExpFP	13	537	0	saccade	Response	11238	11258	20	32.18974526	2.063365441	7.64
1	Amateur	ExpFP	13	537	0	saccade	Response	11464	11484	20	37.57865252	2.396478868	7.64
1	Amateur	ExpFP	13	537	0	saccade	NA	12370	12398	28	38.37629477	2.16322541	7.64
1	Amateur	ExpFP	13	537	0	saccade	NA	15152	15178	26	77.86166017	3.867481126	7.64
1	Amateur	ExpFP	14	687	1	saccade	Preparation	2486	2518	32	85.01124543	3.987472613	9.68
1	Amateur	ExpFP	14	687	1	saccade	Preparation	2772	2798	26	70.85911109	3.407706378	9.68
1	Amateur	ExpFP	14	687	1	saccade	Preparation	3218	3256	38	132.264794	6.100693089	9.68
1	Amateur	ExpFP	14	687	1	saccade	Preparation	7726	7750	24	42.45326754	1.956551999	9.68
1	Amateur	ExpFP	14	687	1	saccade	Preparation	8632	8652	20	31.61870491	2.15834332	9.68
1	Amateur	ExpFP	14	687	1	saccade	Rally	9412	9432	20	38.52879508	2.331675374	9.68
1	Amateur	ExpFP	14	687	1	saccade	Rally	9594	9640	46	160.6896304	8.886785679	9.68
1	Amateur	ExpFP	14	687	1	saccade	Rally	10670	10694	24	55.06738463	3.241775733	9.68
1	Amateur	ExpFP	14	687	1	saccade	Rally	10906	10948	42	150.3772909	6.624886252	9.68
1	Amateur	ExpFP	14	687	1	saccade	Rally	11404	11450	46	222.197509	10.83607244	9.68
1	Amateur	ExpFP	14	687	1	saccade	Freeze	12238	12260	22	56.2939626	4.009807535	9.68
1	Amateur	ExpFP	14	687	1	saccade	Response	12560	12590	30	135.5109631	5.984723119	9.68
1	Amateur	ExpFP	14	687	1	saccade	Response	12750	12782	32	54.00492431	3.404377323	9.68
1	Amateur	ExpFP	14	687	1	saccade	Response	13120	13144	24	72.71634926	3.506247818	9.68
1	Amateur	ExpFP	14	687	1	saccade	NA	14026	14062	36	344.1695095	10.89493265	9.68
1	Amateur	ExpFP	14	687	1	saccade	NA	15366	15404	38	75.73759057	3.935254111	9.68
1	Amateur	ExpFP	15	228	0	saccade	Preparation	2364	2384	20	34.78880603	2.575955044	7.44
1	Amateur	ExpFP	15	228	0	saccade	Preparation	2622	2670	48	135.589683	6.340849265	7.44
1	Amateur	ExpFP	15	228	0	saccade	Preparation	3176	3194	18	46.15830153	3.350343618	7.44
1	Amateur	ExpFP	15	228	0	saccade	Preparation	3700	3718	18	32.65314265	2.182098116	7.44
1	Amateur	ExpFP	15	228	0	saccade	Preparation	3952	3980	28	70.31711065	3.729173278	7.44
1	Amateur	ExpFP	15	228	0	saccade	Preparation	4648	4704	56	244.9240924	13.1932292	7.44
1	Amateur	ExpFP	15	228	0	saccade	Preparation	5984	6006	22	53.60741833	3.535382158	7.44
1	Amateur	ExpFP	15	228	0	saccade	Preparation	6164	6216	52	187.2116953	9.160825241	7.44
1	Amateur	ExpFP	15	228	0	saccade	Rally	7734	7774	40	153.489111	7.770407763	7.44
1	Amateur	ExpFP	15	228	0	saccade	Rally	8694	8726	32	91.58595976	4.467056741	7.44
1	Amateur	ExpFP	15	228	0	saccade	Rally	9108	9140	32	100.3038166	5.293283918	7.44
1	Amateur	ExpFP	15	228	0	saccade	Freeze	10182	10212	30	75.09414375	3.986599145	7.44
1	Amateur	ExpFP	15	228	0	saccade	Response	10936	10964	28	77.54151678	3.450322325	7.44
1	Amateur	ExpFP	15	228	0	saccade	Response	11088	11128	40	98.01092414	4.925816083	7.44
1	Amateur	ExpFP	15	228	0	saccade	Response	11492	11518	26	101.8641861	4.781905083	7.44
1	Amateur	ExpFP	15	228	0	saccade	NA	12814	12860	46	115.1859919	5.663371151	7.44
1	Amateur	ExpFP	15	228	0	saccade	NA	13982	14006	24	41.88718927	2.489766654	7.44
1	Amateur	ExpFP	16	57	1	saccade	Preparation	2398	2418	20	42.11779909	2.390254342	4.04
1	Amateur	ExpFP	16	57	1	saccade	Preparation	2552	2588	36	103.0700783	5.478190251	4.04
1	Amateur	ExpFP	16	57	1	saccade	Rally	3954	4002	48	162.1040411	8.525044219	4.04
1	Amateur	ExpFP	16	57	1	saccade	Rally	4936	4976	40	117.6622927	5.251098312	4.04
1	Amateur	ExpFP	16	57	1	saccade	Rally	5146	5168	22	39.95758282	2.492374241	4.04
1	Amateur	ExpFP	16	57	1	saccade	Rally	5332	5356	24	32.95333253	1.813827139	4.04
1	Amateur	ExpFP	16	57	1	saccade	Rally	5580	5624	44	214.7799325	10.10903414	4.04
1	Amateur	ExpFP	16	57	1	saccade	Freeze	6590	6626	36	157.0861421	6.798178617	4.04
1	Amateur	ExpFP	16	57	1	saccade	Response	6936	6974	38	155.6258032	7.527980668	4.04
1	Amateur	ExpFP	16	57	1	saccade	Response	7382	7416	34	86.78725382	4.506373167	4.04
1	Amateur	ExpFP	16	57	1	saccade	NA	8250	8286	36	69.44647669	3.669607117	4.04
1	Amateur	ExpFP	16	57	1	saccade	NA	8532	8546	14	34.39793053	1.158838463	4.04
1	Amateur	ExpFP	16	57	1	saccade	NA	9310	9330	20	32.88922506	1.559440119	4.04
1	Amateur	ExpFP	17	108	1	saccade	Preparation	2570	2604	34	120.1921183	5.29181688	10.6
1	Amateur	ExpFP	17	108	1	saccade	Preparation	2856	2896	40	166.7292956	7.781492949	10.6
1	Amateur	ExpFP	17	108	1	saccade	Preparation	3390	3428	38	89.85088146	4.732004513	10.6
1	Amateur	ExpFP	17	108	1	saccade	Preparation	3820	3846	26	51.55418121	3.313286112	10.6
1	Amateur	ExpFP	17	108	1	saccade	Preparation	4034	4052	18	34.33461956	2.191146407	10.6
1	Amateur	ExpFP	17	108	1	saccade	Preparation	4582	4618	36	154.9517255	6.903966032	10.6
1	Amateur	ExpFP	17	108	1	saccade	Preparation	5552	5574	22	45.6619935	3.042666864	10.6
1	Amateur	ExpFP	17	108	1	saccade	Preparation	5970	5992	22	58.29156736	3.315346482	10.6
1	Amateur	ExpFP	17	108	1	saccade	Preparation	7690	7724	34	106.3041228	5.063792925	10.6
1	Amateur	ExpFP	17	108	1	saccade	Preparation	8566	8604	38	102.5516499	4.484400925	10.6
1	Amateur	ExpFP	17	108	1	saccade	Preparation	9026	9048	22	51.7065008	3.00869147	10.6
1	Amateur	ExpFP	17	108	1	saccade	Preparation	9682	9718	36	86.3512138	5.330227327	10.6
1	Amateur	ExpFP	17	108	1	saccade	Rally	9912	9958	46	228.4248481	10.33155835	10.6
1	Amateur	ExpFP	17	108	1	saccade	Rally	10544	10582	38	145.3316708	7.310490638	10.6
1	Amateur	ExpFP	17	108	1	saccade	Rally	11592	11624	32	112.1960572	5.093990175	10.6
1	Amateur	ExpFP	17	108	1	saccade	Rally	11778	11816	38	141.8938995	5.922367997	10.6
1	Amateur	ExpFP	17	108	1	saccade	Rally	11960	11980	20	38.53882263	2.250447724	10.6
1	Amateur	ExpFP	17	108	1	saccade	Rally	12316	12358	42	185.2153291	9.352858281	10.6
1	Amateur	ExpFP	17	108	1	saccade	Freeze	13146	13186	40	200.3744765	9.017024956	10.6
1	Amateur	ExpFP	17	108	1	saccade	Freeze	13352	13420	68	119.3889597	9.251571845	10.6
1	Amateur	ExpFP	17	108	1	saccade	Response	13680	13714	34	110.666833	5.742277299	10.6
1	Amateur	ExpFP	17	108	1	saccade	Response	14426	14446	20	46.2065972	2.902657843	10.6
1	Amateur	ExpFP	17	108	1	saccade	NA	15516	15550	34	75.60010086	3.736900713	10.6
1	Amateur	ExpFP	17	108	1	saccade	NA	16106	16134	28	59.48683153	3.388060263	10.6
1	Amateur	ExpFP	17	108	1	saccade	NA	17438	17478	40	73.51408709	3.823475986	10.6
1	Amateur	ExpFP	18	502	0	saccade	Preparation	3552	3574	22	43.69737664	2.315843792	10.76
1	Amateur	ExpFP	18	502	0	saccade	Preparation	3738	3756	18	34.37961787	2.257493426	10.76
1	Amateur	ExpFP	18	502	0	saccade	Preparation	5906	5938	32	96.70920975	4.514065095	10.76
1	Amateur	ExpFP	18	502	0	saccade	Preparation	6598	6630	32	67.2856086	4.028834761	10.76
1	Amateur	ExpFP	18	502	0	saccade	Preparation	7010	7042	32	70.89356124	3.991868075	10.76
1	Amateur	ExpFP	18	502	0	saccade	Preparation	7256	7278	22	44.49541915	2.880824536	10.76
1	Amateur	ExpFP	18	502	0	saccade	Preparation	8456	8488	32	105.9980457	4.826187267	10.76
1	Amateur	ExpFP	18	502	0	saccade	Preparation	8804	8838	34	83.40716771	4.31168224	10.76
1	Amateur	ExpFP	18	502	0	saccade	Rally	10660	10690	30	70.99582118	3.66740157	10.76
1	Amateur	ExpFP	18	502	0	saccade	Rally	10840	10870	30	84.82438564	4.492278747	10.76
1	Amateur	ExpFP	18	502	0	saccade	Rally	11058	11084	26	71.45030791	4.760686249	10.76
1	Amateur	ExpFP	18	502	0	saccade	Rally	11688	11722	34	76.35236162	3.085678317	10.76
1	Amateur	ExpFP	18	502	0	saccade	Rally	11888	11920	32	87.62501127	4.395449085	10.76
1	Amateur	ExpFP	18	502	0	saccade	Rally	12072	12094	22	49.03101493	2.668363599	10.76
1	Amateur	ExpFP	18	502	0	saccade	Rally	12246	12294	48	255.5332347	11.61534649	10.76
1	Amateur	ExpFP	18	502	0	saccade	Freeze	13152	13176	24	79.28084542	4.407468804	10.76
1	Amateur	ExpFP	18	502	0	saccade	Freeze	13430	13476	46	196.4235679	9.184892724	10.76
1	Amateur	ExpFP	18	502	0	saccade	Response	13774	13814	40	202.2598327	9.218561115	10.76
1	Amateur	ExpFP	18	502	0	saccade	Response	14002	14036	34	94.5979499	3.646352326	10.76
1	Amateur	ExpFP	18	502	0	saccade	NA	16054	16084	30	56.66506971	2.40480637	10.76
1	Amateur	ExpFP	18	502	0	saccade	NA	16508	16536	28	49.58797359	2.53226567	10.76
1	Amateur	ExpFP	18	502	0	saccade	NA	17532	17560	28	46.06884115	2.038445174	10.76
1	Amateur	ExpFP	18	502	0	saccade	NA	18320	18348	28	58.49261706	2.502809105	10.76
1	Amateur	ExpFP	19	507	1	saccade	Preparation	2428	2460	32	46.88517943	2.519506641	12.28
1	Amateur	ExpFP	19	507	1	saccade	Preparation	2556	2592	36	95.87962675	4.599197572	12.28
1	Amateur	ExpFP	19	507	1	saccade	Preparation	3566	3584	18	31.94853518	1.798131684	12.28
1	Amateur	ExpFP	19	507	1	saccade	Preparation	9740	9760	20	37.90116258	2.359261803	12.28
1	Amateur	ExpFP	19	507	1	saccade	Rally	12244	12294	50	191.9713246	10.27423963	12.28
1	Amateur	ExpFP	19	507	1	saccade	Rally	13218	13258	40	140.8909117	6.964403678	12.28
1	Amateur	ExpFP	19	507	1	saccade	Freeze	14894	14938	44	224.2618552	9.754933546	12.28
1	Amateur	ExpFP	19	507	1	saccade	Response	15120	15166	46	238.1566518	10.37862346	12.28
1	Amateur	ExpFP	19	507	1	saccade	Response	15978	16000	22	51.00035417	2.901177956	12.28
1	Amateur	ExpFP	19	507	1	saccade	NA	19134	19162	28	41.50006807	2.589322836	12.28
1	Amateur	ExpFP	20	446	1	saccade	Preparation	2436	2458	22	46.28615614	2.631350613	7.36
1	Amateur	ExpFP	20	446	1	saccade	Preparation	2640	2670	30	92.4226083	3.913500332	7.36
1	Amateur	ExpFP	20	446	1	saccade	Rally	7238	7254	16	31.60071083	2.473537744	7.36
1	Amateur	ExpFP	20	446	1	saccade	Rally	7542	7596	54	180.6973775	9.861147595	7.36
1	Amateur	ExpFP	20	446	1	saccade	Rally	8448	8486	38	88.92949707	4.728666061	7.36
1	Amateur	ExpFP	20	446	1	saccade	Rally	8652	8674	22	42.26638292	2.666873818	7.36
1	Amateur	ExpFP	20	446	1	saccade	Rally	8812	8836	24	56.05157647	2.934675344	7.36
1	Amateur	ExpFP	20	446	1	saccade	Rally	8984	9028	44	230.3941932	10.22275055	7.36
1	Amateur	ExpFP	20	446	1	saccade	Freeze	9934	9972	38	223.6304122	9.569542134	7.36
1	Amateur	ExpFP	20	446	1	saccade	Response	10278	10324	46	231.9222319	10.49570059	7.36
1	Amateur	ExpFP	20	446	1	saccade	Response	10474	10498	24	79.2681659	3.864992962	7.36
1	Amateur	ExpFP	20	446	1	saccade	Response	10644	10676	32	135.5584565	6.165027787	7.36
1	Amateur	ExpFP	20	446	1	saccade	NA	11392	11422	30	49.4602224	2.800161804	7.36
1	Amateur	ExpFP	20	446	1	saccade	NA	12852	12904	52	172.7574239	8.290468908	7.36
1	Amateur	ExpFP	20	446	1	saccade	NA	13350	13396	46	106.469591	5.466037457	7.36
1	Amateur	ExpFP	20	446	1	saccade	NA	13556	13618	62	139.0019189	7.440075936	7.36
1	Amateur	ExpFP	20	446	1	saccade	NA	14024	14054	30	82.56272237	3.595936149	7.36
1	Amateur	ExpFP	21	170	1	saccade	Preparation	2366	2388	22	44.61782407	2.742202444	6.68
1	Amateur	ExpFP	21	170	1	saccade	Preparation	2546	2588	42	163.1350481	7.661422439	6.68
[truncated: 123,131 more rows]
