# Supplementary material for: Expertise-driven temporal gaze dynamics during anticipation in volleyball
Source: PLoS One. 2025 Oct 16;20(10):e0334702. doi: 10.1371/journal.pone.0334702 (PMC12530602; doi:10.1371/journal.pone.0334702)
Supplement: S4 Data — File including information on eye-tracking missing data. (CSV) [file pone.0334702.s004.csv]

code	group	condition	trial	phase	lines_NA	lines_total	NA_percent
1	Amateur	ExpBC	1	Fixation	0	1129	0
1	Amateur	ExpBC	1	Freeze	0	257	0
1	Amateur	ExpBC	1	Preparation	0	189	0
1	Amateur	ExpBC	1	Rally	0	1501	0
1	Amateur	ExpBC	1	Response	0	273	0
1	Amateur	ExpBC	1	NA	86	1503	5.721889554
1	Amateur	ExpBC	2	Fixation	0	1056	0
1	Amateur	ExpBC	2	Freeze	0	251	0
1	Amateur	ExpBC	2	Preparation	36	3948	0.911854103
1	Amateur	ExpBC	2	Rally	0	1501	0
1	Amateur	ExpBC	2	Response	0	626	0
1	Amateur	ExpBC	2	NA	157	2004	7.834331337
1	Amateur	ExpBC	3	Fixation	0	1063	0
1	Amateur	ExpBC	3	Freeze	0	251	0
1	Amateur	ExpBC	3	Preparation	0	2291	0
1	Amateur	ExpBC	3	Rally	0	1501	0
1	Amateur	ExpBC	3	Response	0	67	0
1	Amateur	ExpBC	3	NA	83	2004	4.141716567
1	Amateur	ExpBC	4	Fixation	0	1066	0
1	Amateur	ExpBC	4	Freeze	0	250	0
1	Amateur	ExpBC	4	Preparation	0	2171	0
1	Amateur	ExpBC	4	Rally	0	1501	0
1	Amateur	ExpBC	4	Response	0	185	0
1	Amateur	ExpBC	4	NA	115	2004	5.738522954
1	Amateur	ExpBC	5	Fixation	0	1069	0
1	Amateur	ExpBC	5	Freeze	0	251	0
1	Amateur	ExpBC	5	Preparation	0	2526	0
1	Amateur	ExpBC	5	Rally	0	1501	0
1	Amateur	ExpBC	5	Response	0	143	0
1	Amateur	ExpBC	5	NA	159	2004	7.934131737
1	Amateur	ExpBC	6	Fixation	33	1064	3.101503759
1	Amateur	ExpBC	6	Freeze	0	251	0
1	Amateur	ExpBC	6	Preparation	47	3789	1.240432832
1	Amateur	ExpBC	6	Rally	0	1501	0
1	Amateur	ExpBC	6	Response	0	168	0
1	Amateur	ExpBC	6	NA	331	1504	22.00797872
1	Amateur	ExpBC	7	Fixation	0	1055	0
1	Amateur	ExpBC	7	Freeze	0	251	0
1	Amateur	ExpBC	7	Preparation	0	3874	0
1	Amateur	ExpBC	7	Rally	0	1501	0
1	Amateur	ExpBC	7	Response	0	226	0
1	Amateur	ExpBC	7	NA	127	2004	6.337325349
1	Amateur	ExpBC	8	Fixation	0	1053	0
1	Amateur	ExpBC	8	Freeze	0	251	0
1	Amateur	ExpBC	8	Preparation	0	3633	0
1	Amateur	ExpBC	8	Rally	0	1501	0
1	Amateur	ExpBC	8	Response	0	177	0
1	Amateur	ExpBC	8	NA	222	1504	14.7606383
1	Amateur	ExpBC	9	Fixation	0	1065	0
1	Amateur	ExpBC	9	Freeze	0	251	0
1	Amateur	ExpBC	9	Preparation	45	2547	1.766784452
1	Amateur	ExpBC	9	Rally	0	1501	0
1	Amateur	ExpBC	9	Response	0	168	0
1	Amateur	ExpBC	9	NA	309	1504	20.54521277
1	Amateur	ExpBC	10	Fixation	0	1055	0
1	Amateur	ExpBC	10	Freeze	0	251	0
1	Amateur	ExpBC	10	Preparation	0	1907	0
1	Amateur	ExpBC	10	Rally	0	1501	0
1	Amateur	ExpBC	10	Response	0	135	0
1	Amateur	ExpBC	10	NA	93	1504	6.183510638
1	Amateur	ExpBC	11	Fixation	0	1055	0
1	Amateur	ExpBC	11	Freeze	0	251	0
1	Amateur	ExpBC	11	Preparation	0	1832	0
1	Amateur	ExpBC	11	Rally	0	1501	0
1	Amateur	ExpBC	11	Response	0	268	0
1	Amateur	ExpBC	11	NA	104	2003	5.192211682
1	Amateur	ExpBC	12	Fixation	0	1069	0
1	Amateur	ExpBC	12	Freeze	0	251	0
1	Amateur	ExpBC	12	Preparation	0	368	0
1	Amateur	ExpBC	12	Rally	0	1501	0
1	Amateur	ExpBC	12	Response	0	176	0
1	Amateur	ExpBC	12	NA	111	2004	5.538922156
1	Amateur	ExpBC	13	Fixation	0	1055	0
1	Amateur	ExpBC	13	Freeze	0	251	0
1	Amateur	ExpBC	13	Preparation	61	2190	2.785388128
1	Amateur	ExpBC	13	Rally	0	1501	0
1	Amateur	ExpBC	13	Response	0	226	0
1	Amateur	ExpBC	13	NA	66	2004	3.293413174
1	Amateur	ExpBC	14	Fixation	0	1065	0
1	Amateur	ExpBC	14	Freeze	0	251	0
1	Amateur	ExpBC	14	Preparation	96	3714	2.584814216
1	Amateur	ExpBC	14	Rally	0	1501	0
1	Amateur	ExpBC	14	Response	0	168	0
1	Amateur	ExpBC	14	NA	85	1504	5.651595745
1	Amateur	ExpBC	15	Fixation	58	1056	5.492424242
1	Amateur	ExpBC	15	Freeze	0	251	0
1	Amateur	ExpBC	15	Preparation	116	4173	2.779774742
1	Amateur	ExpBC	15	Rally	0	1501	0
1	Amateur	ExpBC	15	Response	0	193	0
1	Amateur	ExpBC	15	NA	685	2004	34.18163673
1	Amateur	ExpBC	16	Fixation	0	1052	0
1	Amateur	ExpBC	16	Freeze	0	251	0
1	Amateur	ExpBC	16	Preparation	234	4472	5.23255814
1	Amateur	ExpBC	16	Rally	0	1501	0
1	Amateur	ExpBC	16	Response	0	226	0
1	Amateur	ExpBC	16	NA	212	1505	14.08637874
1	Amateur	ExpBC	17	Fixation	63	1064	5.921052632
1	Amateur	ExpBC	17	Freeze	0	251	0
1	Amateur	ExpBC	17	Preparation	357	4706	7.586060348
1	Amateur	ExpBC	17	Rally	70	1501	4.663557628
1	Amateur	ExpBC	17	Response	0	160	0
1	Amateur	ExpBC	17	NA	209	1503	13.90552229
1	Amateur	ExpBC	18	Fixation	44	1085	4.055299539
1	Amateur	ExpBC	18	Freeze	0	250	0
1	Amateur	ExpBC	18	Preparation	71	2344	3.029010239
1	Amateur	ExpBC	18	Rally	8	1501	0.532978015
1	Amateur	ExpBC	18	Response	0	102	0
1	Amateur	ExpBC	18	NA	543	1504	36.1037234
1	Amateur	ExpBC	19	Fixation	0	1067	0
1	Amateur	ExpBC	19	Freeze	0	251	0
1	Amateur	ExpBC	19	Preparation	0	2228	0
1	Amateur	ExpBC	19	Rally	0	1501	0
1	Amateur	ExpBC	19	Response	0	135	0
1	Amateur	ExpBC	19	NA	161	1503	10.71190951
1	Amateur	ExpBC	20	Fixation	0	1068	0
1	Amateur	ExpBC	20	Freeze	0	251	0
1	Amateur	ExpBC	20	Preparation	0	2010	0
1	Amateur	ExpBC	20	Rally	0	1501	0
1	Amateur	ExpBC	20	Response	0	159	0
1	Amateur	ExpBC	20	NA	89	1504	5.917553191
1	Amateur	ExpBC	21	Fixation	0	1065	0
1	Amateur	ExpBC	21	Freeze	0	251	0
1	Amateur	ExpBC	21	Preparation	0	588	0
1	Amateur	ExpBC	21	Rally	0	1501	0
1	Amateur	ExpBC	21	Response	0	168	0
1	Amateur	ExpBC	21	NA	199	2004	9.930139721
1	Amateur	ExpBC	22	Fixation	67	1057	6.338694418
1	Amateur	ExpBC	22	Freeze	0	251	0
1	Amateur	ExpBC	22	Preparation	0	2013	0
1	Amateur	ExpBC	22	Rally	0	1501	0
1	Amateur	ExpBC	22	Response	0	201	0
1	Amateur	ExpBC	22	NA	174	2005	8.678304239
1	Amateur	ExpBC	23	Fixation	0	1067	0
1	Amateur	ExpBC	23	Freeze	0	251	0
1	Amateur	ExpBC	23	Preparation	46	3406	1.350557839
1	Amateur	ExpBC	23	Rally	0	1501	0
1	Amateur	ExpBC	23	Response	0	201	0
1	Amateur	ExpBC	23	NA	96	2005	4.788029925
1	Amateur	ExpBC	24	Fixation	0	1063	0
1	Amateur	ExpBC	24	Freeze	0	251	0
1	Amateur	ExpBC	24	Preparation	0	565	0
1	Amateur	ExpBC	24	Rally	0	1501	0
1	Amateur	ExpBC	24	Response	0	176	0
1	Amateur	ExpBC	24	NA	69	2004	3.443113772
1	Amateur	ExpBC	25	Fixation	53	1064	4.981203008
1	Amateur	ExpBC	25	Freeze	0	251	0
1	Amateur	ExpBC	25	Preparation	0	4631	0
1	Amateur	ExpBC	25	Rally	46	1501	3.064623584
1	Amateur	ExpBC	25	Response	0	184	0
1	Amateur	ExpBC	25	NA	58	1505	3.853820598
1	Amateur	ExpBP	1	Fixation	0	1112	0
1	Amateur	ExpBP	1	Freeze	0	256	0
1	Amateur	ExpBP	1	Preparation	352	1417	24.84121383
1	Amateur	ExpBP	1	Rally	0	1501	0
1	Amateur	ExpBP	1	Response	191	931	20.51557465
1	Amateur	ExpBP	1	NA	278	1506	18.45949535
1	Amateur	ExpBP	2	Fixation	0	1055	0
1	Amateur	ExpBP	2	Freeze	0	251	0
1	Amateur	ExpBP	2	Preparation	0	190	0
1	Amateur	ExpBP	2	Rally	0	1501	0
1	Amateur	ExpBP	2	Response	0	318	0
1	Amateur	ExpBP	2	NA	56	1504	3.723404255
1	Amateur	ExpBP	3	Fixation	0	1050	0
1	Amateur	ExpBP	3	Freeze	0	251	0
1	Amateur	ExpBP	3	Preparation	52	1874	2.774813234
1	Amateur	ExpBP	3	Rally	0	1501	0
1	Amateur	ExpBP	3	Response	67	1202	5.574043261
1	Amateur	ExpBP	3	NA	83	2004	4.141716567
1	Amateur	ExpBP	4	Fixation	0	1063	0
1	Amateur	ExpBP	4	Freeze	0	251	0
1	Amateur	ExpBP	4	Preparation	219	4949	4.425136391
1	Amateur	ExpBP	4	Rally	0	1501	0
1	Amateur	ExpBP	4	Response	80	984	8.130081301
1	Amateur	ExpBP	4	NA	99	2004	4.94011976
1	Amateur	ExpBP	5	Fixation	0	1058	0
1	Amateur	ExpBP	5	Freeze	0	251	0
1	Amateur	ExpBP	5	Preparation	97	4273	2.270067868
1	Amateur	ExpBP	5	Rally	0	1501	0
1	Amateur	ExpBP	5	Response	0	868	0
1	Amateur	ExpBP	5	NA	192	2004	9.580838323
1	Amateur	ExpBP	6	Fixation	0	1067	0
1	Amateur	ExpBP	6	Freeze	0	251	0
1	Amateur	ExpBP	6	Preparation	60	1470	4.081632653
1	Amateur	ExpBP	6	Rally	0	1501	0
1	Amateur	ExpBP	6	Response	78	1051	7.42150333
1	Amateur	ExpBP	6	NA	106	1505	7.043189369
1	Amateur	ExpBP	7	Fixation	0	1056	0
1	Amateur	ExpBP	7	Freeze	0	251	0
1	Amateur	ExpBP	7	Preparation	66	4973	1.3271667
1	Amateur	ExpBP	7	Rally	0	1501	0
1	Amateur	ExpBP	7	Response	0	526	0
1	Amateur	ExpBP	7	NA	200	1504	13.29787234
1	Amateur	ExpBP	8	Fixation	0	1053	0
1	Amateur	ExpBP	8	Freeze	0	251	0
1	Amateur	ExpBP	8	Preparation	175	4192	4.174618321
1	Amateur	ExpBP	8	Rally	0	1501	0
1	Amateur	ExpBP	8	Response	50	526	9.505703422
1	Amateur	ExpBP	8	NA	174	2004	8.682634731
1	Amateur	ExpBP	9	Fixation	0	1056	0
1	Amateur	ExpBP	9	Freeze	0	251	0
1	Amateur	ExpBP	9	Preparation	490	2431	20.15631427
1	Amateur	ExpBP	9	Rally	0	1501	0
1	Amateur	ExpBP	9	Response	0	343	0
1	Amateur	ExpBP	9	NA	193	2004	9.630738523
1	Amateur	ExpBP	10	Fixation	0	1058	0
1	Amateur	ExpBP	10	Freeze	0	251	0
1	Amateur	ExpBP	10	Preparation	87	1529	5.68999346
1	Amateur	ExpBP	10	Rally	0	1501	0
1	Amateur	ExpBP	10	Response	68	1159	5.867126833
1	Amateur	ExpBP	10	NA	60	2005	2.992518703
1	Amateur	ExpBP	11	Fixation	35	1057	3.311258278
1	Amateur	ExpBP	11	Freeze	0	251	0
1	Amateur	ExpBP	11	Preparation	0	3388	0
1	Amateur	ExpBP	11	Rally	0	1501	0
1	Amateur	ExpBP	11	Response	151	576	26.21527778
1	Amateur	ExpBP	11	NA	75	2004	3.74251497
1	Amateur	ExpBP	12	Fixation	0	1058	0
1	Amateur	ExpBP	12	Freeze	0	250	0
1	Amateur	ExpBP	12	Preparation	80	1346	5.943536404
1	Amateur	ExpBP	12	Rally	0	1501	0
1	Amateur	ExpBP	12	Response	202	477	42.34800839
1	Amateur	ExpBP	12	NA	177	1504	11.76861702
1	Amateur	ExpBP	13	Fixation	0	1065	0
1	Amateur	ExpBP	13	Freeze	0	251	0
1	Amateur	ExpBP	13	Preparation	163	4114	3.9620807
1	Amateur	ExpBP	13	Rally	0	1501	0
1	Amateur	ExpBP	13	Response	86	493	17.44421907
1	Amateur	ExpBP	13	NA	75	2003	3.744383425
1	Amateur	ExpBP	14	Fixation	0	1063	0
1	Amateur	ExpBP	14	Freeze	0	251	0
1	Amateur	ExpBP	14	Preparation	69	2008	3.43625498
1	Amateur	ExpBP	14	Rally	0	1501	0
1	Amateur	ExpBP	14	Response	0	342	0
1	Amateur	ExpBP	14	NA	104	2005	5.187032419
1	Amateur	ExpBP	15	Fixation	0	1065	0
1	Amateur	ExpBP	15	Freeze	0	250	0
1	Amateur	ExpBP	15	Preparation	0	3514	0
1	Amateur	ExpBP	15	Rally	0	1501	0
1	Amateur	ExpBP	15	Response	0	460	0
1	Amateur	ExpBP	15	NA	112	2004	5.588822355
1	Amateur	ExpBP	16	Fixation	0	1056	0
1	Amateur	ExpBP	16	Freeze	0	251	0
1	Amateur	ExpBP	16	Preparation	0	4931	0
1	Amateur	ExpBP	16	Rally	0	1501	0
1	Amateur	ExpBP	16	Response	0	292	0
1	Amateur	ExpBP	16	NA	76	1504	5.053191489
1	Amateur	ExpBP	17	Fixation	0	1063	0
1	Amateur	ExpBP	17	Freeze	0	251	0
1	Amateur	ExpBP	17	Preparation	31	4190	0.739856802
1	Amateur	ExpBP	17	Rally	0	1501	0
1	Amateur	ExpBP	17	Response	0	376	0
1	Amateur	ExpBP	17	NA	76	1504	5.053191489
1	Amateur	ExpBP	18	Fixation	0	1050	0
1	Amateur	ExpBP	18	Freeze	0	250	0
1	Amateur	ExpBP	18	Preparation	105	1591	6.599622879
1	Amateur	ExpBP	18	Rally	0	1501	0
1	Amateur	ExpBP	18	Response	0	319	0
1	Amateur	ExpBP	18	NA	153	1504	10.17287234
1	Amateur	ExpBP	19	Fixation	0	1064	0
1	Amateur	ExpBP	19	Freeze	0	250	0
1	Amateur	ExpBP	19	Preparation	0	1090	0
1	Amateur	ExpBP	19	Rally	0	1501	0
1	Amateur	ExpBP	19	Response	0	660	0
1	Amateur	ExpBP	19	NA	70	1504	4.654255319
1	Amateur	ExpBP	20	Fixation	0	1057	0
1	Amateur	ExpBP	20	Freeze	0	251	0
1	Amateur	ExpBP	20	Preparation	102	4032	2.529761905
1	Amateur	ExpBP	20	Rally	0	1501	0
1	Amateur	ExpBP	20	Response	0	310	0
1	Amateur	ExpBP	20	NA	221	1505	14.68438538
1	Amateur	ExpBP	21	Fixation	0	1063	0
1	Amateur	ExpBP	21	Freeze	0	251	0
1	Amateur	ExpBP	21	Preparation	381	3070	12.41042345
1	Amateur	ExpBP	21	Rally	0	1501	0
1	Amateur	ExpBP	21	Response	0	193	0
1	Amateur	ExpBP	21	NA	65	2004	3.243512974
1	Amateur	ExpBP	22	Fixation	0	1068	0
1	Amateur	ExpBP	22	Freeze	0	251	0
1	Amateur	ExpBP	22	Preparation	0	2968	0
1	Amateur	ExpBP	22	Rally	0	1501	0
1	Amateur	ExpBP	22	Response	0	284	0
1	Amateur	ExpBP	22	NA	210	2005	10.47381546
1	Amateur	ExpBP	23	Fixation	0	1091	0
1	Amateur	ExpBP	23	Freeze	0	251	0
1	Amateur	ExpBP	23	Preparation	173	3666	4.719039825
1	Amateur	ExpBP	23	Rally	0	1501	0
1	Amateur	ExpBP	23	Response	52	484	10.74380165
1	Amateur	ExpBP	23	NA	129	2004	6.437125749
1	Amateur	ExpBP	24	Fixation	0	1060	0
1	Amateur	ExpBP	24	Freeze	0	251	0
1	Amateur	ExpBP	24	Preparation	108	1968	5.487804878
1	Amateur	ExpBP	24	Rally	0	1501	0
1	Amateur	ExpBP	24	Response	0	218	0
1	Amateur	ExpBP	24	NA	151	2005	7.53117207
1	Amateur	ExpBP	25	Fixation	0	1056	0
1	Amateur	ExpBP	25	Freeze	0	251	0
1	Amateur	ExpBP	25	Preparation	71	2931	2.42238144
1	Amateur	ExpBP	25	Rally	0	1501	0
1	Amateur	ExpBP	25	Response	0	392	0
1	Amateur	ExpBP	25	NA	163	1504	10.83776596
1	Amateur	ExpBP	26	Fixation	0	1067	0
1	Amateur	ExpBP	26	Freeze	0	251	0
1	Amateur	ExpBP	26	Preparation	303	5253	5.768132496
1	Amateur	ExpBP	26	Rally	0	1501	0
1	Amateur	ExpBP	26	Response	0	443	0
1	Amateur	ExpBP	26	NA	219	1504	14.56117021
1	Amateur	ExpBP	27	Fixation	0	1055	0
1	Amateur	ExpBP	27	Freeze	0	251	0
1	Amateur	ExpBP	27	Preparation	0	1106	0
1	Amateur	ExpBP	27	Rally	0	1501	0
1	Amateur	ExpBP	27	Response	0	926	0
1	Amateur	ExpBP	27	NA	591	1505	39.26910299
1	Amateur	ExpBP	28	Fixation	0	1066	0
1	Amateur	ExpBP	28	Freeze	0	251	0
1	Amateur	ExpBP	28	Preparation	152	2490	6.104417671
1	Amateur	ExpBP	28	Rally	0	1501	0
1	Amateur	ExpBP	28	Response	62	468	13.24786325
1	Amateur	ExpBP	28	NA	92	1505	6.112956811
1	Amateur	ExpBP	29	Fixation	0	1093	0
1	Amateur	ExpBP	29	Freeze	0	251	0
1	Amateur	ExpBP	29	Preparation	177	2702	6.550703183
1	Amateur	ExpBP	29	Rally	0	1501	0
1	Amateur	ExpBP	29	Response	0	201	0
1	Amateur	ExpBP	29	NA	107	2004	5.339321357
1	Amateur	ExpBP	30	Fixation	0	1054	0
1	Amateur	ExpBP	30	Freeze	0	251	0
1	Amateur	ExpBP	30	Preparation	86	2591	3.319181783
1	Amateur	ExpBP	30	Rally	0	1501	0
1	Amateur	ExpBP	30	Response	0	393	0
1	Amateur	ExpBP	30	NA	154	1503	10.24617432
1	Amateur	ExpBP	31	Fixation	0	1056	0
1	Amateur	ExpBP	31	Freeze	0	250	0
1	Amateur	ExpBP	31	Preparation	196	4231	4.632474592
1	Amateur	ExpBP	31	Rally	0	1501	0
1	Amateur	ExpBP	31	Response	0	360	0
1	Amateur	ExpBP	31	NA	0	1504	0
1	Amateur	ExpBP	32	Fixation	0	1055	0
1	Amateur	ExpBP	32	Freeze	0	251	0
1	Amateur	ExpBP	32	Preparation	59	1407	4.193319119
1	Amateur	ExpBP	32	Rally	0	1501	0
1	Amateur	ExpBP	32	Response	0	443	0
1	Amateur	ExpBP	32	NA	54	1504	3.590425532
1	Amateur	ExpBP	33	Fixation	0	1056	0
1	Amateur	ExpBP	33	Freeze	0	251	0
1	Amateur	ExpBP	33	Preparation	0	1648	0
1	Amateur	ExpBP	33	Rally	0	1501	0
1	Amateur	ExpBP	33	Response	74	1242	5.958132045
1	Amateur	ExpBP	33	NA	441	1504	29.32180851
1	Amateur	ExpBP	34	Fixation	61	1067	5.716963449
1	Amateur	ExpBP	34	Freeze	0	251	0
1	Amateur	ExpBP	34	Preparation	0	3632	0
1	Amateur	ExpBP	34	Rally	0	1501	0
1	Amateur	ExpBP	34	Response	61	759	8.036890646
1	Amateur	ExpBP	34	NA	173	2004	8.632734531
1	Amateur	ExpBP	35	Fixation	0	1053	0
1	Amateur	ExpBP	35	Freeze	0	251	0
1	Amateur	ExpBP	35	Preparation	0	1692	0
1	Amateur	ExpBP	35	Rally	0	1501	0
1	Amateur	ExpBP	35	Response	0	310	0
1	Amateur	ExpBP	35	NA	125	2004	6.23752495
1	Amateur	ExpBP	36	Fixation	0	1061	0
1	Amateur	ExpBP	36	Freeze	0	250	0
1	Amateur	ExpBP	36	Preparation	0	1451	0
1	Amateur	ExpBP	36	Rally	0	1501	0
1	Amateur	ExpBP	36	Response	72	1127	6.388642413
1	Amateur	ExpBP	36	NA	75	1505	4.983388704
1	Amateur	ExpBP	37	Fixation	0	1052	0
1	Amateur	ExpBP	37	Freeze	0	251	0
1	Amateur	ExpBP	37	Preparation	58	2114	2.743614002
1	Amateur	ExpBP	37	Rally	0	1501	0
1	Amateur	ExpBP	37	Response	64	476	13.44537815
1	Amateur	ExpBP	37	NA	144	2004	7.185628743
1	Amateur	ExpBP	38	Fixation	0	1060	0
1	Amateur	ExpBP	38	Freeze	0	251	0
1	Amateur	ExpBP	38	Preparation	0	689	0
1	Amateur	ExpBP	38	Rally	0	1501	0
1	Amateur	ExpBP	38	Response	0	459	0
1	Amateur	ExpBP	38	NA	68	2004	3.393213573
1	Amateur	ExpFC	1	Fixation	0	1119	0
1	Amateur	ExpFC	1	Freeze	0	256	0
1	Amateur	ExpFC	1	Preparation	72	3395	2.120765832
1	Amateur	ExpFC	1	Rally	0	1501	0
1	Amateur	ExpFC	1	Response	0	355	0
1	Amateur	ExpFC	1	NA	655	1505	43.52159468
1	Amateur	ExpFC	2	Fixation	0	1056	0
1	Amateur	ExpFC	2	Freeze	0	259	0
1	Amateur	ExpFC	2	Preparation	51	1406	3.627311522
1	Amateur	ExpFC	2	Rally	0	1501	0
1	Amateur	ExpFC	2	Response	0	284	0
1	Amateur	ExpFC	2	NA	358	2004	17.86427146
1	Amateur	ExpFC	3	Fixation	0	1056	0
1	Amateur	ExpFC	3	Freeze	0	258	0
1	Amateur	ExpFC	3	Preparation	0	1589	0
1	Amateur	ExpFC	3	Rally	0	1501	0
1	Amateur	ExpFC	3	Response	0	310	0
1	Amateur	ExpFC	3	NA	95	2004	4.740518962
1	Amateur	ExpFC	4	Fixation	0	1066	0
1	Amateur	ExpFC	4	Freeze	0	251	0
1	Amateur	ExpFC	4	Preparation	0	4199	0
1	Amateur	ExpFC	4	Rally	0	1501	0
1	Amateur	ExpFC	4	Response	0	459	0
1	Amateur	ExpFC	4	NA	75	2004	3.74251497
1	Amateur	ExpFC	5	Fixation	0	1054	0
1	Amateur	ExpFC	5	Freeze	0	259	0
1	Amateur	ExpFC	5	Preparation	0	3075	0
1	Amateur	ExpFC	5	Rally	0	1501	0
1	Amateur	ExpFC	5	Response	0	217	0
1	Amateur	ExpFC	5	NA	44	1504	2.925531915
1	Amateur	ExpFC	6	Fixation	0	1068	0
1	Amateur	ExpFC	6	Freeze	0	258	0
1	Amateur	ExpFC	6	Preparation	0	1870	0
1	Amateur	ExpFC	6	Rally	0	1501	0
1	Amateur	ExpFC	6	Response	0	360	0
1	Amateur	ExpFC	6	NA	88	1504	5.85106383
1	Amateur	ExpFC	7	Fixation	0	1060	0
1	Amateur	ExpFC	7	Freeze	0	258	0
1	Amateur	ExpFC	7	Preparation	0	1528	0
1	Amateur	ExpFC	7	Rally	0	1501	0
1	Amateur	ExpFC	7	Response	41	293	13.99317406
1	Amateur	ExpFC	7	NA	234	1504	15.55851064
1	Amateur	ExpFC	8	Fixation	0	1056	0
1	Amateur	ExpFC	8	Freeze	0	258	0
1	Amateur	ExpFC	8	Preparation	0	4274	0
1	Amateur	ExpFC	8	Rally	0	1501	0
1	Amateur	ExpFC	8	Response	0	218	0
1	Amateur	ExpFC	8	NA	454	1504	30.18617021
1	Amateur	ExpFC	9	Fixation	0	1066	0
1	Amateur	ExpFC	9	Freeze	0	259	0
1	Amateur	ExpFC	9	Preparation	59	2971	1.985863346
1	Amateur	ExpFC	9	Rally	0	1501	0
1	Amateur	ExpFC	9	Response	21	234	8.974358974
1	Amateur	ExpFC	9	NA	307	1504	20.41223404
1	Amateur	ExpFC	10	Fixation	0	1055	0
1	Amateur	ExpFC	10	Freeze	0	259	0
1	Amateur	ExpFC	10	Preparation	67	1449	4.623878537
1	Amateur	ExpFC	10	Rally	0	1501	0
1	Amateur	ExpFC	10	Response	0	201	0
1	Amateur	ExpFC	10	NA	162	2004	8.083832335
1	Amateur	ExpFC	11	Fixation	37	1068	3.464419476
1	Amateur	ExpFC	11	Freeze	0	250	0
1	Amateur	ExpFC	11	Preparation	0	1094	0
1	Amateur	ExpFC	11	Rally	0	1501	0
1	Amateur	ExpFC	11	Response	0	277	0
1	Amateur	ExpFC	11	NA	251	1504	16.68882979
1	Amateur	ExpFC	12	Fixation	89	1068	8.333333333
1	Amateur	ExpFC	12	Freeze	0	258	0
1	Amateur	ExpFC	12	Preparation	941	4228	22.256386
1	Amateur	ExpFC	12	Rally	0	1501	0
1	Amateur	ExpFC	12	Response	0	185	0
1	Amateur	ExpFC	12	NA	0	1504	0
1	Amateur	ExpFC	13	Fixation	37	1053	3.51377018
1	Amateur	ExpFC	13	Freeze	0	250	0
1	Amateur	ExpFC	13	Preparation	21	2108	0.996204934
1	Amateur	ExpFC	13	Rally	0	1501	0
1	Amateur	ExpFC	13	Response	0	418	0
1	Amateur	ExpFC	13	NA	197	1504	13.09840426
1	Amateur	ExpFC	14	Fixation	0	1063	0
1	Amateur	ExpFC	14	Freeze	0	258	0
1	Amateur	ExpFC	14	Preparation	0	4188	0
1	Amateur	ExpFC	14	Rally	0	1501	0
1	Amateur	ExpFC	14	Response	0	285	0
1	Amateur	ExpFC	14	NA	241	1504	16.02393617
1	Amateur	ExpFC	15	Fixation	0	1054	0
1	Amateur	ExpFC	15	Freeze	0	259	0
1	Amateur	ExpFC	15	Preparation	68	2433	2.794903411
1	Amateur	ExpFC	15	Rally	0	1501	0
1	Amateur	ExpFC	15	Response	0	326	0
1	Amateur	ExpFC	15	NA	69	2004	3.443113772
1	Amateur	ExpFC	16	Fixation	0	1067	0
1	Amateur	ExpFC	16	Freeze	0	259	0
1	Amateur	ExpFC	16	Preparation	125	2931	4.264756056
1	Amateur	ExpFC	16	Rally	0	1501	0
1	Amateur	ExpFC	16	Response	0	351	0
1	Amateur	ExpFC	16	NA	212	2005	10.57356608
1	Amateur	ExpFC	17	Fixation	0	1060	0
1	Amateur	ExpFC	17	Freeze	0	258	0
1	Amateur	ExpFC	17	Preparation	0	1651	0
1	Amateur	ExpFC	17	Rally	0	1501	0
1	Amateur	ExpFC	17	Response	57	942	6.050955414
1	Amateur	ExpFC	17	NA	225	1504	14.96010638
1	Amateur	ExpFC	18	Fixation	0	1066	0
1	Amateur	ExpFC	18	Freeze	0	258	0
1	Amateur	ExpFC	18	Preparation	38	4930	0.770791075
1	Amateur	ExpFC	18	Rally	0	1501	0
1	Amateur	ExpFC	18	Response	0	251	0
1	Amateur	ExpFC	18	NA	112	2004	5.588822355
1	Amateur	ExpFC	19	Fixation	0	1064	0
1	Amateur	ExpFC	19	Freeze	0	259	0
1	Amateur	ExpFC	19	Preparation	0	690	0
1	Amateur	ExpFC	19	Rally	0	1501	0
1	Amateur	ExpFC	19	Response	0	209	0
1	Amateur	ExpFC	19	NA	100	1504	6.64893617
1	Amateur	ExpFC	20	Fixation	68	1056	6.439393939
1	Amateur	ExpFC	20	Freeze	0	259	0
1	Amateur	ExpFC	20	Preparation	0	3514	0
1	Amateur	ExpFC	20	Rally	0	1501	0
1	Amateur	ExpFC	20	Response	0	285	0
1	Amateur	ExpFC	20	NA	134	1504	8.909574468
1	Amateur	ExpFC	21	Fixation	0	1054	0
1	Amateur	ExpFC	21	Freeze	0	257	0
1	Amateur	ExpFC	21	Preparation	80	4109	1.946945729
1	Amateur	ExpFC	21	Rally	0	1501	0
1	Amateur	ExpFC	21	Response	0	294	0
1	Amateur	ExpFC	21	NA	124	1504	8.244680851
1	Amateur	ExpFC	22	Fixation	0	1098	0
1	Amateur	ExpFC	22	Freeze	0	258	0
1	Amateur	ExpFC	22	Preparation	156	3665	4.256480218
1	Amateur	ExpFC	22	Rally	0	1501	0
1	Amateur	ExpFC	22	Response	0	210	0
1	Amateur	ExpFC	22	NA	306	2004	15.26946108
1	Amateur	ExpFC	23	Fixation	0	1067	0
1	Amateur	ExpFC	23	Freeze	0	259	0
1	Amateur	ExpFC	23	Preparation	89	2487	3.578608766
1	Amateur	ExpFC	23	Rally	0	1501	0
1	Amateur	ExpFC	23	Response	0	218	0
1	Amateur	ExpFC	23	NA	240	1504	15.95744681
1	Amateur	ExpFC	24	Fixation	0	1056	0
1	Amateur	ExpFC	24	Freeze	0	259	0
1	Amateur	ExpFC	24	Preparation	76	4973	1.528252564
1	Amateur	ExpFC	24	Rally	0	1501	0
1	Amateur	ExpFC	24	Response	0	276	0
1	Amateur	ExpFC	24	NA	239	1504	15.89095745
1	Amateur	ExpFC	25	Fixation	55	1061	5.183788878
1	Amateur	ExpFC	25	Freeze	0	259	0
1	Amateur	ExpFC	25	Preparation	56	4952	1.13085622
1	Amateur	ExpFC	25	Rally	0	1501	0
1	Amateur	ExpFC	25	Response	0	384	0
1	Amateur	ExpFC	25	NA	313	2004	15.61876248
1	Amateur	ExpFC	26	Fixation	0	1058	0
1	Amateur	ExpFC	26	Freeze	0	251	0
1	Amateur	ExpFC	26	Preparation	143	5246	2.72588639
1	Amateur	ExpFC	26	Rally	0	1501	0
1	Amateur	ExpFC	26	Response	0	234	0
1	Amateur	ExpFC	26	NA	197	1504	13.09840426
1	Amateur	ExpFC	27	Fixation	0	1055	0
1	Amateur	ExpFC	27	Freeze	0	259	0
1	Amateur	ExpFC	27	Preparation	58	1474	3.934871099
1	Amateur	ExpFC	27	Rally	45	1501	2.998001332
1	Amateur	ExpFC	27	Response	0	218	0
1	Amateur	ExpFC	27	NA	156	2004	7.784431138
1	Amateur	ExpFC	28	Fixation	0	1054	0
1	Amateur	ExpFC	28	Freeze	0	259	0
1	Amateur	ExpFC	28	Preparation	214	3633	5.890448665
1	Amateur	ExpFC	28	Rally	0	1501	0
1	Amateur	ExpFC	28	Response	0	259	0
1	Amateur	ExpFC	28	NA	230	1504	15.29255319
1	Amateur	ExpFC	29	Fixation	0	1053	0
1	Amateur	ExpFC	29	Freeze	0	259	0
1	Amateur	ExpFC	29	Preparation	0	1692	0
1	Amateur	ExpFC	29	Rally	0	1501	0
1	Amateur	ExpFC	29	Response	0	318	0
1	Amateur	ExpFC	29	NA	308	1504	20.4787234
1	Amateur	ExpFC	30	Fixation	0	1066	0
1	Amateur	ExpFC	30	Freeze	0	258	0
1	Amateur	ExpFC	30	Preparation	74	1355	5.461254613
1	Amateur	ExpFC	30	Rally	0	1501	0
1	Amateur	ExpFC	30	Response	0	293	0
1	Amateur	ExpFC	30	NA	184	2004	9.181636727
1	Amateur	ExpFC	31	Fixation	0	1079	0
1	Amateur	ExpFC	31	Freeze	0	258	0
1	Amateur	ExpFC	31	Preparation	71	2709	2.620893319
1	Amateur	ExpFC	31	Rally	0	1501	0
1	Amateur	ExpFC	31	Response	0	252	0
1	Amateur	ExpFC	31	NA	270	1504	17.95212766
1	Amateur	ExpFC	32	Fixation	0	1054	0
1	Amateur	ExpFC	32	Freeze	0	250	0
1	Amateur	ExpFC	32	Preparation	0	2591	0
1	Amateur	ExpFC	32	Rally	0	1501	0
1	Amateur	ExpFC	32	Response	0	435	0
1	Amateur	ExpFC	32	NA	211	1504	14.02925532
1	Amateur	ExpFC	33	Fixation	0	1050	0
1	Amateur	ExpFC	33	Freeze	0	259	0
1	Amateur	ExpFC	33	Preparation	568	4033	14.08380858
1	Amateur	ExpFC	33	Rally	0	1501	0
1	Amateur	ExpFC	33	Response	0	235	0
1	Amateur	ExpFC	33	NA	92	1504	6.117021277
1	Amateur	ExpFC	34	Fixation	0	1067	0
1	Amateur	ExpFC	34	Freeze	0	258	0
1	Amateur	ExpFC	34	Preparation	0	1971	0
1	Amateur	ExpFC	34	Rally	0	1501	0
1	Amateur	ExpFC	34	Response	0	218	0
1	Amateur	ExpFC	34	NA	207	2004	10.32934132
1	Amateur	ExpFC	35	Fixation	0	1055	0
1	Amateur	ExpFC	35	Freeze	0	258	0
1	Amateur	ExpFC	35	Preparation	54	2008	2.689243028
1	Amateur	ExpFC	35	Rally	0	1501	0
1	Amateur	ExpFC	35	Response	0	176	0
1	Amateur	ExpFC	35	NA	128	1505	8.504983389
1	Amateur	ExpFC	36	Fixation	0	1058	0
1	Amateur	ExpFC	36	Freeze	0	259	0
1	Amateur	ExpFC	36	Preparation	0	1113	0
1	Amateur	ExpFC	36	Rally	0	1501	0
1	Amateur	ExpFC	36	Response	268	1284	20.87227414
1	Amateur	ExpFC	36	NA	474	2004	23.65269461
1	Amateur	ExpFC	37	Fixation	0	1068	0
1	Amateur	ExpFC	37	Freeze	0	250	0
1	Amateur	ExpFC	37	Preparation	0	194	0
1	Amateur	ExpFC	37	Rally	0	1501	0
1	Amateur	ExpFC	37	Response	0	260	0
1	Amateur	ExpFC	37	NA	64	2004	3.193612774
1	Amateur	ExpFC	38	Fixation	0	1054	0
1	Amateur	ExpFC	38	Freeze	0	258	0
1	Amateur	ExpFC	38	Preparation	53	1408	3.764204545
1	Amateur	ExpFC	38	Rally	0	1501	0
1	Amateur	ExpFC	38	Response	0	243	0
1	Amateur	ExpFC	38	NA	119	1505	7.906976744
1	Amateur	ExpFP	1	Fixation	0	1185	0
1	Amateur	ExpFP	1	Freeze	0	255	0
1	Amateur	ExpFP	1	Preparation	48	592	8.108108108
1	Amateur	ExpFP	1	Rally	0	1501	0
1	Amateur	ExpFP	1	Response	45	789	5.703422053
1	Amateur	ExpFP	1	NA	83	2004	4.141716567
1	Amateur	ExpFP	2	Fixation	0	1055	0
1	Amateur	ExpFP	2	Freeze	0	259	0
1	Amateur	ExpFP	2	Preparation	34	2174	1.563937443
1	Amateur	ExpFP	2	Rally	0	1501	0
1	Amateur	ExpFP	2	Response	44	509	8.644400786
1	Amateur	ExpFP	2	NA	175	2004	8.73253493
1	Amateur	ExpFP	3	Fixation	0	1054	0
1	Amateur	ExpFP	3	Freeze	0	258	0
1	Amateur	ExpFP	3	Preparation	0	2531	0
1	Amateur	ExpFP	3	Rally	0	1501	0
1	Amateur	ExpFP	3	Response	21	526	3.992395437
1	Amateur	ExpFP	3	NA	172	2004	8.582834331
1	Amateur	ExpFP	4	Fixation	42	1061	3.958529689
1	Amateur	ExpFP	4	Freeze	0	259	0
1	Amateur	ExpFP	4	Preparation	0	1832	0
1	Amateur	ExpFP	4	Rally	0	1501	0
1	Amateur	ExpFP	4	Response	0	376	0
1	Amateur	ExpFP	4	NA	110	2004	5.489021956
1	Amateur	ExpFP	5	Fixation	0	1070	0
1	Amateur	ExpFP	5	Freeze	0	258	0
1	Amateur	ExpFP	5	Preparation	0	4629	0
1	Amateur	ExpFP	5	Rally	0	1501	0
1	Amateur	ExpFP	5	Response	0	393	0
1	Amateur	ExpFP	5	NA	90	2004	4.491017964
1	Amateur	ExpFP	6	Fixation	0	1067	0
1	Amateur	ExpFP	6	Freeze	0	258	0
1	Amateur	ExpFP	6	Preparation	0	371	0
1	Amateur	ExpFP	6	Rally	0	1501	0
1	Amateur	ExpFP	6	Response	0	343	0
1	Amateur	ExpFP	6	NA	52	1504	3.457446809
1	Amateur	ExpFP	7	Fixation	0	1068	0
1	Amateur	ExpFP	7	Freeze	0	259	0
1	Amateur	ExpFP	7	Preparation	49	3711	1.320398814
1	Amateur	ExpFP	7	Rally	0	1501	0
1	Amateur	ExpFP	7	Response	0	942	0
1	Amateur	ExpFP	7	NA	750	2004	37.4251497
1	Amateur	ExpFP	8	Fixation	0	1055	0
1	Amateur	ExpFP	8	Freeze	0	258	0
1	Amateur	ExpFP	8	Preparation	103	4475	2.301675978
1	Amateur	ExpFP	8	Rally	0	1501	0
1	Amateur	ExpFP	8	Response	51	601	8.485856905
1	Amateur	ExpFP	8	NA	132	2004	6.586826347
1	Amateur	ExpFP	9	Fixation	0	1054	0
1	Amateur	ExpFP	9	Freeze	0	259	0
1	Amateur	ExpFP	9	Preparation	0	3633	0
1	Amateur	ExpFP	9	Rally	0	1501	0
1	Amateur	ExpFP	9	Response	48	601	7.986688852
1	Amateur	ExpFP	9	NA	66	1504	4.388297872
1	Amateur	ExpFP	10	Fixation	0	1055	0
1	Amateur	ExpFP	10	Freeze	0	258	0
1	Amateur	ExpFP	10	Preparation	45	4174	1.07810254
1	Amateur	ExpFP	10	Rally	0	1501	0
1	Amateur	ExpFP	10	Response	0	751	0
1	Amateur	ExpFP	10	NA	211	2004	10.52894212
1	Amateur	ExpFP	11	Fixation	0	1054	0
1	Amateur	ExpFP	11	Freeze	0	258	0
1	Amateur	ExpFP	11	Preparation	0	2551	0
1	Amateur	ExpFP	11	Rally	0	1501	0
1	Amateur	ExpFP	11	Response	0	476	0
1	Amateur	ExpFP	11	NA	61	1504	4.055851064
1	Amateur	ExpFP	12	Fixation	0	1054	0
1	Amateur	ExpFP	12	Freeze	0	259	0
1	Amateur	ExpFP	12	Preparation	32	3791	0.844104458
1	Amateur	ExpFP	12	Rally	0	1501	0
1	Amateur	ExpFP	12	Response	66	459	14.37908497
1	Amateur	ExpFP	12	NA	0	1504	0
1	Amateur	ExpFP	13	Fixation	0	1084	0
1	Amateur	ExpFP	13	Freeze	0	258	0
1	Amateur	ExpFP	13	Preparation	65	2345	2.771855011
1	Amateur	ExpFP	13	Rally	0	1501	0
1	Amateur	ExpFP	13	Response	0	585	0
1	Amateur	ExpFP	13	NA	84	2004	4.191616766
1	Amateur	ExpFP	14	Fixation	0	1059	0
1	Amateur	ExpFP	14	Freeze	0	258	0
1	Amateur	ExpFP	14	Preparation	0	3415	0
1	Amateur	ExpFP	14	Rally	0	1501	0
1	Amateur	ExpFP	14	Response	0	610	0
1	Amateur	ExpFP	14	NA	465	1505	30.89700997
1	Amateur	ExpFP	15	Fixation	0	1055	0
1	Amateur	ExpFP	15	Freeze	0	258	0
1	Amateur	ExpFP	15	Preparation	0	2291	0
1	Amateur	ExpFP	15	Rally	0	1501	0
1	Amateur	ExpFP	15	Response	33	851	3.877790834
1	Amateur	ExpFP	15	NA	181	1505	12.02657807
1	Amateur	ExpFP	16	Fixation	0	1061	0
1	Amateur	ExpFP	16	Freeze	0	259	0
1	Amateur	ExpFP	16	Preparation	0	572	0
1	Amateur	ExpFP	16	Rally	0	1501	0
1	Amateur	ExpFP	16	Response	0	401	0
1	Amateur	ExpFP	16	NA	0	1504	0
1	Amateur	ExpFP	17	Fixation	0	1068	0
1	Amateur	ExpFP	17	Freeze	0	258	0
1	Amateur	ExpFP	17	Preparation	0	3870	0
1	Amateur	ExpFP	17	Rally	0	1501	0
1	Amateur	ExpFP	17	Response	66	543	12.15469613
1	Amateur	ExpFP	17	NA	179	2005	8.927680798
1	Amateur	ExpFP	18	Fixation	0	1053	0
1	Amateur	ExpFP	18	Freeze	0	258	0
1	Amateur	ExpFP	18	Preparation	0	3950	0
1	Amateur	ExpFP	18	Rally	0	1501	0
1	Amateur	ExpFP	18	Response	38	802	4.738154613
1	Amateur	ExpFP	18	NA	0	2004	0
1	Amateur	ExpFP	19	Fixation	0	1063	0
1	Amateur	ExpFP	19	Freeze	0	258	0
1	Amateur	ExpFP	19	Preparation	55	4708	1.168224299
1	Amateur	ExpFP	19	Rally	0	1501	0
1	Amateur	ExpFP	19	Response	0	868	0
1	Amateur	ExpFP	19	NA	102	1504	6.781914894
1	Amateur	ExpFP	20	Fixation	0	1064	0
1	Amateur	ExpFP	20	Freeze	0	259	0
1	Amateur	ExpFP	20	Preparation	0	2231	0
1	Amateur	ExpFP	20	Rally	0	1501	0
1	Amateur	ExpFP	20	Response	0	501	0
1	Amateur	ExpFP	20	NA	129	1504	8.57712766
1	Amateur	ExpFP	21	Fixation	48	1055	4.549763033
1	Amateur	ExpFP	21	Freeze	0	258	0
1	Amateur	ExpFP	21	Preparation	0	1908	0
1	Amateur	ExpFP	21	Rally	0	1501	0
1	Amateur	ExpFP	21	Response	0	868	0
1	Amateur	ExpFP	21	NA	150	2003	7.48876685
1	Amateur	ExpFP	22	Fixation	0	1057	0
1	Amateur	ExpFP	22	Freeze	0	259	0
1	Amateur	ExpFP	22	Preparation	37	2013	1.838052658
1	Amateur	ExpFP	22	Rally	0	1501	0
1	Amateur	ExpFP	22	Response	0	776	0
1	Amateur	ExpFP	22	NA	196	2004	9.780439122
1	Amateur	ExpFP	23	Fixation	0	1056	0
1	Amateur	ExpFP	23	Freeze	0	258	0
1	Amateur	ExpFP	23	Preparation	0	2190	0
1	Amateur	ExpFP	23	Rally	0	1501	0
1	Amateur	ExpFP	23	Response	0	618	0
1	Amateur	ExpFP	23	NA	113	1504	7.513297872
1	Amateur	ExpFP	24	Fixation	0	1057	0
1	Amateur	ExpFP	24	Freeze	0	258	0
1	Amateur	ExpFP	24	Preparation	0	2015	0
1	Amateur	ExpFP	24	Rally	0	1501	0
1	Amateur	ExpFP	24	Response	0	434	0
1	Amateur	ExpFP	24	NA	81	2004	4.041916168
1	Amateur	ExpFP	25	Fixation	0	1055	0
1	Amateur	ExpFP	25	Freeze	0	259	0
1	Amateur	ExpFP	25	Preparation	0	190	0
1	Amateur	ExpFP	25	Rally	0	1501	0
1	Amateur	ExpFP	25	Response	79	1060	7.452830189
1	Amateur	ExpFP	25	NA	74	2004	3.69261477
2	Novice	ExpBC	1	Fixation	0	1116	0
2	Novice	ExpBC	1	Freeze	0	256	0
2	Novice	ExpBC	1	Preparation	56	4473	1.251956182
2	Novice	ExpBC	1	Rally	15	1501	0.999333777
2	Novice	ExpBC	1	Response	0	314	0
2	Novice	ExpBC	1	NA	113	1504	7.513297872
2	Novice	ExpBC	2	Fixation	0	1066	0
2	Novice	ExpBC	2	Freeze	0	251	0
2	Novice	ExpBC	2	Preparation	0	587	0
2	Novice	ExpBC	2	Rally	0	1501	0
2	Novice	ExpBC	2	Response	0	68	0
2	Novice	ExpBC	2	NA	51	1504	3.390957447
2	Novice	ExpBC	3	Fixation	0	1054	0
2	Novice	ExpBC	3	Freeze	0	251	0
2	Novice	ExpBC	3	Preparation	107	1907	5.610907184
2	Novice	ExpBC	3	Rally	15	1501	0.999333777
2	Novice	ExpBC	3	Response	0	143	0
2	Novice	ExpBC	3	NA	604	1504	40.15957447
2	Novice	ExpBC	4	Fixation	0	1056	0
2	Novice	ExpBC	4	Freeze	0	251	0
2	Novice	ExpBC	4	Preparation	76	3871	1.963316972
2	Novice	ExpBC	4	Rally	0	1501	0
2	Novice	ExpBC	4	Response	0	418	0
2	Novice	ExpBC	4	NA	394	1504	26.19680851
2	Novice	ExpBC	5	Fixation	0	1065	0
2	Novice	ExpBC	5	Freeze	0	251	0
2	Novice	ExpBC	5	Preparation	0	369	0
2	Novice	ExpBC	5	Rally	0	1501	0
2	Novice	ExpBC	5	Response	0	176	0
2	Novice	ExpBC	5	NA	67	1504	4.454787234
2	Novice	ExpBC	6	Fixation	0	1064	0
2	Novice	ExpBC	6	Freeze	0	250	0
2	Novice	ExpBC	6	Preparation	0	190	0
2	Novice	ExpBC	6	Rally	29	1501	1.932045303
2	Novice	ExpBC	6	Response	0	127	0
2	Novice	ExpBC	6	NA	167	2004	8.333333333
2	Novice	ExpBC	7	Fixation	0	1055	0
2	Novice	ExpBC	7	Freeze	0	251	0
2	Novice	ExpBC	7	Preparation	40	2548	1.569858713
2	Novice	ExpBC	7	Rally	32	1501	2.131912059
2	Novice	ExpBC	7	Response	0	118	0
2	Novice	ExpBC	7	NA	119	2004	5.938123752
2	Novice	ExpBC	8	Fixation	0	1054	0
2	Novice	ExpBC	8	Freeze	0	251	0
2	Novice	ExpBC	8	Preparation	0	4166	0
2	Novice	ExpBC	8	Rally	54	1501	3.597601599
2	Novice	ExpBC	8	Response	0	209	0
2	Novice	ExpBC	8	NA	442	2004	22.05588822
2	Novice	ExpBC	9	Fixation	0	1057	0
2	Novice	ExpBC	9	Freeze	14	251	5.577689243
2	Novice	ExpBC	9	Preparation	39	2012	1.938369781
2	Novice	ExpBC	9	Rally	0	1501	0
2	Novice	ExpBC	9	Response	0	168	0
2	Novice	ExpBC	9	NA	279	1504	18.55053191
2	Novice	ExpBC	10	Fixation	0	1053	0
2	Novice	ExpBC	10	Freeze	0	251	0
2	Novice	ExpBC	10	Preparation	5	3947	0.12667849
2	Novice	ExpBC	10	Rally	8	1501	0.532978015
2	Novice	ExpBC	10	Response	0	110	0
2	Novice	ExpBC	10	NA	127	2004	6.337325349
2	Novice	ExpBC	11	Fixation	63	1066	5.909943715
2	Novice	ExpBC	11	Freeze	0	251	0
2	Novice	ExpBC	11	Preparation	0	2529	0
2	Novice	ExpBC	11	Rally	0	1501	0
2	Novice	ExpBC	11	Response	0	151	0
2	Novice	ExpBC	11	NA	41	2004	2.045908184
2	Novice	ExpBC	12	Fixation	0	1053	0
2	Novice	ExpBC	12	Freeze	0	251	0
2	Novice	ExpBC	12	Preparation	718	4714	15.23122613
2	Novice	ExpBC	12	Rally	560	1501	37.30846103
2	Novice	ExpBC	12	Response	0	159	0
2	Novice	ExpBC	12	NA	355	1504	23.6037234
2	Novice	ExpBC	13	Fixation	0	1056	0
2	Novice	ExpBC	13	Freeze	0	251	0
2	Novice	ExpBC	13	Preparation	20	572	3.496503497
2	Novice	ExpBC	13	Rally	384	1501	25.5829447
2	Novice	ExpBC	13	Response	0	135	0
2	Novice	ExpBC	13	NA	492	1503	32.73453094
2	Novice	ExpBC	14	Fixation	0	1064	0
2	Novice	ExpBC	14	Freeze	0	250	0
2	Novice	ExpBC	14	Preparation	777	2290	33.930131
2	Novice	ExpBC	14	Rally	1185	1501	78.94736842
2	Novice	ExpBC	14	Response	0	135	0
2	Novice	ExpBC	14	NA	88	2004	4.391217565
2	Novice	ExpBC	15	Fixation	0	1052	0
2	Novice	ExpBC	15	Freeze	0	251	0
2	Novice	ExpBC	15	Preparation	147	2190	6.712328767
2	Novice	ExpBC	15	Rally	246	1501	16.38907395
2	Novice	ExpBC	15	Response	0	151	0
2	Novice	ExpBC	15	NA	451	2004	22.50499002
2	Novice	ExpBC	16	Fixation	0	1065	0
2	Novice	ExpBC	16	Freeze	251	251	100
2	Novice	ExpBC	16	Preparation	274	2173	12.6092959
2	Novice	ExpBC	16	Rally	1501	1501	100
2	Novice	ExpBC	16	Response	182	359	50.69637883
2	Novice	ExpBC	16	NA	81	1505	5.382059801
2	Novice	ExpBC	17	Fixation	0	1069	0
2	Novice	ExpBC	17	Freeze	0	251	0
2	Novice	ExpBC	17	Preparation	80	1830	4.371584699
2	Novice	ExpBC	17	Rally	1272	1501	84.74350433
2	Novice	ExpBC	17	Response	0	175	0
2	Novice	ExpBC	17	NA	57	1505	3.787375415
2	Novice	ExpBC	18	Fixation	29	1066	2.720450281
2	Novice	ExpBC	18	Freeze	0	251	0
2	Novice	ExpBC	18	Preparation	1044	3712	28.125
2	Novice	ExpBC	18	Rally	589	1501	39.24050633
2	Novice	ExpBC	18	Response	10	287	3.484320557
2	Novice	ExpBC	18	NA	294	2002	14.68531469
2	Novice	ExpBC	19	Fixation	30	1051	2.854424358
2	Novice	ExpBC	19	Freeze	0	251	0
2	Novice	ExpBC	19	Preparation	2241	3632	61.70154185
2	Novice	ExpBC	19	Rally	208	1501	13.85742838
2	Novice	ExpBC	19	Response	0	110	0
2	Novice	ExpBC	19	NA	406	2002	20.27972028
2	Novice	ExpBC	20	Fixation	0	1058	0
2	Novice	ExpBC	20	Freeze	0	251	0
2	Novice	ExpBC	20	Preparation	550	2011	27.34957732
2	Novice	ExpBC	20	Rally	868	1501	57.82811459
2	Novice	ExpBC	20	Response	0	677	0
2	Novice	ExpBC	20	NA	428	1504	28.45744681
2	Novice	ExpBC	21	Fixation	0	1084	0
2	Novice	ExpBC	21	Freeze	0	251	0
2	Novice	ExpBC	21	Preparation	661	2344	28.1996587
2	Novice	ExpBC	21	Rally	0	1501	0
2	Novice	ExpBC	21	Response	0	160	0
2	Novice	ExpBC	21	NA	363	1504	24.1356383
2	Novice	ExpBC	22	Fixation	0	1066	0
2	Novice	ExpBC	22	Freeze	0	251	0
2	Novice	ExpBC	22	Preparation	408	3411	11.96130167
2	Novice	ExpBC	22	Rally	43	1501	2.864756829
2	Novice	ExpBC	22	Response	0	134	0
2	Novice	ExpBC	22	NA	93	1502	6.191744341
2	Novice	ExpBC	23	Fixation	0	1064	0
2	Novice	ExpBC	23	Freeze	0	251	0
2	Novice	ExpBC	23	Preparation	201	3794	5.297838693
2	Novice	ExpBC	23	Rally	44	1501	2.931379081
2	Novice	ExpBC	23	Response	0	151	0
2	Novice	ExpBC	23	NA	152	1504	10.10638298
2	Novice	ExpBC	24	Fixation	0	1051	0
2	Novice	ExpBC	24	Freeze	0	251	0
2	Novice	ExpBC	24	Preparation	80	4632	1.727115717
2	Novice	ExpBC	24	Rally	0	1501	0
2	Novice	ExpBC	24	Response	0	285	0
2	Novice	ExpBC	24	NA	408	1503	27.14570858
2	Novice	ExpBC	25	Fixation	0	1055	0
2	Novice	ExpBC	25	Freeze	0	251	0
2	Novice	ExpBC	25	Preparation	20	2232	0.896057348
2	Novice	ExpBC	25	Rally	38	1501	2.53164557
2	Novice	ExpBC	25	Response	0	68	0
2	Novice	ExpBC	25	NA	11	1503	0.731869594
2	Novice	ExpBP	1	Fixation	0	1115	0
2	Novice	ExpBP	1	Freeze	0	256	0
2	Novice	ExpBP	1	Preparation	53	3070	1.726384365
2	Novice	ExpBP	1	Rally	0	1501	0
2	Novice	ExpBP	1	Response	0	406	0
2	Novice	ExpBP	1	NA	33	1504	2.194148936
2	Novice	ExpBP	2	Fixation	0	1055	0
2	Novice	ExpBP	2	Freeze	0	251	0
2	Novice	ExpBP	2	Preparation	109	3632	3.001101322
2	Novice	ExpBP	2	Rally	0	1501	0
2	Novice	ExpBP	2	Response	0	209	0
2	Novice	ExpBP	2	NA	365	1505	24.25249169
2	Novice	ExpBP	3	Fixation	0	1050	0
2	Novice	ExpBP	3	Freeze	0	251	0
2	Novice	ExpBP	3	Preparation	86	2591	3.319181783
2	Novice	ExpBP	3	Rally	0	1501	0
2	Novice	ExpBP	3	Response	0	493	0
2	Novice	ExpBP	3	NA	57	2004	2.844311377
2	Novice	ExpBP	4	Fixation	78	1057	7.379375591
2	Novice	ExpBP	4	Freeze	0	251	0
2	Novice	ExpBP	4	Preparation	0	688	0
2	Novice	ExpBP	4	Rally	64	1501	4.263824117
2	Novice	ExpBP	4	Response	0	234	0
2	Novice	ExpBP	4	NA	572	2004	28.54291417
2	Novice	ExpBP	5	Fixation	0	1068	0
2	Novice	ExpBP	5	Freeze	0	250	0
2	Novice	ExpBP	5	Preparation	385	1869	20.59925094
2	Novice	ExpBP	5	Rally	0	1501	0
2	Novice	ExpBP	5	Response	0	527	0
2	Novice	ExpBP	5	NA	30	2004	1.497005988
2	Novice	ExpBP	6	Fixation	0	1059	0
2	Novice	ExpBP	6	Freeze	0	251	0
2	Novice	ExpBP	6	Preparation	72	2111	3.410705827
2	Novice	ExpBP	6	Rally	0	1501	0
2	Novice	ExpBP	6	Response	0	684	0
2	Novice	ExpBP	6	NA	96	2005	4.788029925
2	Novice	ExpBP	7	Fixation	0	1060	0
2	Novice	ExpBP	7	Freeze	12	251	4.780876494
2	Novice	ExpBP	7	Preparation	903	3388	26.65289256
2	Novice	ExpBP	7	Rally	115	1501	7.661558961
2	Novice	ExpBP	7	Response	0	260	0
2	Novice	ExpBP	7	NA	248	2004	12.3752495
2	Novice	ExpBP	8	Fixation	0	1058	0
2	Novice	ExpBP	8	Freeze	0	250	0
2	Novice	ExpBP	8	Preparation	1321	2970	44.47811448
2	Novice	ExpBP	8	Rally	137	1501	9.127248501
2	Novice	ExpBP	8	Response	0	418	0
2	Novice	ExpBP	8	NA	402	1505	26.71096346
2	Novice	ExpBP	9	Fixation	0	1067	0
2	Novice	ExpBP	9	Freeze	0	251	0
2	Novice	ExpBP	9	Preparation	879	1453	60.4955265
2	Novice	ExpBP	9	Rally	893	1501	59.49367089
2	Novice	ExpBP	9	Response	0	618	0
2	Novice	ExpBP	9	NA	508	2004	25.3493014
2	Novice	ExpBP	10	Fixation	0	1063	0
2	Novice	ExpBP	10	Freeze	0	251	0
2	Novice	ExpBP	10	Preparation	2064	4232	48.77126654
2	Novice	ExpBP	10	Rally	0	1501	0
2	Novice	ExpBP	10	Response	0	176	0
2	Novice	ExpBP	10	NA	234	2005	11.67082294
2	Novice	ExpBP	11	Fixation	0	1054	0
2	Novice	ExpBP	11	Freeze	0	251	0
2	Novice	ExpBP	11	Preparation	102	2008	5.079681275
2	Novice	ExpBP	11	Rally	155	1501	10.32644903
2	Novice	ExpBP	11	Response	0	535	0
2	Novice	ExpBP	11	NA	391	1503	26.01463739
2	Novice	ExpBP	12	Fixation	0	1059	0
2	Novice	ExpBP	12	Freeze	0	251	0
2	Novice	ExpBP	12	Preparation	237	1353	17.51662971
2	Novice	ExpBP	12	Rally	0	1501	0
2	Novice	ExpBP	12	Response	0	217	0
2	Novice	ExpBP	12	NA	359	2004	17.91417166
2	Novice	ExpBP	13	Fixation	0	1053	0
2	Novice	ExpBP	13	Freeze	0	251	0
2	Novice	ExpBP	13	Preparation	1080	4971	21.72601086
2	Novice	ExpBP	13	Rally	47	1501	3.131245836
2	Novice	ExpBP	13	Response	0	301	0
2	Novice	ExpBP	13	NA	558	1504	37.10106383
2	Novice	ExpBP	14	Fixation	0	1086	0
2	Novice	ExpBP	14	Freeze	0	251	0
2	Novice	ExpBP	14	Preparation	533	3667	14.53504227
2	Novice	ExpBP	14	Rally	0	1501	0
2	Novice	ExpBP	14	Response	0	626	0
2	Novice	ExpBP	14	NA	57	2004	2.844311377
2	Novice	ExpBP	15	Fixation	0	1057	0
2	Novice	ExpBP	15	Freeze	0	251	0
2	Novice	ExpBP	15	Preparation	139	4108	3.383641675
2	Novice	ExpBP	15	Rally	0	1501	0
2	Novice	ExpBP	15	Response	0	267	0
2	Novice	ExpBP	15	NA	140	1504	9.308510638
2	Novice	ExpBP	16	Fixation	0	1063	0
2	Novice	ExpBP	16	Freeze	0	251	0
2	Novice	ExpBP	16	Preparation	123	1532	8.028720627
2	Novice	ExpBP	16	Rally	0	1501	0
2	Novice	ExpBP	16	Response	0	226	0
2	Novice	ExpBP	16	NA	160	2005	7.980049875
2	Novice	ExpBP	17	Fixation	0	1101	0
2	Novice	ExpBP	17	Freeze	0	258	0
2	Novice	ExpBP	17	Preparation	94	2704	3.476331361
2	Novice	ExpBP	17	Rally	0	1501	0
2	Novice	ExpBP	17	Response	0	127	0
2	Novice	ExpBP	17	NA	500	1504	33.24468085
2	Novice	ExpBP	18	Fixation	0	1055	0
2	Novice	ExpBP	18	Freeze	0	250	0
2	Novice	ExpBP	18	Preparation	0	190	0
2	Novice	ExpBP	18	Rally	41	1501	2.731512325
2	Novice	ExpBP	18	Response	0	260	0
2	Novice	ExpBP	18	NA	148	1504	9.840425532
2	Novice	ExpBP	19	Fixation	373	1054	35.38899431
2	Novice	ExpBP	19	Freeze	0	251	0
2	Novice	ExpBP	19	Preparation	0	1408	0
2	Novice	ExpBP	19	Rally	310	1501	20.65289807
2	Novice	ExpBP	19	Response	0	193	0
2	Novice	ExpBP	19	NA	362	2004	18.06387226
2	Novice	ExpBP	20	Fixation	0	1058	0
2	Novice	ExpBP	20	Freeze	0	251	0
2	Novice	ExpBP	20	Preparation	2409	5254	45.85078036
2	Novice	ExpBP	20	Rally	429	1501	28.58094604
2	Novice	ExpBP	20	Response	9	260	3.461538462
2	Novice	ExpBP	20	NA	91	1503	6.054557552
2	Novice	ExpBP	21	Fixation	0	1055	0
2	Novice	ExpBP	21	Freeze	0	251	0
2	Novice	ExpBP	21	Preparation	99	3507	2.822925577
2	Novice	ExpBP	21	Rally	0	1501	0
2	Novice	ExpBP	21	Response	0	143	0
2	Novice	ExpBP	21	NA	18	1504	1.196808511
2	Novice	ExpBP	22	Fixation	68	1054	6.451612903
2	Novice	ExpBP	22	Freeze	0	251	0
2	Novice	ExpBP	22	Preparation	68	1091	6.232813932
2	Novice	ExpBP	22	Rally	0	1501	0
2	Novice	ExpBP	22	Response	0	160	0
2	Novice	ExpBP	22	NA	477	1504	31.71542553
2	Novice	ExpBP	23	Fixation	0	1066	0
2	Novice	ExpBP	23	Freeze	0	251	0
2	Novice	ExpBP	23	Preparation	1509	4188	36.03151862
2	Novice	ExpBP	23	Rally	0	1501	0
2	Novice	ExpBP	23	Response	0	276	0
2	Novice	ExpBP	23	NA	210	1505	13.95348837
2	Novice	ExpBP	24	Fixation	0	1056	0
2	Novice	ExpBP	24	Freeze	0	251	0
2	Novice	ExpBP	24	Preparation	0	1113	0
2	Novice	ExpBP	24	Rally	0	1501	0
2	Novice	ExpBP	24	Response	0	259	0
2	Novice	ExpBP	24	NA	134	1504	8.909574468
2	Novice	ExpBP	25	Fixation	0	1063	0
2	Novice	ExpBP	25	Freeze	0	251	0
2	Novice	ExpBP	25	Preparation	37	1973	1.875316776
2	Novice	ExpBP	25	Rally	0	1501	0
2	Novice	ExpBP	25	Response	0	393	0
2	Novice	ExpBP	25	NA	93	1504	6.183510638
2	Novice	ExpBP	26	Fixation	0	1065	0
2	Novice	ExpBP	26	Freeze	0	251	0
2	Novice	ExpBP	26	Preparation	0	2930	0
2	Novice	ExpBP	26	Rally	0	1501	0
2	Novice	ExpBP	26	Response	0	268	0
2	Novice	ExpBP	26	NA	0	1504	0
2	Novice	ExpBP	27	Fixation	0	1068	0
2	Novice	ExpBP	27	Freeze	0	251	0
2	Novice	ExpBP	27	Preparation	2638	4952	53.27140549
2	Novice	ExpBP	27	Rally	0	1501	0
2	Novice	ExpBP	27	Response	0	218	0
2	Novice	ExpBP	27	NA	421	2004	21.00798403
2	Novice	ExpBP	28	Fixation	0	1059	0
2	Novice	ExpBP	28	Freeze	0	250	0
2	Novice	ExpBP	28	Preparation	29	1587	1.827347196
2	Novice	ExpBP	28	Rally	0	1501	0
2	Novice	ExpBP	28	Response	0	952	0
2	Novice	ExpBP	28	NA	0	2003	0
2	Novice	ExpBP	29	Fixation	0	1069	0
2	Novice	ExpBP	29	Freeze	0	250	0
2	Novice	ExpBP	29	Preparation	47	1410	3.333333333
2	Novice	ExpBP	29	Rally	0	1501	0
2	Novice	ExpBP	29	Response	0	235	0
2	Novice	ExpBP	29	NA	14	2004	0.698602794
2	Novice	ExpBP	30	Fixation	0	1055	0
2	Novice	ExpBP	30	Freeze	0	251	0
2	Novice	ExpBP	30	Preparation	378	2431	15.54915673
2	Novice	ExpBP	30	Rally	0	1501	0
2	Novice	ExpBP	30	Response	0	410	0
2	Novice	ExpBP	30	NA	89	1504	5.917553191
2	Novice	ExpBP	31	Fixation	0	1055	0
2	Novice	ExpBP	31	Freeze	0	250	0
2	Novice	ExpBP	31	Preparation	279	4191	6.657122405
2	Novice	ExpBP	31	Rally	0	1501	0
2	Novice	ExpBP	31	Response	0	702	0
2	Novice	ExpBP	31	NA	46	1504	3.058510638
2	Novice	ExpBP	32	Fixation	0	1056	0
2	Novice	ExpBP	32	Freeze	9	251	3.585657371
2	Novice	ExpBP	32	Preparation	69	4931	1.399310485
2	Novice	ExpBP	32	Rally	0	1501	0
2	Novice	ExpBP	32	Response	0	184	0
2	Novice	ExpBP	32	NA	50	2004	2.49500998
2	Novice	ExpBP	33	Fixation	0	1054	0
2	Novice	ExpBP	33	Freeze	0	250	0
2	Novice	ExpBP	33	Preparation	20	1692	1.182033097
2	Novice	ExpBP	33	Rally	0	1501	0
2	Novice	ExpBP	33	Response	0	285	0
2	Novice	ExpBP	33	NA	27	1503	1.796407186
2	Novice	ExpBP	34	Fixation	35	1067	3.28022493
2	Novice	ExpBP	34	Freeze	0	251	0
2	Novice	ExpBP	34	Preparation	65	4270	1.522248244
2	Novice	ExpBP	34	Rally	0	1501	0
2	Novice	ExpBP	34	Response	0	176	0
2	Novice	ExpBP	34	NA	59	1504	3.92287234
2	Novice	ExpBP	35	Fixation	0	1062	0
2	Novice	ExpBP	35	Freeze	0	251	0
2	Novice	ExpBP	35	Preparation	629	4033	15.59633028
2	Novice	ExpBP	35	Rally	1	1501	0.066622252
2	Novice	ExpBP	35	Response	0	118	0
2	Novice	ExpBP	35	NA	14	2004	0.698602794
2	Novice	ExpBP	36	Fixation	32	1061	3.01602262
2	Novice	ExpBP	36	Freeze	0	251	0
2	Novice	ExpBP	36	Preparation	15	1651	0.908540279
2	Novice	ExpBP	36	Rally	380	1501	25.3164557
2	Novice	ExpBP	36	Response	0	243	0
2	Novice	ExpBP	36	NA	61	2004	3.043912176
2	Novice	ExpBP	37	Fixation	0	1058	0
2	Novice	ExpBP	37	Freeze	0	251	0
2	Novice	ExpBP	37	Preparation	38	1472	2.581521739
2	Novice	ExpBP	37	Rally	30	1501	1.998667555
2	Novice	ExpBP	37	Response	0	268	0
2	Novice	ExpBP	37	NA	78	1506	5.179282869
2	Novice	ExpBP	38	Fixation	64	1052	6.08365019
2	Novice	ExpBP	38	Freeze	0	251	0
2	Novice	ExpBP	38	Preparation	0	2488	0
2	Novice	ExpBP	38	Rally	0	1501	0
2	Novice	ExpBP	38	Response	0	260	0
2	Novice	ExpBP	38	NA	38	1504	2.526595745
2	Novice	ExpFC	1	Fixation	0	1182	0
2	Novice	ExpFC	1	Freeze	0	258	0
2	Novice	ExpFC	1	Preparation	243	4027	6.034268686
2	Novice	ExpFC	1	Rally	49	1501	3.26449034
2	Novice	ExpFC	1	Response	0	222	0
2	Novice	ExpFC	1	NA	404	2004	20.15968064
2	Novice	ExpFC	2	Fixation	0	1057	0
2	Novice	ExpFC	2	Freeze	0	251	0
2	Novice	ExpFC	2	Preparation	91	2488	3.65755627
2	Novice	ExpFC	2	Rally	52	1501	3.464357095
2	Novice	ExpFC	2	Response	0	259	0
2	Novice	ExpFC	2	NA	75	2005	3.740648379
2	Novice	ExpFC	3	Fixation	0	1061	0
2	Novice	ExpFC	3	Freeze	0	251	0
2	Novice	ExpFC	3	Preparation	0	192	0
2	Novice	ExpFC	3	Rally	30	1501	1.998667555
2	Novice	ExpFC	3	Response	0	151	0
2	Novice	ExpFC	3	NA	166	2004	8.283433134
2	Novice	ExpFC	4	Fixation	0	1054	0
2	Novice	ExpFC	4	Freeze	0	251	0
2	Novice	ExpFC	4	Preparation	88	2008	4.38247012
2	Novice	ExpFC	4	Rally	54	1501	3.597601599
2	Novice	ExpFC	4	Response	0	351	0
2	Novice	ExpFC	4	NA	149	2004	7.435129741
2	Novice	ExpFC	5	Fixation	0	1054	0
2	Novice	ExpFC	5	Freeze	0	250	0
2	Novice	ExpFC	5	Preparation	39	1450	2.689655172
2	Novice	ExpFC	5	Rally	0	1501	0
2	Novice	ExpFC	5	Response	0	218	0
2	Novice	ExpFC	5	NA	143	1504	9.507978723
2	Novice	ExpFC	6	Fixation	0	1068	0
2	Novice	ExpFC	6	Freeze	0	250	0
2	Novice	ExpFC	6	Preparation	41	1470	2.789115646
2	Novice	ExpFC	6	Rally	0	1501	0
2	Novice	ExpFC	6	Response	0	193	0
2	Novice	ExpFC	6	NA	262	2004	13.0738523
2	Novice	ExpFC	7	Fixation	0	1066	0
2	Novice	ExpFC	7	Freeze	0	250	0
2	Novice	ExpFC	7	Preparation	132	3388	3.896103896
2	Novice	ExpFC	7	Rally	43	1501	2.864756829
2	Novice	ExpFC	7	Response	0	285	0
2	Novice	ExpFC	7	NA	117	2004	5.838323353
2	Novice	ExpFC	8	Fixation	0	1054	0
2	Novice	ExpFC	8	Freeze	0	251	0
2	Novice	ExpFC	8	Preparation	39	4929	0.791235545
2	Novice	ExpFC	8	Rally	0	1501	0
2	Novice	ExpFC	8	Response	0	410	0
2	Novice	ExpFC	8	NA	264	1503	17.56487026
2	Novice	ExpFC	9	Fixation	0	1056	0
2	Novice	ExpFC	9	Freeze	0	251	0
2	Novice	ExpFC	9	Preparation	45	1413	3.184713376
2	Novice	ExpFC	9	Rally	0	1501	0
2	Novice	ExpFC	9	Response	0	235	0
2	Novice	ExpFC	9	NA	466	1504	30.98404255
2	Novice	ExpFC	10	Fixation	0	1056	0
2	Novice	ExpFC	10	Freeze	0	251	0
2	Novice	ExpFC	10	Preparation	246	4189	5.872523275
2	Novice	ExpFC	10	Rally	0	1501	0
2	Novice	ExpFC	10	Response	0	176	0
2	Novice	ExpFC	10	NA	79	1504	5.252659574
2	Novice	ExpFC	11	Fixation	0	1058	0
2	Novice	ExpFC	11	Freeze	35	251	13.94422311
2	Novice	ExpFC	11	Preparation	48	1412	3.399433428
2	Novice	ExpFC	11	Rally	0	1501	0
2	Novice	ExpFC	11	Response	19	210	9.047619048
2	Novice	ExpFC	11	NA	143	2003	7.139291063
2	Novice	ExpFC	12	Fixation	0	1053	0
2	Novice	ExpFC	12	Freeze	0	250	0
2	Novice	ExpFC	12	Preparation	201	4272	4.70505618
2	Novice	ExpFC	12	Rally	0	1501	0
2	Novice	ExpFC	12	Response	0	218	0
2	Novice	ExpFC	12	NA	678	1504	45.07978723
2	Novice	ExpFC	13	Fixation	0	1069	0
2	Novice	ExpFC	13	Freeze	0	251	0
2	Novice	ExpFC	13	Preparation	103	5251	1.961531137
2	Novice	ExpFC	13	Rally	0	1501	0
2	Novice	ExpFC	13	Response	0	193	0
2	Novice	ExpFC	13	NA	155	2004	7.734530938
2	Novice	ExpFC	14	Fixation	0	1054	0
2	Novice	ExpFC	14	Freeze	0	250	0
2	Novice	ExpFC	14	Preparation	327	4108	7.960077897
2	Novice	ExpFC	14	Rally	95	1501	6.329113924
2	Novice	ExpFC	14	Response	0	226	0
2	Novice	ExpFC	14	NA	143	2004	7.135728543
2	Novice	ExpFC	15	Fixation	0	1059	0
2	Novice	ExpFC	15	Freeze	0	251	0
2	Novice	ExpFC	15	Preparation	69	4193	1.645599809
2	Novice	ExpFC	15	Rally	0	1501	0
2	Novice	ExpFC	15	Response	0	142	0
2	Novice	ExpFC	15	NA	236	1504	15.69148936
2	Novice	ExpFC	16	Fixation	0	1054	0
2	Novice	ExpFC	16	Freeze	0	250	0
2	Novice	ExpFC	16	Preparation	161	4950	3.252525253
2	Novice	ExpFC	16	Rally	0	1501	0
2	Novice	ExpFC	16	Response	0	252	0
2	Novice	ExpFC	16	NA	264	1504	17.55319149
2	Novice	ExpFC	17	Fixation	0	1064	0
2	Novice	ExpFC	17	Freeze	56	251	22.31075697
2	Novice	ExpFC	17	Preparation	625	3506	17.826583
2	Novice	ExpFC	17	Rally	0	1501	0
2	Novice	ExpFC	17	Response	0	268	0
2	Novice	ExpFC	17	NA	65	2004	3.243512974
2	Novice	ExpFC	18	Fixation	0	1054	0
2	Novice	ExpFC	18	Freeze	0	251	0
2	Novice	ExpFC	18	Preparation	1166	1692	68.91252955
2	Novice	ExpFC	18	Rally	536	1501	35.70952698
2	Novice	ExpFC	18	Response	77	351	21.93732194
2	Novice	ExpFC	18	NA	806	1506	53.51925631
2	Novice	ExpFC	19	Fixation	70	1055	6.63507109
2	Novice	ExpFC	19	Freeze	0	251	0
2	Novice	ExpFC	19	Preparation	51	3072	1.66015625
2	Novice	ExpFC	19	Rally	0	1501	0
2	Novice	ExpFC	19	Response	0	210	0
2	Novice	ExpFC	19	NA	374	1504	24.86702128
2	Novice	ExpFC	20	Fixation	0	1064	0
2	Novice	ExpFC	20	Freeze	0	251	0
2	Novice	ExpFC	20	Preparation	0	689	0
2	Novice	ExpFC	20	Rally	0	1501	0
2	Novice	ExpFC	20	Response	0	218	0
2	Novice	ExpFC	20	NA	383	2004	19.11177645
2	Novice	ExpFC	21	Fixation	0	1084	0
2	Novice	ExpFC	21	Freeze	0	251	0
2	Novice	ExpFC	21	Preparation	75	2703	2.774694784
2	Novice	ExpFC	21	Rally	0	1501	0
2	Novice	ExpFC	21	Response	0	159	0
2	Novice	ExpFC	21	NA	190	2006	9.471585244
2	Novice	ExpFC	22	Fixation	0	1070	0
2	Novice	ExpFC	22	Freeze	0	251	0
2	Novice	ExpFC	22	Preparation	223	1350	16.51851852
2	Novice	ExpFC	22	Rally	459	1501	30.57961359
2	Novice	ExpFC	22	Response	14	268	5.223880597
2	Novice	ExpFC	22	NA	194	2005	9.675810474
2	Novice	ExpFC	23	Fixation	45	1061	4.24128181
2	Novice	ExpFC	23	Freeze	0	251	0
2	Novice	ExpFC	23	Preparation	571	2432	23.47861842
2	Novice	ExpFC	23	Rally	0	1501	0
2	Novice	ExpFC	23	Response	54	234	23.07692308
2	Novice	ExpFC	23	NA	257	2005	12.81795511
2	Novice	ExpFC	24	Fixation	0	1054	0
2	Novice	ExpFC	24	Freeze	0	251	0
2	Novice	ExpFC	24	Preparation	374	4230	8.841607565
2	Novice	ExpFC	24	Rally	0	1501	0
2	Novice	ExpFC	24	Response	33	301	10.96345515
2	Novice	ExpFC	24	NA	213	1504	14.16223404
2	Novice	ExpFC	25	Fixation	0	1055	0
2	Novice	ExpFC	25	Freeze	0	251	0
2	Novice	ExpFC	25	Preparation	200	1105	18.09954751
2	Novice	ExpFC	25	Rally	81	1501	5.396402398
2	Novice	ExpFC	25	Response	0	276	0
2	Novice	ExpFC	25	NA	284	2005	14.16458853
2	Novice	ExpFC	26	Fixation	0	1067	0
2	Novice	ExpFC	26	Freeze	42	251	16.73306773
2	Novice	ExpFC	26	Preparation	114	1087	10.4875805
2	Novice	ExpFC	26	Rally	0	1501	0
2	Novice	ExpFC	26	Response	246	259	94.98069498
2	Novice	ExpFC	26	NA	324	2004	16.16766467
2	Novice	ExpFC	27	Fixation	0	1061	0
2	Novice	ExpFC	27	Freeze	0	251	0
2	Novice	ExpFC	27	Preparation	540	2972	18.16958277
2	Novice	ExpFC	27	Rally	1033	1501	68.82078614
2	Novice	ExpFC	27	Response	0	234	0
2	Novice	ExpFC	27	NA	908	2004	45.30938124
2	Novice	ExpFC	28	Fixation	0	1059	0
2	Novice	ExpFC	28	Freeze	0	250	0
2	Novice	ExpFC	28	Preparation	59	1590	3.710691824
2	Novice	ExpFC	28	Rally	75	1501	4.996668887
2	Novice	ExpFC	28	Response	0	177	0
2	Novice	ExpFC	28	NA	23	1503	1.530272788
2	Novice	ExpFC	29	Fixation	0	1059	0
2	Novice	ExpFC	29	Freeze	0	250	0
2	Novice	ExpFC	29	Preparation	40	1971	2.029426687
2	Novice	ExpFC	29	Rally	58	1501	3.864090606
2	Novice	ExpFC	29	Response	0	634	0
2	Novice	ExpFC	29	NA	436	2006	21.73479561
2	Novice	ExpFC	30	Fixation	0	1072	0
2	Novice	ExpFC	30	Freeze	0	251	0
2	Novice	ExpFC	30	Preparation	51	2588	1.970633694
2	Novice	ExpFC	30	Rally	0	1501	0
2	Novice	ExpFC	30	Response	0	68	0
2	Novice	ExpFC	30	NA	155	1504	10.30585106
2	Novice	ExpFC	31	Fixation	0	1060	0
2	Novice	ExpFC	31	Freeze	0	251	0
2	Novice	ExpFC	31	Preparation	119	1867	6.37386181
2	Novice	ExpFC	31	Rally	0	1501	0
2	Novice	ExpFC	31	Response	0	76	0
2	Novice	ExpFC	31	NA	292	1504	19.41489362
2	Novice	ExpFC	32	Fixation	0	1066	0
2	Novice	ExpFC	32	Freeze	13	250	5.2
2	Novice	ExpFC	32	Preparation	0	4972	0
2	Novice	ExpFC	32	Rally	0	1501	0
2	Novice	ExpFC	32	Response	38	318	11.94968553
2	Novice	ExpFC	32	NA	110	1503	7.318695941
2	Novice	ExpFC	33	Fixation	30	1061	2.827521206
2	Novice	ExpFC	33	Freeze	251	251	100
2	Novice	ExpFC	33	Preparation	537	2928	18.34016393
2	Novice	ExpFC	33	Rally	1173	1501	78.1479014
2	Novice	ExpFC	33	Response	199	385	51.68831169
2	Novice	ExpFC	33	NA	336	2004	16.76646707
2	Novice	ExpFC	34	Fixation	49	1071	4.575163399
2	Novice	ExpFC	34	Freeze	0	251	0
2	Novice	ExpFC	34	Preparation	0	1534	0
2	Novice	ExpFC	34	Rally	24	1501	1.598934044
2	Novice	ExpFC	34	Response	0	60	0
2	Novice	ExpFC	34	NA	90	2004	4.491017964
2	Novice	ExpFC	35	Fixation	22	1056	2.083333333
2	Novice	ExpFC	35	Freeze	0	251	0
2	Novice	ExpFC	35	Preparation	1068	2110	50.61611374
2	Novice	ExpFC	35	Rally	313	1501	20.85276482
2	Novice	ExpFC	35	Response	0	142	0
2	Novice	ExpFC	35	NA	117	1504	7.779255319
2	Novice	ExpFC	36	Fixation	0	1064	0
2	Novice	ExpFC	36	Freeze	0	250	0
2	Novice	ExpFC	36	Preparation	980	1652	59.3220339
2	Novice	ExpFC	36	Rally	36	1501	2.398401066
2	Novice	ExpFC	36	Response	0	202	0
2	Novice	ExpFC	36	NA	703	1504	46.74202128
2	Novice	ExpFC	37	Fixation	0	1110	0
2	Novice	ExpFC	37	Freeze	0	250	0
2	Novice	ExpFC	37	Preparation	1049	3662	28.64554888
2	Novice	ExpFC	37	Rally	136	1501	9.060626249
2	Novice	ExpFC	37	Response	9	176	5.113636364
2	Novice	ExpFC	37	NA	92	1507	6.104844061
2	Novice	ExpFC	38	Fixation	0	1060	0
2	Novice	ExpFC	38	Freeze	0	250	0
2	Novice	ExpFC	38	Preparation	2829	3629	77.9553596
2	Novice	ExpFC	38	Rally	611	1501	40.70619587
2	Novice	ExpFC	38	Response	0	227	0
2	Novice	ExpFC	38	NA	623	1506	41.36786189
2	Novice	ExpFP	1	Fixation	0	1108	0
2	Novice	ExpFP	1	Freeze	15	257	5.836575875
2	Novice	ExpFP	1	Preparation	8	576	1.388888889
2	Novice	ExpFP	1	Rally	0	1501	0
2	Novice	ExpFP	1	Response	167	689	24.23802612
2	Novice	ExpFP	1	NA	63	1505	4.186046512
2	Novice	ExpFP	2	Fixation	0	1078	0
2	Novice	ExpFP	2	Freeze	0	250	0
2	Novice	ExpFP	2	Preparation	0	368	0
2	Novice	ExpFP	2	Rally	39	1501	2.598267821
2	Novice	ExpFP	2	Response	0	677	0
2	Novice	ExpFP	2	NA	92	1504	6.117021277
2	Novice	ExpFP	3	Fixation	0	1093	0
2	Novice	ExpFP	3	Freeze	0	250	0
2	Novice	ExpFP	3	Preparation	180	2344	7.679180887
2	Novice	ExpFP	3	Rally	0	1501	0
2	Novice	ExpFP	3	Response	468	702	66.66666667
2	Novice	ExpFP	3	NA	221	2004	11.02794411
2	Novice	ExpFP	4	Fixation	158	1054	14.99051233
2	Novice	ExpFP	4	Freeze	0	251	0
2	Novice	ExpFP	4	Preparation	441	3633	12.13872832
2	Novice	ExpFP	4	Rally	0	1501	0
2	Novice	ExpFP	4	Response	347	901	38.5127636
2	Novice	ExpFP	4	NA	39	1504	2.593085106
2	Novice	ExpFP	5	Fixation	0	1056	0
2	Novice	ExpFP	5	Freeze	0	251	0
2	Novice	ExpFP	5	Preparation	388	2289	16.95063346
2	Novice	ExpFP	5	Rally	0	1501	0
2	Novice	ExpFP	5	Response	0	468	0
2	Novice	ExpFP	5	NA	189	2004	9.431137725
2	Novice	ExpFP	6	Fixation	0	1056	0
2	Novice	ExpFP	6	Freeze	0	251	0
2	Novice	ExpFP	6	Preparation	42	2231	1.882563873
2	Novice	ExpFP	6	Rally	0	1501	0
2	Novice	ExpFP	6	Response	31	868	3.571428571
2	Novice	ExpFP	6	NA	464	2003	23.16525212
2	Novice	ExpFP	7	Fixation	0	1057	0
2	Novice	ExpFP	7	Freeze	0	251	0
2	Novice	ExpFP	7	Preparation	105	3414	3.075571178
2	Novice	ExpFP	7	Rally	0	1501	0
2	Novice	ExpFP	7	Response	0	493	0
2	Novice	ExpFP	7	NA	473	1504	31.44946809
2	Novice	ExpFP	8	Fixation	0	1069	0
2	Novice	ExpFP	8	Freeze	0	251	0
2	Novice	ExpFP	8	Preparation	366	3793	9.649354073
2	Novice	ExpFP	8	Rally	0	1501	0
2	Novice	ExpFP	8	Response	51	893	5.711086226
2	Novice	ExpFP	8	NA	328	1504	21.80851064
2	Novice	ExpFP	9	Fixation	0	1056	0
2	Novice	ExpFP	9	Freeze	0	251	0
2	Novice	ExpFP	9	Preparation	694	2014	34.45878848
2	Novice	ExpFP	9	Rally	0	1501	0
2	Novice	ExpFP	9	Response	36	834	4.316546763
2	Novice	ExpFP	9	NA	262	1504	17.42021277
2	Novice	ExpFP	10	Fixation	381	1069	35.64078578
2	Novice	ExpFP	10	Freeze	0	251	0
2	Novice	ExpFP	10	Preparation	1087	3951	27.51202227
2	Novice	ExpFP	10	Rally	121	1501	8.061292472
2	Novice	ExpFP	10	Response	9	534	1.685393258
2	Novice	ExpFP	10	NA	496	2003	24.76285572
2	Novice	ExpFP	11	Fixation	0	1055	0
2	Novice	ExpFP	11	Freeze	0	251	0
2	Novice	ExpFP	11	Preparation	0	1831	0
2	Novice	ExpFP	11	Rally	0	1501	0
2	Novice	ExpFP	11	Response	36	526	6.844106464
2	Novice	ExpFP	11	NA	361	1504	24.00265957
2	Novice	ExpFP	12	Fixation	0	1066	0
2	Novice	ExpFP	12	Freeze	0	251	0
2	Novice	ExpFP	12	Preparation	99	2012	4.920477137
2	Novice	ExpFP	12	Rally	0	1501	0
2	Novice	ExpFP	12	Response	0	260	0
2	Novice	ExpFP	12	NA	487	2004	24.30139721
2	Novice	ExpFP	13	Fixation	0	1058	0
2	Novice	ExpFP	13	Freeze	0	251	0
2	Novice	ExpFP	13	Preparation	150	2166	6.925207756
2	Novice	ExpFP	13	Rally	0	1501	0
2	Novice	ExpFP	13	Response	0	293	0
2	Novice	ExpFP	13	NA	26	2004	1.29740519
2	Novice	ExpFP	14	Fixation	0	1055	0
2	Novice	ExpFP	14	Freeze	0	250	0
2	Novice	ExpFP	14	Preparation	0	1907	0
2	Novice	ExpFP	14	Rally	0	1501	0
2	Novice	ExpFP	14	Response	0	202	0
2	Novice	ExpFP	14	NA	403	2004	20.10978044
2	Novice	ExpFP	15	Fixation	0	1057	0
2	Novice	ExpFP	15	Freeze	0	251	0
2	Novice	ExpFP	15	Preparation	18	2192	0.821167883
2	Novice	ExpFP	15	Rally	0	1501	0
2	Novice	ExpFP	15	Response	0	477	0
2	Novice	ExpFP	15	NA	280	1503	18.62940785
2	Novice	ExpFP	16	Fixation	0	1056	0
2	Novice	ExpFP	16	Freeze	0	251	0
2	Novice	ExpFP	16	Preparation	981	4706	20.84572886
2	Novice	ExpFP	16	Rally	0	1501	0
2	Novice	ExpFP	16	Response	0	10	0
2	Novice	ExpFP	16	NA	18	1504	1.196808511
2	Novice	ExpFP	17	Fixation	10	1063	0.940733772
2	Novice	ExpFP	17	Freeze	0	251	0
2	Novice	ExpFP	17	Preparation	0	2532	0
2	Novice	ExpFP	17	Rally	0	1501	0
2	Novice	ExpFP	17	Response	0	159	0
2	Novice	ExpFP	17	NA	680	1505	45.18272425
2	Novice	ExpFP	18	Fixation	0	1069	0
2	Novice	ExpFP	18	Freeze	0	251	0
2	Novice	ExpFP	18	Preparation	56	4168	1.343570058
2	Novice	ExpFP	18	Rally	0	1501	0
2	Novice	ExpFP	18	Response	0	135	0
2	Novice	ExpFP	18	NA	88	1504	5.85106383
2	Novice	ExpFP	19	Fixation	0	1056	0
2	Novice	ExpFP	19	Freeze	0	251	0
2	Novice	ExpFP	19	Preparation	643	2548	25.23547881
2	Novice	ExpFP	19	Rally	0	1501	0
2	Novice	ExpFP	19	Response	0	126	0
2	Novice	ExpFP	19	NA	399	2003	19.92011982
2	Novice	ExpFP	20	Fixation	0	1053	0
2	Novice	ExpFP	20	Freeze	0	251	0
2	Novice	ExpFP	20	Preparation	1890	3871	48.82459313
2	Novice	ExpFP	20	Rally	147	1501	9.793471019
2	Novice	ExpFP	20	Response	0	260	0
2	Novice	ExpFP	20	NA	154	1504	10.2393617
2	Novice	ExpFP	21	Fixation	0	1049	0
2	Novice	ExpFP	21	Freeze	0	251	0
2	Novice	ExpFP	21	Preparation	0	591	0
2	Novice	ExpFP	21	Rally	0	1501	0
2	Novice	ExpFP	21	Response	0	334	0
2	Novice	ExpFP	21	NA	194	2005	9.675810474
2	Novice	ExpFP	22	Fixation	0	1054	0
2	Novice	ExpFP	22	Freeze	0	251	0
2	Novice	ExpFP	22	Preparation	746	3708	20.11866235
2	Novice	ExpFP	22	Rally	0	1501	0
2	Novice	ExpFP	22	Response	0	501	0
2	Novice	ExpFP	22	NA	361	2004	18.01397206
2	Novice	ExpFP	23	Fixation	0	1054	0
2	Novice	ExpFP	23	Freeze	0	251	0
2	Novice	ExpFP	23	Preparation	800	4474	17.88109075
2	Novice	ExpFP	23	Rally	340	1501	22.65156562
2	Novice	ExpFP	23	Response	37	1292	2.86377709
2	Novice	ExpFP	23	NA	719	2004	35.87824351
2	Novice	ExpFP	24	Fixation	14	1051	1.3320647
2	Novice	ExpFP	24	Freeze	0	251	0
2	Novice	ExpFP	24	Preparation	481	4631	10.38652559
2	Novice	ExpFP	24	Rally	0	1501	0
2	Novice	ExpFP	24	Response	0	159	0
2	Novice	ExpFP	24	NA	450	2005	22.44389027
2	Novice	ExpFP	25	Fixation	0	1054	0
2	Novice	ExpFP	25	Freeze	0	251	0
2	Novice	ExpFP	25	Preparation	0	191	0
2	Novice	ExpFP	25	Rally	52	1501	3.464357095
2	Novice	ExpFP	25	Response	0	393	0
2	Novice	ExpFP	25	NA	413	2003	20.61907139
3	Novice	ExpBC	1	Fixation	0	1117	0
3	Novice	ExpBC	1	Freeze	0	257	0
3	Novice	ExpBC	1	Preparation	0	193	0
3	Novice	ExpBC	1	Rally	0	1501	0
3	Novice	ExpBC	1	Response	0	713	0
3	Novice	ExpBC	1	NA	74	1504	4.920212766
3	Novice	ExpBC	2	Fixation	0	1055	0
3	Novice	ExpBC	2	Freeze	0	251	0
3	Novice	ExpBC	2	Preparation	0	565	0
3	Novice	ExpBC	2	Rally	0	1501	0
3	Novice	ExpBC	2	Response	0	385	0
3	Novice	ExpBC	2	NA	120	1504	7.978723404
3	Novice	ExpBC	3	Fixation	0	1060	0
3	Novice	ExpBC	3	Freeze	0	251	0
3	Novice	ExpBC	3	Preparation	0	3793	0
3	Novice	ExpBC	3	Rally	0	1501	0
3	Novice	ExpBC	3	Response	0	218	0
3	Novice	ExpBC	3	NA	178	2004	8.882235529
3	Novice	ExpBC	4	Fixation	0	1056	0
3	Novice	ExpBC	4	Freeze	0	259	0
3	Novice	ExpBC	4	Preparation	0	2530	0
3	Novice	ExpBC	4	Rally	0	1501	0
3	Novice	ExpBC	4	Response	0	309	0
3	Novice	ExpBC	4	NA	75	1504	4.986702128
3	Novice	ExpBC	5	Fixation	0	1067	0
3	Novice	ExpBC	5	Freeze	0	251	0
3	Novice	ExpBC	5	Preparation	0	4628	0
3	Novice	ExpBC	5	Rally	0	1501	0
3	Novice	ExpBC	5	Response	0	335	0
3	Novice	ExpBC	5	NA	54	1504	3.590425532
3	Novice	ExpBC	6	Fixation	0	1057	0
3	Novice	ExpBC	6	Freeze	0	259	0
3	Novice	ExpBC	6	Preparation	0	2291	0
3	Novice	ExpBC	6	Rally	0	1501	0
3	Novice	ExpBC	6	Response	0	317	0
3	Novice	ExpBC	6	NA	69	2006	3.439680957
3	Novice	ExpBC	7	Fixation	0	1063	0
3	Novice	ExpBC	7	Freeze	0	258	0
3	Novice	ExpBC	7	Preparation	0	1908	0
3	Novice	ExpBC	7	Rally	0	1501	0
3	Novice	ExpBC	7	Response	0	293	0
3	Novice	ExpBC	7	NA	98	1505	6.511627907
3	Novice	ExpBC	8	Fixation	0	1055	0
3	Novice	ExpBC	8	Freeze	0	250	0
3	Novice	ExpBC	8	Preparation	0	2191	0
3	Novice	ExpBC	8	Rally	0	1501	0
3	Novice	ExpBC	8	Response	0	176	0
3	Novice	ExpBC	8	NA	80	1504	5.319148936
3	Novice	ExpBC	9	Fixation	0	1056	0
3	Novice	ExpBC	9	Freeze	0	259	0
3	Novice	ExpBC	9	Preparation	0	2173	0
3	Novice	ExpBC	9	Rally	0	1501	0
3	Novice	ExpBC	9	Response	0	409	0
3	Novice	ExpBC	9	NA	6	1504	0.39893617
3	Novice	ExpBC	10	Fixation	0	1067	0
3	Novice	ExpBC	10	Freeze	0	251	0
3	Novice	ExpBC	10	Preparation	0	365	0
3	Novice	ExpBC	10	Rally	0	1501	0
3	Novice	ExpBC	10	Response	0	169	0
3	Novice	ExpBC	10	NA	25	1503	1.663339987
3	Novice	ExpBC	11	Fixation	0	1063	0
3	Novice	ExpBC	11	Freeze	0	258	0
3	Novice	ExpBC	11	Preparation	0	4708	0
3	Novice	ExpBC	11	Rally	0	1501	0
3	Novice	ExpBC	11	Response	0	235	0
3	Novice	ExpBC	11	NA	78	1504	5.186170213
3	Novice	ExpBC	12	Fixation	0	1090	0
3	Novice	ExpBC	12	Freeze	0	251	0
3	Novice	ExpBC	12	Preparation	0	2347	0
3	Novice	ExpBC	12	Rally	0	1501	0
3	Novice	ExpBC	12	Response	0	284	0
3	Novice	ExpBC	12	NA	105	1504	6.981382979
3	Novice	ExpBC	13	Fixation	0	1065	0
3	Novice	ExpBC	13	Freeze	0	251	0
3	Novice	ExpBC	13	Preparation	0	3947	0
3	Novice	ExpBC	13	Rally	0	1501	0
3	Novice	ExpBC	13	Response	0	193	0
3	Novice	ExpBC	13	NA	40	2004	1.996007984
3	Novice	ExpBC	14	Fixation	0	1055	0
3	Novice	ExpBC	14	Freeze	0	258	0
3	Novice	ExpBC	14	Preparation	0	3708	0
3	Novice	ExpBC	14	Rally	0	1501	0
3	Novice	ExpBC	14	Response	0	177	0
3	Novice	ExpBC	14	NA	57	1503	3.79241517
3	Novice	ExpBC	15	Fixation	0	1053	0
3	Novice	ExpBC	15	Freeze	0	251	0
3	Novice	ExpBC	15	Preparation	0	3641	0
3	Novice	ExpBC	15	Rally	0	1501	0
3	Novice	ExpBC	15	Response	0	168	0
3	Novice	ExpBC	15	NA	0	1505	0
3	Novice	ExpBC	16	Fixation	0	1061	0
3	Novice	ExpBC	16	Freeze	0	259	0
3	Novice	ExpBC	16	Preparation	0	3410	0
3	Novice	ExpBC	16	Rally	0	1501	0
3	Novice	ExpBC	16	Response	0	193	0
3	Novice	ExpBC	16	NA	44	2004	2.195608782
3	Novice	ExpBC	17	Fixation	0	1056	0
3	Novice	ExpBC	17	Freeze	0	251	0
3	Novice	ExpBC	17	Preparation	0	4173	0
3	Novice	ExpBC	17	Rally	0	1501	0
3	Novice	ExpBC	17	Response	0	193	0
3	Novice	ExpBC	17	NA	89	2004	4.441117764
3	Novice	ExpBC	18	Fixation	0	1054	0
3	Novice	ExpBC	18	Freeze	0	251	0
3	Novice	ExpBC	18	Preparation	0	1841	0
3	Novice	ExpBC	18	Rally	0	1501	0
3	Novice	ExpBC	18	Response	0	326	0
3	Novice	ExpBC	18	NA	38	2004	1.896207585
3	Novice	ExpBC	19	Fixation	42	1060	3.962264151
3	Novice	ExpBC	19	Freeze	0	258	0
3	Novice	ExpBC	19	Preparation	0	2010	0
3	Novice	ExpBC	19	Rally	155	1501	10.32644903
3	Novice	ExpBC	19	Response	0	234	0
3	Novice	ExpBC	19	NA	81	2005	4.039900249
3	Novice	ExpBC	20	Fixation	0	1056	0
3	Novice	ExpBC	20	Freeze	0	251	0
3	Novice	ExpBC	20	Preparation	0	3873	0
3	Novice	ExpBC	20	Rally	0	1501	0
3	Novice	ExpBC	20	Response	0	167	0
3	Novice	ExpBC	20	NA	95	2004	4.740518962
3	Novice	ExpBC	21	Fixation	0	1052	0
3	Novice	ExpBC	21	Freeze	0	259	0
3	Novice	ExpBC	21	Preparation	0	593	0
3	Novice	ExpBC	21	Rally	0	1501	0
3	Novice	ExpBC	21	Response	0	159	0
3	Novice	ExpBC	21	NA	67	1505	4.451827243
3	Novice	ExpBC	22	Fixation	0	1051	0
3	Novice	ExpBC	22	Freeze	0	258	0
3	Novice	ExpBC	22	Preparation	0	4475	0
3	Novice	ExpBC	22	Rally	179	1501	11.92538308
3	Novice	ExpBC	22	Response	0	368	0
3	Novice	ExpBC	22	NA	48	1503	3.193612774
3	Novice	ExpBC	23	Fixation	0	1066	0
3	Novice	ExpBC	23	Freeze	0	250	0
3	Novice	ExpBC	23	Preparation	233	2546	9.151610369
3	Novice	ExpBC	23	Rally	36	1501	2.398401066
3	Novice	ExpBC	23	Response	0	426	0
3	Novice	ExpBC	23	NA	75	2005	3.740648379
3	Novice	ExpBC	24	Fixation	0	1057	0
3	Novice	ExpBC	24	Freeze	258	258	100
3	Novice	ExpBC	24	Preparation	0	2015	0
3	Novice	ExpBC	24	Rally	914	1501	60.89273817
3	Novice	ExpBC	24	Response	318	318	100
3	Novice	ExpBC	24	NA	1497	1503	99.6007984
3	Novice	ExpBC	25	Fixation	33	1065	3.098591549
3	Novice	ExpBC	25	Freeze	250	250	100
3	Novice	ExpBC	25	Preparation	0	2231	0
3	Novice	ExpBC	25	Rally	912	1501	60.75949367
3	Novice	ExpBC	25	Response	219	219	100
3	Novice	ExpBC	25	NA	1997	2003	99.70044933
3	Novice	ExpBP	1	Fixation	8	1117	0.716204118
3	Novice	ExpBP	1	Freeze	0	256	0
3	Novice	ExpBP	1	Preparation	0	2969	0
3	Novice	ExpBP	1	Rally	0	1501	0
3	Novice	ExpBP	1	Response	0	589	0
3	Novice	ExpBP	1	NA	54	1503	3.592814371
3	Novice	ExpBP	2	Fixation	0	1055	0
3	Novice	ExpBP	2	Freeze	0	251	0
3	Novice	ExpBP	2	Preparation	0	1590	0
3	Novice	ExpBP	2	Rally	0	1501	0
3	Novice	ExpBP	2	Response	0	584	0
3	Novice	ExpBP	2	NA	104	1505	6.910299003
3	Novice	ExpBP	3	Fixation	0	1054	0
3	Novice	ExpBP	3	Freeze	0	258	0
3	Novice	ExpBP	3	Preparation	0	1971	0
3	Novice	ExpBP	3	Rally	0	1501	0
3	Novice	ExpBP	3	Response	0	560	0
3	Novice	ExpBP	3	NA	75	2004	3.74251497
3	Novice	ExpBP	4	Fixation	0	1065	0
3	Novice	ExpBP	4	Freeze	0	250	0
3	Novice	ExpBP	4	Preparation	0	1348	0
3	Novice	ExpBP	4	Rally	0	1501	0
3	Novice	ExpBP	4	Response	0	1426	0
3	Novice	ExpBP	4	NA	68	2005	3.391521197
3	Novice	ExpBP	5	Fixation	0	1055	0
3	Novice	ExpBP	5	Freeze	0	251	0
3	Novice	ExpBP	5	Preparation	0	4190	0
3	Novice	ExpBP	5	Rally	0	1501	0
3	Novice	ExpBP	5	Response	0	851	0
3	Novice	ExpBP	5	NA	51	1504	3.390957447
3	Novice	ExpBP	6	Fixation	0	1052	0
3	Novice	ExpBP	6	Freeze	0	251	0
3	Novice	ExpBP	6	Preparation	0	193	0
3	Novice	ExpBP	6	Rally	0	1501	0
3	Novice	ExpBP	6	Response	0	509	0
3	Novice	ExpBP	6	NA	69	2005	3.441396509
3	Novice	ExpBP	7	Fixation	0	1055	0
3	Novice	ExpBP	7	Freeze	0	251	0
3	Novice	ExpBP	7	Preparation	0	1449	0
3	Novice	ExpBP	7	Rally	0	1501	0
3	Novice	ExpBP	7	Response	31	576	5.381944444
3	Novice	ExpBP	7	NA	38	1504	2.526595745
3	Novice	ExpBP	8	Fixation	0	1064	0
3	Novice	ExpBP	8	Freeze	0	250	0
3	Novice	ExpBP	8	Preparation	0	3074	0
3	Novice	ExpBP	8	Rally	0	1501	0
3	Novice	ExpBP	8	Response	0	884	0
3	Novice	ExpBP	8	NA	35	1505	2.325581395
3	Novice	ExpBP	9	Fixation	0	1066	0
3	Novice	ExpBP	9	Freeze	0	251	0
3	Novice	ExpBP	9	Preparation	0	5254	0
3	Novice	ExpBP	9	Rally	0	1501	0
3	Novice	ExpBP	9	Response	0	301	0
3	Novice	ExpBP	9	NA	116	2004	5.788423154
3	Novice	ExpBP	10	Fixation	0	1054	0
3	Novice	ExpBP	10	Freeze	0	251	0
3	Novice	ExpBP	10	Preparation	0	1091	0
3	Novice	ExpBP	10	Rally	0	1501	0
3	Novice	ExpBP	10	Response	0	1426	0
3	Novice	ExpBP	10	NA	43	2004	2.145708583
3	Novice	ExpBP	11	Fixation	0	1062	0
3	Novice	ExpBP	11	Freeze	0	251	0
3	Novice	ExpBP	11	Preparation	0	1867	0
3	Novice	ExpBP	11	Rally	0	1501	0
3	Novice	ExpBP	11	Response	30	610	4.918032787
3	Novice	ExpBP	11	NA	98	1503	6.520292748
3	Novice	ExpBP	12	Fixation	0	1057	0
3	Novice	ExpBP	12	Freeze	0	259	0
3	Novice	ExpBP	12	Preparation	0	689	0
3	Novice	ExpBP	12	Rally	0	1501	0
3	Novice	ExpBP	12	Response	0	492	0
3	Novice	ExpBP	12	NA	122	1504	8.111702128
3	Novice	ExpBP	13	Fixation	0	1066	0
3	Novice	ExpBP	13	Freeze	0	258	0
3	Novice	ExpBP	13	Preparation	0	2930	0
3	Novice	ExpBP	13	Rally	0	1501	0
3	Novice	ExpBP	13	Response	0	443	0
3	Novice	ExpBP	13	NA	93	1504	6.183510638
3	Novice	ExpBP	14	Fixation	0	1066	0
3	Novice	ExpBP	14	Freeze	0	251	0
3	Novice	ExpBP	14	Preparation	0	1654	0
3	Novice	ExpBP	14	Rally	0	1501	0
3	Novice	ExpBP	14	Response	0	742	0
3	Novice	ExpBP	14	NA	71	1504	4.720744681
3	Novice	ExpBP	15	Fixation	0	1054	0
3	Novice	ExpBP	15	Freeze	0	250	0
3	Novice	ExpBP	15	Preparation	0	4108	0
3	Novice	ExpBP	15	Rally	0	1501	0
3	Novice	ExpBP	15	Response	0	277	0
3	Novice	ExpBP	15	NA	60	2004	2.994011976
3	Novice	ExpBP	16	Fixation	0	1055	0
3	Novice	ExpBP	16	Freeze	0	258	0
3	Novice	ExpBP	16	Preparation	0	2008	0
3	Novice	ExpBP	16	Rally	0	1501	0
3	Novice	ExpBP	16	Response	0	460	0
3	Novice	ExpBP	16	NA	113	2004	5.638722555
3	Novice	ExpBP	17	Fixation	0	1068	0
3	Novice	ExpBP	17	Freeze	0	251	0
3	Novice	ExpBP	17	Preparation	0	1411	0
3	Novice	ExpBP	17	Rally	0	1501	0
3	Novice	ExpBP	17	Response	0	443	0
3	Novice	ExpBP	17	NA	163	2004	8.133732535
3	Novice	ExpBP	18	Fixation	0	1067	0
3	Novice	ExpBP	18	Freeze	0	258	0
3	Novice	ExpBP	18	Preparation	0	4954	0
3	Novice	ExpBP	18	Rally	0	1501	0
3	Novice	ExpBP	18	Response	0	1126	0
3	Novice	ExpBP	18	NA	99	1504	6.582446809
3	Novice	ExpBP	19	Fixation	0	1054	0
3	Novice	ExpBP	19	Freeze	0	251	0
3	Novice	ExpBP	19	Preparation	24	4033	0.595090503
3	Novice	ExpBP	19	Rally	0	1501	0
3	Novice	ExpBP	19	Response	0	551	0
3	Novice	ExpBP	19	NA	65	1504	4.321808511
3	Novice	ExpBP	20	Fixation	0	1062	0
3	Novice	ExpBP	20	Freeze	0	250	0
3	Novice	ExpBP	20	Preparation	0	3634	0
3	Novice	ExpBP	20	Rally	0	1501	0
3	Novice	ExpBP	20	Response	0	376	0
3	Novice	ExpBP	20	NA	141	1505	9.368770764
3	Novice	ExpBP	21	Fixation	0	1054	0
3	Novice	ExpBP	21	Freeze	0	251	0
3	Novice	ExpBP	21	Preparation	0	1408	0
3	Novice	ExpBP	21	Rally	0	1501	0
3	Novice	ExpBP	21	Response	0	626	0
3	Novice	ExpBP	21	NA	131	1504	8.710106383
3	Novice	ExpBP	22	Fixation	0	1057	0
3	Novice	ExpBP	22	Freeze	0	251	0
3	Novice	ExpBP	22	Preparation	0	3388	0
3	Novice	ExpBP	22	Rally	0	1501	0
3	Novice	ExpBP	22	Response	50	677	7.385524372
3	Novice	ExpBP	22	NA	100	2003	4.992511233
3	Novice	ExpBP	23	Fixation	0	1054	0
3	Novice	ExpBP	23	Freeze	0	259	0
3	Novice	ExpBP	23	Preparation	0	1467	0
3	Novice	ExpBP	23	Rally	0	1501	0
3	Novice	ExpBP	23	Response	0	401	0
3	Novice	ExpBP	23	NA	165	2003	8.237643535
3	Novice	ExpBP	24	Fixation	0	1055	0
3	Novice	ExpBP	24	Freeze	0	259	0
3	Novice	ExpBP	24	Preparation	0	2490	0
3	Novice	ExpBP	24	Rally	0	1501	0
3	Novice	ExpBP	24	Response	0	293	0
3	Novice	ExpBP	24	NA	135	1504	8.97606383
3	Novice	ExpBP	25	Fixation	0	1083	0
3	Novice	ExpBP	25	Freeze	0	259	0
3	Novice	ExpBP	25	Preparation	0	2704	0
3	Novice	ExpBP	25	Rally	0	1501	0
3	Novice	ExpBP	25	Response	0	385	0
3	Novice	ExpBP	25	NA	76	1503	5.05655356
3	Novice	ExpBP	26	Fixation	0	1056	0
3	Novice	ExpBP	26	Freeze	0	251	0
3	Novice	ExpBP	26	Preparation	0	4230	0
3	Novice	ExpBP	26	Rally	0	1501	0
3	Novice	ExpBP	26	Response	0	501	0
3	Novice	ExpBP	26	NA	83	2004	4.141716567
3	Novice	ExpBP	27	Fixation	0	1052	0
3	Novice	ExpBP	27	Freeze	0	251	0
3	Novice	ExpBP	27	Preparation	0	3514	0
3	Novice	ExpBP	27	Rally	0	1501	0
3	Novice	ExpBP	27	Response	0	301	0
3	Novice	ExpBP	27	NA	99	2004	4.94011976
3	Novice	ExpBP	28	Fixation	0	1054	0
3	Novice	ExpBP	28	Freeze	0	251	0
3	Novice	ExpBP	28	Preparation	0	2433	0
3	Novice	ExpBP	28	Rally	0	1501	0
3	Novice	ExpBP	28	Response	0	518	0
3	Novice	ExpBP	28	NA	210	1504	13.96276596
3	Novice	ExpBP	29	Fixation	0	1067	0
3	Novice	ExpBP	29	Freeze	0	251	0
3	Novice	ExpBP	29	Preparation	0	4970	0
3	Novice	ExpBP	29	Rally	0	1501	0
3	Novice	ExpBP	29	Response	0	509	0
3	Novice	ExpBP	29	NA	196	1504	13.03191489
3	Novice	ExpBP	30	Fixation	0	1054	0
3	Novice	ExpBP	30	Freeze	0	258	0
3	Novice	ExpBP	30	Preparation	0	4267	0
3	Novice	ExpBP	30	Rally	0	1501	0
3	Novice	ExpBP	30	Response	0	360	0
3	Novice	ExpBP	30	NA	83	1504	5.518617021
3	Novice	ExpBP	31	Fixation	0	1055	0
3	Novice	ExpBP	31	Freeze	0	251	0
3	Novice	ExpBP	31	Preparation	0	2107	0
3	Novice	ExpBP	31	Rally	0	1501	0
3	Novice	ExpBP	31	Response	0	343	0
3	Novice	ExpBP	31	NA	81	2004	4.041916168
3	Novice	ExpBP	32	Fixation	0	1051	0
3	Novice	ExpBP	32	Freeze	0	258	0
3	Novice	ExpBP	32	Preparation	0	2591	0
3	Novice	ExpBP	32	Rally	0	1501	0
3	Novice	ExpBP	32	Response	0	368	0
3	Novice	ExpBP	32	NA	80	2004	3.992015968
3	Novice	ExpBP	33	Fixation	0	1064	0
3	Novice	ExpBP	33	Freeze	0	258	0
3	Novice	ExpBP	33	Preparation	0	4928	0
3	Novice	ExpBP	33	Rally	0	1501	0
3	Novice	ExpBP	33	Response	0	377	0
3	Novice	ExpBP	33	NA	87	2004	4.341317365
3	Novice	ExpBP	34	Fixation	0	1062	0
3	Novice	ExpBP	34	Freeze	0	258	0
3	Novice	ExpBP	34	Preparation	0	1688	0
3	Novice	ExpBP	34	Rally	0	1501	0
3	Novice	ExpBP	34	Response	0	435	0
3	Novice	ExpBP	34	NA	101	2004	5.03992016
3	Novice	ExpBP	35	Fixation	0	1057	0
3	Novice	ExpBP	35	Freeze	0	258	0
3	Novice	ExpBP	35	Preparation	0	1114	0
3	Novice	ExpBP	35	Rally	0	1501	0
3	Novice	ExpBP	35	Response	0	168	0
3	Novice	ExpBP	35	NA	66	1504	4.388297872
3	Novice	ExpBP	36	Fixation	0	1057	0
3	Novice	ExpBP	36	Freeze	0	257	0
3	Novice	ExpBP	36	Preparation	0	1532	0
3	Novice	ExpBP	36	Rally	0	1501	0
3	Novice	ExpBP	36	Response	0	327	0
3	Novice	ExpBP	36	NA	115	1504	7.646276596
3	Novice	ExpBP	37	Fixation	0	1090	0
3	Novice	ExpBP	37	Freeze	0	258	0
3	Novice	ExpBP	37	Preparation	67	3669	1.826110657
3	Novice	ExpBP	37	Rally	0	1501	0
3	Novice	ExpBP	37	Response	0	535	0
3	Novice	ExpBP	37	NA	88	2002	4.395604396
3	Novice	ExpBP	38	Fixation	0	1062	0
3	Novice	ExpBP	38	Freeze	0	251	0
3	Novice	ExpBP	38	Preparation	92	4191	2.195180148
3	Novice	ExpBP	38	Rally	0	1501	0
3	Novice	ExpBP	38	Response	0	835	0
3	Novice	ExpBP	38	NA	82	1504	5.45212766
3	Novice	ExpFC	1	Fixation	0	1117	0
3	Novice	ExpFC	1	Freeze	0	256	0
3	Novice	ExpFC	1	Preparation	0	4977	0
3	Novice	ExpFC	1	Rally	0	1501	0
3	Novice	ExpFC	1	Response	231	905	25.52486188
3	Novice	ExpFC	1	NA	74	2005	3.690773067
3	Novice	ExpFC	2	Fixation	0	1055	0
3	Novice	ExpFC	2	Freeze	0	251	0
3	Novice	ExpFC	2	Preparation	0	4190	0
3	Novice	ExpFC	2	Rally	0	1501	0
3	Novice	ExpFC	2	Response	0	468	0
3	Novice	ExpFC	2	NA	52	2004	2.594810379
3	Novice	ExpFC	3	Fixation	0	1055	0
3	Novice	ExpFC	3	Freeze	0	250	0
3	Novice	ExpFC	3	Preparation	0	1649	0
3	Novice	ExpFC	3	Rally	0	1501	0
3	Novice	ExpFC	3	Response	0	293	0
3	Novice	ExpFC	3	NA	74	2004	3.69261477
3	Novice	ExpFC	4	Fixation	0	1074	0
3	Novice	ExpFC	4	Freeze	0	251	0
3	Novice	ExpFC	4	Preparation	0	2429	0
3	Novice	ExpFC	4	Rally	0	1501	0
3	Novice	ExpFC	4	Response	0	593	0
3	Novice	ExpFC	4	NA	231	2004	11.52694611
3	Novice	ExpFC	5	Fixation	0	1064	0
3	Novice	ExpFC	5	Freeze	0	251	0
3	Novice	ExpFC	5	Preparation	0	1356	0
3	Novice	ExpFC	5	Rally	0	1501	0
3	Novice	ExpFC	5	Response	0	284	0
3	Novice	ExpFC	5	NA	37	1505	2.458471761
3	Novice	ExpFC	6	Fixation	0	1062	0
3	Novice	ExpFC	6	Freeze	0	251	0
3	Novice	ExpFC	6	Preparation	0	2941	0
3	Novice	ExpFC	6	Rally	0	1501	0
3	Novice	ExpFC	6	Response	153	502	30.47808765
3	Novice	ExpFC	6	NA	85	1504	5.651595745
3	Novice	ExpFC	7	Fixation	0	1066	0
3	Novice	ExpFC	7	Freeze	0	251	0
3	Novice	ExpFC	7	Preparation	0	2972	0
3	Novice	ExpFC	7	Rally	0	1501	0
3	Novice	ExpFC	7	Response	0	300	0
3	Novice	ExpFC	7	NA	0	1504	0
3	Novice	ExpFC	8	Fixation	0	1063	0
3	Novice	ExpFC	8	Freeze	0	251	0
3	Novice	ExpFC	8	Preparation	0	4949	0
3	Novice	ExpFC	8	Rally	0	1501	0
3	Novice	ExpFC	8	Response	0	284	0
3	Novice	ExpFC	8	NA	0	2005	0
3	Novice	ExpFC	9	Fixation	0	1063	0
3	Novice	ExpFC	9	Freeze	0	251	0
3	Novice	ExpFC	9	Preparation	0	1449	0
3	Novice	ExpFC	9	Rally	0	1501	0
3	Novice	ExpFC	9	Response	0	326	0
3	Novice	ExpFC	9	NA	9	2004	0.449101796
3	Novice	ExpFC	10	Fixation	0	1055	0
3	Novice	ExpFC	10	Freeze	0	258	0
3	Novice	ExpFC	10	Preparation	0	4033	0
3	Novice	ExpFC	10	Rally	0	1501	0
3	Novice	ExpFC	10	Response	0	309	0
3	Novice	ExpFC	10	NA	63	2004	3.143712575
3	Novice	ExpFC	11	Fixation	0	1057	0
3	Novice	ExpFC	11	Freeze	0	251	0
3	Novice	ExpFC	11	Preparation	0	4930	0
3	Novice	ExpFC	11	Rally	0	1501	0
3	Novice	ExpFC	11	Response	0	235	0
3	Novice	ExpFC	11	NA	46	1503	3.060545576
3	Novice	ExpFC	12	Fixation	4	1064	0.37593985
3	Novice	ExpFC	12	Freeze	0	251	0
3	Novice	ExpFC	12	Preparation	0	2498	0
3	Novice	ExpFC	12	Rally	0	1501	0
3	Novice	ExpFC	12	Response	0	226	0
3	Novice	ExpFC	12	NA	43	1504	2.859042553
3	Novice	ExpFC	13	Fixation	0	1052	0
3	Novice	ExpFC	13	Freeze	0	251	0
3	Novice	ExpFC	13	Preparation	0	3073	0
3	Novice	ExpFC	13	Rally	0	1501	0
3	Novice	ExpFC	13	Response	0	293	0
3	Novice	ExpFC	13	NA	0	2003	0
3	Novice	ExpFC	14	Fixation	0	1057	0
3	Novice	ExpFC	14	Freeze	0	250	0
3	Novice	ExpFC	14	Preparation	0	4108	0
3	Novice	ExpFC	14	Rally	0	1501	0
3	Novice	ExpFC	14	Response	0	310	0
3	Novice	ExpFC	14	NA	0	2005	0
3	Novice	ExpFC	15	Fixation	0	1067	0
3	Novice	ExpFC	15	Freeze	0	250	0
3	Novice	ExpFC	15	Preparation	0	3387	0
3	Novice	ExpFC	15	Rally	0	1501	0
3	Novice	ExpFC	15	Response	0	276	0
3	Novice	ExpFC	15	NA	151	1504	10.03989362
3	Novice	ExpFC	16	Fixation	0	1051	0
3	Novice	ExpFC	16	Freeze	0	251	0
3	Novice	ExpFC	16	Preparation	0	1482	0
3	Novice	ExpFC	16	Rally	0	1501	0
3	Novice	ExpFC	16	Response	0	335	0
3	Novice	ExpFC	16	NA	186	2003	9.286070894
3	Novice	ExpFC	17	Fixation	0	1056	0
3	Novice	ExpFC	17	Freeze	0	251	0
3	Novice	ExpFC	17	Preparation	0	4273	0
3	Novice	ExpFC	17	Rally	0	1501	0
3	Novice	ExpFC	17	Response	0	234	0
3	Novice	ExpFC	17	NA	0	2004	0
3	Novice	ExpFC	18	Fixation	0	1065	0
3	Novice	ExpFC	18	Freeze	0	251	0
3	Novice	ExpFC	18	Preparation	0	1689	0
3	Novice	ExpFC	18	Rally	0	1501	0
3	Novice	ExpFC	18	Response	0	192	0
3	Novice	ExpFC	18	NA	6	1504	0.39893617
3	Novice	ExpFC	19	Fixation	0	1059	0
[truncated: 46,385 more rows]
