# Supplementary material for: Expertise-driven temporal gaze dynamics during anticipation in volleyball
Source: PLoS One. 2025 Oct 16;20(10):e0334702. doi: 10.1371/journal.pone.0334702 (PMC12530602; doi:10.1371/journal.pone.0334702)
Supplement: S5 Code — R code for statistical analyses. (R) [file pone.0334702.s005.R]

# ANALYSIS CODE----

## Loading libraries & data----

### Libraries----

library(tidyverse)
library(rstatix)
library(ggpubr)
library(lme4)
library(lmerTest)
library(emmeans)
library(car)
library(sjPlot)
library(e1071)

### Data----

#### Load survey data raw----

surdat <- read_csv("S1_Data.csv")
surdat$code <- factor(surdat$code)
surdat$group <- factor(surdat$group, levels = c("Novice", "Amateur", "Expert"))
surdat$sex <- factor(surdat$sex)
surdat$handedness <- factor(surdat$handedness, levels = c("left", "right"))
surdat$vb_active <- factor(surdat$vb_active, levels = c("no", "yes"))
surdat$vb_team <- factor(surdat$vb_team, levels = c("no", "yes"))
surdat$vb_leisure <- factor(surdat$vb_leisure, levels = c("no", "yes"))
surdat$vb_usi_course <- factor(surdat$vb_usi_course, levels = c("no", "yes"))
surdat$vb_usi_level <- factor(surdat$vb_usi_level, levels = c("beginner", "intermediate", "advanced"))
surdat$vb_times_week <- factor(surdat$vb_times_week, levels = c("0 to 1 times", "2 to 3 times", 
                                                          "4 to 5 times", "more than 5 times"))
surdat$vb_rules <- factor(surdat$vb_rules, levels = c("none", "little", "some", "much"))
surdat$vb_watch <- factor(surdat$vb_watch, levels = c("0 to 1 times", "2 to 3 times",
                                                "4 to 5 times", "more than 5 times"))
surdat$sport <- factor(surdat$sport, levels = c("no", "yes"))
surdat$sport_times_week <- factor(surdat$sport_times_week, levels = c("0 to 1 times", "2 to 3 times", 
                                                                "4 to 5 times", "more than 5 times"))

#### Load fixations data raw----

fixdat <- read_csv("S2_Data.csv")
fixdat$code <- factor(fixdat$code)
fixdat$group <- factor(fixdat$group, levels = c("Novice", "Amateur", "Expert"))
fixdat$condition <- factor(fixdat$condition)
fixdat$trial <- factor(fixdat$trial)
fixdat$video <- factor(fixdat$video)
fixdat$response <- factor(fixdat$response)
fixdat$phase <- factor(fixdat$phase)

#### Load saccades data raw----

sacdat <- read_csv("S3_Data.csv")
sacdat$code <- factor(sacdat$code)
sacdat$group <- factor(sacdat$group, levels = c("Novice", "Amateur", "Expert"))
sacdat$condition <- factor(sacdat$condition)
sacdat$trial <- factor(sacdat$trial)
sacdat$video <- factor(sacdat$video)
sacdat$response <- factor(sacdat$response)
sacdat$saccCat <- factor(sacdat$saccCat)
sacdat$phase <- factor(sacdat$phase)

#### Load missing data raw----

misdat <- read_csv("S4_Data.csv")
misdat$code <- factor(misdat$code)
misdat$group <- factor(misdat$group, levels = c("Novice", "Amateur", "Expert"))
misdat$condition <- factor(misdat$condition)
misdat$trial <- factor(misdat$trial)
misdat$phase <- factor(misdat$phase)

#### Exclusion of participants----

# participants with bad data (due to faulty ET calibration)

surdat <- filter(surdat,
                 code != 3,
                 code != 14,
                 code != 17,
                 code != 43,
                 code != 50,
                 code != 53)

fixdat <- filter(fixdat,
                 code != 3,
                 code != 14,
                 code != 17,
                 code != 43,
                 code != 50,
                 code != 53)

sacdat <- filter(sacdat,
                 code != 3,
                 code != 14,
                 code != 17,
                 code != 43,
                 code != 50,
                 code != 53)

misdat <- filter(misdat,
                 code != 3,
                 code != 14,
                 code != 17,
                 code != 43,
                 code != 50,
                 code != 53)

#### Exclusion of outlier data----

# Fixations outside the presentation screen dimensions and duration outside the range of a trial

fixdat <- filter(fixdat,
                 phase == "Preparation" | phase == "Rally")

fixdat <- filter(fixdat,
                 duration == end-onset,
                 gaze_x <= 960,
                 gaze_x >= -960,
                 gaze_y <= 540,
                 gaze_y >= -540)

# Microsaccades and saccades with an amplitude larger than the diagonal of the presentation screen or a duration longer than 200 ms

sacdat <- filter(sacdat,
                 phase == "Preparation" | phase == "Rally",
                 saccCat == "saccade")

sacdat <- filter(sacdat,
                 amplitude <= 53,
                 duration <= 200)

#### Exclusion of bad trials----

# Trials where more than 50% of data is missing (due to blinks or non-detected gaze) in Preparation or Rally

bad_trials <- misdat |>
  filter((phase == "Preparation" | phase == "Rally") & NA_percent >= 50)

fixdat <- filter(fixdat,
                 !(code == 2 & condition == "ExpBC" & trial %in% c(16, 17, 14, 19, 20)),
                 !(code == 2 & condition == "ExpBP" & trial %in% c(9, 27)),
                 !(code == 2 & condition == "ExpFC" & trial %in% c(33, 38, 18, 27, 36, 35)),
                 !(code == 4 & condition == "ExpBP" & trial %in% c(32)),
                 !(code == 10 & condition == "ExpBP" & trial %in% c(33)),
                 !(code == 19 & condition == "ExpBP" & trial %in% c(19)),
                 !(code == 19 & condition == "ExpFC" & trial %in% c(3, 6)),
                 !(code == 27 & condition == "ExpBC" & trial %in% c(10)),
                 !(code == 37 & condition == "ExpFC" & trial %in% c(5, 15, 28)),
                 !(code == 41 & condition == "ExpBC" & trial %in% c(25)))

sacdat <- filter(sacdat,
                 !(code == 2 & condition == "ExpBC" & trial %in% c(16, 17, 14, 19, 20)),
                 !(code == 2 & condition == "ExpBP" & trial %in% c(9, 27)),
                 !(code == 2 & condition == "ExpFC" & trial %in% c(33, 38, 18, 27, 36, 35)),
                 !(code == 4 & condition == "ExpBP" & trial %in% c(32)),
                 !(code == 10 & condition == "ExpBP" & trial %in% c(33)),
                 !(code == 19 & condition == "ExpBP" & trial %in% c(19)),
                 !(code == 19 & condition == "ExpFC" & trial %in% c(3, 6)),
                 !(code == 27 & condition == "ExpBC" & trial %in% c(10)),
                 !(code == 37 & condition == "ExpFC" & trial %in% c(5, 15, 28)),
                 !(code == 41 & condition == "ExpBC" & trial %in% c(25)))

#### Producing data for analyses----

# Fixations

fixdat_prep_clean <- fixdat |>
  filter(phase == "Preparation")
fixdat_prep_clean$task <- NA
fixdat_prep_clean$task[fixdat_prep_clean$condition == "ExpBC" | fixdat_prep_clean$condition == "ExpFC"] <- "Control"
fixdat_prep_clean$task[fixdat_prep_clean$condition == "ExpBP" | fixdat_prep_clean$condition == "ExpFP"] <- "Prediction"
fixdat_prep_clean <- fixdat_prep_clean |>
  group_by(code, group, task, phase, video) |>
  summarise(duration = mean(duration), 
            duration_log = mean(log(duration)), 
            number = sum(phase == "Preparation"), 
            number_s = (sum(phase == "Preparation") / (mean(video_s) - 3))) |> 
  tibble()
fixdat_prep_clean$task <- factor(fixdat_prep_clean$task)
fixdat_prep_clean$task <- factor(fixdat_prep_clean$task, levels = c("Prediction", "Control"))

fixdat_rally_clean <- fixdat |>
  filter(phase == "Rally")
fixdat_rally_clean$task <- NA
fixdat_rally_clean$task[fixdat_rally_clean$condition == "ExpBC" | fixdat_rally_clean$condition == "ExpFC"] <- "Control"
fixdat_rally_clean$task[fixdat_rally_clean$condition == "ExpBP" | fixdat_rally_clean$condition == "ExpFP"] <- "Prediction"
fixdat_rally_clean <- fixdat_rally_clean |>
  group_by(code, group, task, phase, video) |>
  summarise(duration = mean(duration), 
            duration_log = mean(log(duration)), 
            number = sum(phase == "Rally"), 
            number_s = (sum(phase == "Rally") / 3)) |> 
  tibble()
fixdat_rally_clean$task <- factor(fixdat_rally_clean$task)
fixdat_rally_clean$task <- factor(fixdat_rally_clean$task, levels = c("Prediction", "Control"))

fixdat_clean <- rbind(fixdat_prep_clean, fixdat_rally_clean)
fixdat_clean$phase <- factor(fixdat_clean$phase)

# Saccades

sacdat_prep_clean <- sacdat |>
  filter(phase == "Preparation")
sacdat_prep_clean$task <- NA
sacdat_prep_clean$task[sacdat_prep_clean$condition == "ExpBC" | sacdat_prep_clean$condition == "ExpFC"] <- "Control"
sacdat_prep_clean$task[sacdat_prep_clean$condition == "ExpBP" | sacdat_prep_clean$condition == "ExpFP"] <- "Prediction"
sacdat_prep_clean <- sacdat_prep_clean |>
  group_by(code, group, task, phase, video) |>
  summarise(number = sum(phase == "Preparation"), 
            number_s = (sum(phase == "Preparation") / (mean(video_s) - 3))) |> 
  tibble()
sacdat_prep_clean$task <- factor(sacdat_prep_clean$task)
sacdat_prep_clean$task <- factor(sacdat_prep_clean$task, levels = c("Prediction", "Control"))

sacdat_rally_clean <- sacdat |>
  filter(phase == "Rally")
sacdat_rally_clean$task <- NA
sacdat_rally_clean$task[sacdat_rally_clean$condition == "ExpBC" | sacdat_rally_clean$condition == "ExpFC"] <- "Control"
sacdat_rally_clean$task[sacdat_rally_clean$condition == "ExpBP" | sacdat_rally_clean$condition == "ExpFP"] <- "Prediction"
sacdat_rally_clean <- sacdat_rally_clean |>
  group_by(code, group, task, phase, video) |>
  summarise(number = sum(phase == "Rally"), 
            number_s = (sum(phase == "Rally") / 3)) |> 
  tibble()
sacdat_rally_clean$task <- factor(sacdat_rally_clean$task)
sacdat_rally_clean$task <- factor(sacdat_rally_clean$task, levels = c("Prediction", "Control"))

sacdat_clean <- rbind(sacdat_prep_clean, sacdat_rally_clean)
sacdat_clean$phase <- factor(sacdat_clean$phase)

## Survey analysis----

### Categorical variables----

#### Descriptives----

surdat |>
  filter(group == "Novice") |>
  select(sex, vb_active, vb_leisure, vb_usi_course, vb_times_week, vb_rules, vb_watch, sport, sport_times_week) |>
  summary()

surdat |>
  filter(group == "Amateur") |>
  select(sex, vb_active, vb_leisure, vb_usi_course, vb_times_week, vb_rules, vb_watch, sport, sport_times_week) |>
  summary()

surdat |>
  filter(group == "Expert") |>
  select(sex, vb_active, vb_leisure, vb_usi_course, vb_times_week, vb_rules, vb_watch, sport, sport_times_week) |>
  summary()

#### Comparison----

# sex (blurred for privacy reasons)

chi_sex <- chisq_test(surdat$group, surdat$sex) |>
  print()
cramer_v(surdat$group, surdat$sex)
chisq_descriptives(chi_sex)

# vb_active - "Do you currently play actively in a volleyball club?"

chi_vb_active <- chisq_test(surdat$group, surdat$vb_active) |>
  print()
cramer_v(surdat$group, surdat$vb_active)
chisq_descriptives(chi_vb_active)

# vb_leisure - "Do you play volleyball in your free time?"

chi_vb_leisure <- chisq_test(surdat$group, surdat$vb_leisure) |>
  print()
cramer_v(surdat$group, surdat$vb_leisure)
chisq_descriptives(chi_vb_leisure)

# vb_usi_course - "Are you currently attending one or more volleyball courses at the University Sports Institute (USI)?"

chi_vb_usi_course <- chisq_test(surdat$group, surdat$vb_usi_course) |>
  print()
cramer_v(surdat$group, surdat$vb_usi_course)
chisq_descriptives(chi_vb_usi_course)

# vb_times_week - "On average, how many times a week do you play volleyball?"

chi_vb_times_week <- chisq_test(surdat$group, surdat$vb_times_week) |>
  print()
cramer_v(surdat$group, surdat$vb_times_week)
chisq_descriptives(chi_vb_times_week)

# vb_rules - "How much knowledge do you have on the rules of volleyball?"

chi_vb_rules <- chisq_test(surdat$group, surdat$vb_rules) |>
  print()
cramer_v(surdat$group, surdat$vb_rules)
chisq_descriptives(chi_vb_rules)

# vb_watch - "How often have you attended volleyball tournaments as a spectator or watched them on TV in the last 10 years?"

chi_vb_watch <- chisq_test(surdat$group, surdat$vb_watch) |>
  print()
cramer_v(surdat$group, surdat$vb_watch)
chisq_descriptives(chi_vb_watch)

# sport - "Apart from volleyball, do you play sports regularly?"

chi_sport <- chisq_test(surdat$group, surdat$sport) |>
  print()
cramer_v(surdat$group, surdat$sport)
chisq_descriptives(chi_sport)

# sport_times_week - "On average, how many times a week do you exercise?"

chi_sport_times_week <- chisq_test(surdat$group, surdat$sport_times_week) |>
  print()
cramer_v(surdat$group, surdat$sport_times_week)
chisq_descriptives(chi_sport_times_week)

### Continuous variables----

#### Descriptives----

surdat |>
  select(group, age, vb_h_week, vb_years, sport_h_week) |>
  group_by(group) |>
  get_summary_stats(type = "common") |>
  as.data.frame()

#### Comparison----

# age (blurred for privacy reasons)

anova_test(surdat, 
           dv = age,  
           wid = code, 
           between = group, 
           effect.size = "pes")

# vb_h_week - "On average, how many hours a week do you play volleyball?"

anova_test(surdat, 
           dv = vb_h_week,  
           wid = code, 
           between = group, 
           effect.size = "pes")
t_test(surdat, vb_h_week ~ group, p.adjust.method = "BH")

# vb_years - "Approximately how many years of volleyball experience do you have?"

anova_test(surdat, 
           dv = vb_years,  
           wid = code, 
           between = group, 
           effect.size = "pes")
t_test(surdat, vb_years ~ group, p.adjust.method = "BH")

# sport_h_week - "On average, how many hours per week do you exercise?"

anova_test(surdat, 
           dv = sport_h_week,  
           wid = code, 
           between = group, 
           effect.size = "pes")
t_test(surdat, sport_h_week ~ group, p.adjust.method = "BH")

## Main analysis----

### Fixations----

#### Rate (Number/s)----

##### Descriptives----

desc_fixnum <- fixdat_clean |>
  select(code, group, task, phase, video, number_s) |>
  group_by(code, group, task, phase) |>
  summarise(number_s = mean(number_s)) |>
  tibble()

desc_fixnum|>
  group_by(group, task, phase) |>
  get_summary_stats(type = "common") |>
  as.data.frame()

##### Model----

mod_fixnum <- lmer(number_s ~ group*task*phase + (1|code) + (task*phase|video), 
                   data = fixdat_clean, control = lmerControl(optimizer = "bobyqa", optCtrl = list(maxfun = 1e5)))
summary(mod_fixnum)
aov_fixnum <- anova(mod_fixnum)
aov_fixnum

##### Pairwise comparisons - "group"----

em_fixnum <- emmeans(mod_fixnum, ~ group*task*phase, lmerTest.limit = 14235, lmer.df = "satterthwaite")
pa_fixnum <- as.data.frame(pairs(em_fixnum, simple = "group", adjust = "BH"))
pa_fixnum

# Effect sizes for pairwise comparisons - "group"

vc_temp <- data.frame(VarCorr(mod_fixnum))
totSD_temp <- sqrt(sum(vc_temp$vcov))
es_fixnum <- as.data.frame(summary(eff_size(pairs(em_fixnum, simple = "group", adjust = "BH"), 
                                            sigma = totSD_temp, edf = 62, method = "identity")))
table_fixnum <- cbind(pa_fixnum, es_fixnum[,c(4)])
colnames(table_fixnum)[ncol(table_fixnum)] <- "effect.size"
table_fixnum

##### Additional: Pairwise comparisons - "phase"----

em_fixnum <- emmeans(mod_fixnum, ~ group*task*phase, lmerTest.limit = 14235, lmer.df = "satterthwaite")
pa_fixnum <- as.data.frame(pairs(em_fixnum, simple = "phase", adjust = "BH"))
pa_fixnum

# Effect sizes for pairwise comparisons - "phase"

vc_temp <- data.frame(VarCorr(mod_fixnum))
totSD_temp <- sqrt(sum(vc_temp$vcov))
es_fixnum <- as.data.frame(summary(eff_size(pairs(em_fixnum, simple = "phase", adjust = "BH"), 
                                            sigma = totSD_temp, edf = 62, method = "identity")))
table_fixnum <- cbind(pa_fixnum, es_fixnum[,c(4)])
colnames(table_fixnum)[ncol(table_fixnum)] <- "effect.size"
table_fixnum

##### Model diagnostics----

vif(mod_fixnum)
fixdat_clean$number_s_resid <- residuals(mod_fixnum)
fixdat_clean$number_s_fitted <- fitted(mod_fixnum)
fixdat_clean |>
  group_by(group, phase, task) |>
  summarise(skewness = skewness(number_s_resid), 
            kurtosis = kurtosis(number_s_resid))
fixdat_clean |>
  ggqqplot("number_s_resid", ggtheme = theme_light()) +
  facet_grid(group ~ phase*task)
fixdat_clean |>
  ggplot(aes(x = number_s_resid)) +
  geom_histogram() +
  facet_grid(group ~ phase*task) +
  theme_minimal()
fixdat_clean |>
  ggplot(aes(x = number_s_resid, y = number_s_fitted)) +
  geom_point() +
  facet_grid(group ~ phase*task) +
  theme_minimal()

##### Boxplots----

fixdat_clean_viz_num <- fixdat_clean |>
  select(code, group, task, phase, video, number_s) |>
  group_by(code, group, task, phase) |>
  summarise(number_s = mean(number_s)) |>
  tibble()

###### Preparation----

fixdat_clean_viz_num |>
  filter(phase == "Preparation") |>
  ggplot(aes(x = group, y = number_s, colour = group)) +
  geom_boxplot(outlier.shape = NA,
               width = 0.25,
               position = position_nudge(x = 0.1)) +
  geom_bracket(xmin = "Novice", 
               xmax = "Amateur", 
               y.position = 2.6,
               label = "*",
               color = "black",
               position = position_nudge(x = 0.1),
               data = fixdat_clean_viz_num[fixdat_clean_viz_num$phase == "Preparation" & fixdat_clean_viz_num$task == "Prediction",]) +
  stat_summary(fun = "mean", 
               geom = "point",
               shape = 18,
               size = 2.5,
               position = position_nudge(x = 0.1)) +
  stat_summary(fun.data = "mean_se", 
               geom = "errorbar",
               width = 0.2,
               position = position_nudge(x = 0.1)) +
  geom_jitter(aes(x = stage(start = group, after_scale = x - 0.1)),
              size = 0.9,
              alpha = 0.3,
              width = 0.02) +
  scale_y_continuous(limits = c(0.75,2.75), breaks = seq(1,2.5,0.5)) +
  theme_minimal() +
  labs(y = "Preparation Fixation Rate [#/s]") +
  facet_wrap(~ task) +
  scale_color_manual(values = c("Novice" = "red", "Amateur" = "darkmagenta", "Expert" = "blue")) +
  theme(axis.line = element_line(), 
        axis.text.y = element_text(size = 10, colour = "black"),
        axis.title.y = element_text(size = 10, colour = "black"),
        axis.text.x = element_text(size = 10, colour = "black"),
        axis.title.x = element_blank(),
        legend.text = element_text(size = 10, colour = "black"),
        legend.title = element_blank(),
        legend.position = "none",
        strip.text.x = element_text(size = 10, colour = "black"),
        panel.border = element_rect(colour = "black", fill=NA))

###### Rally----

fixdat_clean_viz_num |>
  filter(phase == "Rally") |>
  ggplot(aes(x = group, y = number_s, colour = group)) +
  geom_boxplot(outlier.shape = NA,
               width = 0.25,
               position = position_nudge(x = 0.1)) +
  geom_bracket(xmin = "Novice", 
               xmax = "Expert", 
               y.position = 2.1,
               label = "*",
               color = "black",
               position = position_nudge(x = 0.1),
               data = fixdat_clean_viz_num[fixdat_clean_viz_num$phase == "Rally" & fixdat_clean_viz_num$task == "Prediction",]) +
  stat_summary(fun = "mean", 
               geom = "point",
               shape = 18,
               size = 2.5,
               position = position_nudge(x = 0.1)) +
  stat_summary(fun.data = "mean_se", 
               geom = "errorbar",
               width = 0.2,
               position = position_nudge(x = 0.1)) +
  geom_jitter(aes(x = stage(start = group, after_scale = x - 0.1)),
              size = 0.9,
              alpha = 0.3,
              width = 0.02) +
  scale_y_continuous(limits = c(0.75,2.75), breaks = seq(1,2.5,0.5)) +
  theme_minimal() +
  labs(y = "Rally Fixation Rate [#/s]") +
  facet_wrap(~ task) +
  scale_color_manual(values = c("Novice" = "red", "Amateur" = "darkmagenta", "Expert" = "blue")) +
  theme(axis.line = element_line(), 
        axis.text.y = element_text(size = 10, colour = "black"),
        axis.title.y = element_text(size = 10, colour = "black"),
        axis.text.x = element_text(size = 10, colour = "black"),
        axis.title.x = element_blank(),
        legend.text = element_text(size = 10, colour = "black"),
        legend.title = element_blank(),
        legend.position = "none",
        strip.text.x = element_text(size = 10, colour = "black"),
        panel.border = element_rect(colour = "black", fill=NA))

##### Heatmaps----

# Note: Heatmaps including scene background images are provided in the published version only.

###### Preparation----

fixdat_prep_sing <- fixdat |>
  filter(phase == "Preparation")
fixdat_prep_sing$task <- NA
fixdat_prep_sing$court <- NA
fixdat_prep_sing$task[fixdat_prep_sing$condition == "ExpBC" | fixdat_prep_sing$condition == "ExpFC"] <- "Control"
fixdat_prep_sing$task[fixdat_prep_sing$condition == "ExpBP" | fixdat_prep_sing$condition == "ExpFP"] <- "Prediction"
fixdat_prep_sing$court[fixdat_prep_sing$condition == "ExpBC" | fixdat_prep_sing$condition == "ExpBP"] <- "Far-side"
fixdat_prep_sing$court[fixdat_prep_sing$condition == "ExpFC" | fixdat_prep_sing$condition == "ExpFP"] <- "Near-side"
fixdat_prep_sing$task <- factor(fixdat_prep_sing$task)
fixdat_prep_sing$task <- factor(fixdat_prep_sing$task, levels = c("Prediction", "Control"))
fixdat_prep_sing$court <- factor(fixdat_prep_sing$court)
fixdat_prep_sing$court <- factor(fixdat_prep_sing$court, levels = c("Near-side", "Far-side"))

fixdat_prep_sing |>
  filter(video == 386) |>
  ggplot(aes(x = gaze_x, y = gaze_y)) +
  stat_density_2d(aes(fill = after_stat(level)), geom = "polygon", alpha = 0.25, bins = 20) +
  theme_minimal() + 
  labs(x = "Preparation Gaze X [px]",
       y = "Preparation Gaze Y [px]") +
  scale_x_continuous(expand = c(0, 0), limits = c(-720,720), breaks = seq(-900,900,300)) +
  scale_y_continuous(expand = c(0, 0), limits = c(-540,540), breaks = seq(-500,500,250)) +
  theme(panel.background = element_rect(fill = 'lightgrey'),
        axis.line = element_line(), 
        axis.text.y = element_text(size = 10, colour = "black"),
        axis.title.y = element_text(size = 10, colour = "black"),
        axis.text.x = element_text(size = 10, colour = "black"),
        axis.title.x = element_text(size = 10, colour = "black"),
        strip.text = element_text(size = 10, colour = "black"),
        legend.title = element_text(size = 8, colour = "black"),
        legend.text = element_text(size = 8, colour = "black"),
        legend.position = "right",
        panel.border = element_rect(colour = "black", fill=NA),
        panel.grid = element_blank()) +
  facet_wrap(~task) +
  coord_fixed(ratio = 1) +
  scale_fill_viridis_c(name ="Density")

###### Rally----

fixdat_rally_sing <- fixdat |>
  filter(phase == "Rally")
fixdat_rally_sing$task <- NA
fixdat_rally_sing$court <- NA
fixdat_rally_sing$task[fixdat_rally_sing$condition == "ExpBC" | fixdat_rally_sing$condition == "ExpFC"] <- "Control"
fixdat_rally_sing$task[fixdat_rally_sing$condition == "ExpBP" | fixdat_rally_sing$condition == "ExpFP"] <- "Prediction"
fixdat_rally_sing$court[fixdat_rally_sing$condition == "ExpBC" | fixdat_rally_sing$condition == "ExpBP"] <- "Far-side"
fixdat_rally_sing$court[fixdat_rally_sing$condition == "ExpFC" | fixdat_rally_sing$condition == "ExpFP"] <- "Near-side"
fixdat_rally_sing$task <- factor(fixdat_rally_sing$task)
fixdat_rally_sing$task <- factor(fixdat_rally_sing$task, levels = c("Prediction", "Control"))
fixdat_rally_sing$court <- factor(fixdat_rally_sing$court)
fixdat_rally_sing$court <- factor(fixdat_rally_sing$court, levels = c("Near-side", "Far-side"))

fixdat_rally_sing |>
  filter(video == 386) |>
  ggplot(aes(x = gaze_x, y = gaze_y)) +
  stat_density_2d(aes(fill = after_stat(level)), geom = "polygon", alpha = 0.25, bins = 20) +
  theme_minimal() + 
  labs(x = "Rally Gaze X [px]",
       y = "Rally Gaze Y [px]") +
  scale_x_continuous(expand = c(0, 0), limits = c(-720,720), breaks = seq(-900,900,300)) +
  scale_y_continuous(expand = c(0, 0), limits = c(-540,540), breaks = seq(-500,500,250)) +
  theme(panel.background = element_rect(fill = 'lightgrey'),
        axis.line = element_line(), 
        axis.text.y = element_text(size = 10, colour = "black"),
        axis.title.y = element_text(size = 10, colour = "black"),
        axis.text.x = element_text(size = 10, colour = "black"),
        axis.title.x = element_text(size = 10, colour = "black"),
        strip.text = element_text(size = 10, colour = "black"),
        legend.title = element_text(size = 8, colour = "black"),
        legend.text = element_text(size = 8, colour = "black"),
        legend.position = "right",
        panel.border = element_rect(colour = "black", fill=NA),
        panel.grid = element_blank()) +
  facet_wrap(~task) +
  coord_fixed(ratio = 1) +
  scale_fill_viridis_c(name ="Density")

#### Duration----

##### Descriptives----

desc_fixdur <- fixdat_clean |>
  select(code, group, task, phase, video, duration) |>
  group_by(code, group, task, phase) |>
  summarise(duration = mean(duration)) |>
  tibble()

desc_fixdur|>
  group_by(group, task, phase) |>
  get_summary_stats(type = "common") |>
  as.data.frame()

##### Model----

mod_fixdur <- lmer(duration_log ~ group*task*phase + (1|code) + (task*phase|video), 
                   data = fixdat_clean, control = lmerControl(optimizer = "bobyqa", optCtrl = list(maxfun = 1e5)))
summary(mod_fixdur)
aov_fixdur <- anova(mod_fixdur)
aov_fixdur

##### Pairwise comparisons - "group"----

em_fixdur <- emmeans(mod_fixdur, ~ group*task*phase, lmerTest.limit = 14235, lmer.df = "satterthwaite")
pa_fixdur <- as.data.frame(pairs(em_fixdur, simple = "group", adjust = "BH"))
pa_fixdur

# Effect sizes for pairwise comparisons - "group"

vc_temp <- data.frame(VarCorr(mod_fixdur))
totSD_temp <- sqrt(sum(vc_temp$vcov))
es_fixdur <- as.data.frame(summary(eff_size(pairs(em_fixdur, simple = "group", adjust = "BH"), 
                                            sigma = totSD_temp, edf = 68, method = "identity")))
table_fixdur <- cbind(pa_fixdur, es_fixdur[,c(4)])
colnames(table_fixdur)[ncol(table_fixdur)] <- "effect.size"
table_fixdur

##### Additional: Pairwise comparisons - "phase"----

em_fixdur <- emmeans(mod_fixdur, ~ group*task*phase, lmerTest.limit = 14235, lmer.df = "satterthwaite")
pa_fixdur <- as.data.frame(pairs(em_fixdur, simple = "phase", adjust = "BH"))
pa_fixdur

# Effect sizes for pairwise comparisons - "phase"

vc_temp <- data.frame(VarCorr(mod_fixdur))
totSD_temp <- sqrt(sum(vc_temp$vcov))
es_fixdur <- as.data.frame(summary(eff_size(pairs(em_fixdur, simple = "phase", adjust = "BH"), 
                                            sigma = totSD_temp, edf = 68, method = "identity")))
table_fixdur <- cbind(pa_fixdur, es_fixdur[,c(4)])
colnames(table_fixdur)[ncol(table_fixdur)] <- "effect.size"
table_fixdur

##### Model diagnostics----

vif(mod_fixdur)
fixdat_clean$duration_log_resid <- residuals(mod_fixdur)
fixdat_clean$duration_log_fitted <- fitted(mod_fixdur)
fixdat_clean |>
  group_by(group, phase, task) |>
  summarise(skewness = skewness(duration_log_resid), 
            kurtosis = kurtosis(duration_log_resid))
fixdat_clean |>
  ggqqplot("duration_log_resid", ggtheme = theme_light()) +
  facet_grid(group ~ phase*task)
fixdat_clean |>
  ggplot(aes(x = duration_log_resid)) +
  geom_histogram() +
  facet_grid(group ~ phase*task) +
  theme_minimal()
fixdat_clean |>
  ggplot(aes(x = duration_log_resid, y = duration_log_fitted)) +
  geom_point() +
  facet_grid(group ~ phase*task) +
  theme_minimal()

##### Boxplots----

fixdat_clean_viz_dur <- fixdat_clean |>
  select(code, group, task, phase, video, duration) |>
  group_by(code, group, task, phase) |>
  summarise(duration = mean(duration)) |>
  tibble()

###### Preparation----

fixdat_clean_viz_dur |>
  filter(phase == "Preparation") |>
  ggplot(aes(x = group, y = duration, colour = group)) +
  geom_boxplot(outlier.shape = NA,
               width = 0.25,
               position = position_nudge(x = 0.1)) +
  stat_summary(fun = "mean", 
               geom = "point",
               shape = 18,
               size = 2.5,
               position = position_nudge(x = 0.1)) +
  stat_summary(fun.data = "mean_se", 
               geom = "errorbar",
               width = 0.2,
               position = position_nudge(x = 0.1)) +
  geom_jitter(aes(x = stage(start = group, after_scale = x - 0.1)),
              size = 0.9,
              alpha = 0.3,
              width = 0.02) +
  scale_y_continuous(limits = c(250,2250), breaks = seq(250,2250,250)) +
  theme_minimal() +
  labs(y = "Preparation Fixation Duration [ms]") +
  facet_wrap(~ task) +
  scale_color_manual(values = c("Novice" = "red", "Amateur" = "darkmagenta", "Expert" = "blue")) +
  theme(axis.line = element_line(), 
        axis.text.y = element_text(size = 10, colour = "black"),
        axis.title.y = element_text(size = 10, colour = "black"),
        axis.text.x = element_text(size = 10, colour = "black"),
        axis.title.x = element_blank(),
        legend.text = element_text(size = 10, colour = "black"),
        legend.title = element_blank(),
        legend.position = "none",
        strip.text.x = element_text(size = 10, colour = "black"),
        panel.border = element_rect(colour = "black", fill=NA))

###### Rally----

fixdat_clean_viz_dur |>
  filter(phase == "Rally") |>
  ggplot(aes(x = group, y = duration, colour = group)) +
  geom_boxplot(outlier.shape = NA,
               width = 0.25,
               position = position_nudge(x = 0.1)) +
  geom_bracket(xmin = "Novice", 
               xmax = "Expert", 
               y.position = 1850,
               label = "*",
               color = "black",
               position = position_nudge(x = 0.1),
               data = fixdat_clean_viz_dur[fixdat_clean_viz_dur$phase == "Rally" & fixdat_clean_viz_dur$task == "Prediction",]) +
  geom_bracket(xmin = "Amateur", 
               xmax = "Expert", 
               y.position = 1650,
               label = "*",
               color = "black",
               position = position_nudge(x = 0.1),
               data = fixdat_clean_viz_dur[fixdat_clean_viz_dur$phase == "Rally" & fixdat_clean_viz_dur$task == "Prediction",]) +
  stat_summary(fun = "mean", 
               geom = "point",
               shape = 18,
               size = 2.5,
               position = position_nudge(x = 0.1)) +
  stat_summary(fun.data = "mean_se", 
               geom = "errorbar",
               width = 0.2,
               position = position_nudge(x = 0.1)) +
  geom_jitter(aes(x = stage(start = group, after_scale = x - 0.1)),
              size = 0.9,
              alpha = 0.3,
              width = 0.02) +
  scale_y_continuous(limits = c(250,2250), breaks = seq(250,2250,250)) +
  theme_minimal() +
  labs(y = "Rally Fixation Duration [ms]") +
  facet_wrap(~ task) +
  scale_color_manual(values = c("Novice" = "red", "Amateur" = "darkmagenta", "Expert" = "blue")) +
  theme(axis.line = element_line(), 
        axis.text.y = element_text(size = 10, colour = "black"),
        axis.title.y = element_text(size = 10, colour = "black"),
        axis.text.x = element_text(size = 10, colour = "black"),
        axis.title.x = element_blank(),
        legend.text = element_text(size = 10, colour = "black"),
        legend.title = element_blank(),
        legend.position = "none",
        strip.text.x = element_text(size = 10, colour = "black"),
        panel.border = element_rect(colour = "black", fill=NA))

### Saccades----

#### Rate (Number/s)----

##### Descriptives----

desc_sacnum <- sacdat_clean |>
  select(code, group, task, phase, video, number_s) |>
  group_by(code, group, task, phase) |>
  summarise(number_s = mean(number_s)) |>
  tibble()

desc_sacnum|>
  group_by(group, task, phase) |>
  get_summary_stats(type = "common") |>
  as.data.frame()

##### Model----

mod_sacnum <- lmer(number_s ~ group*task*phase + (1|code) + (task*phase|video), 
                   data = sacdat_clean, control = lmerControl(optimizer = "bobyqa", optCtrl = list(maxfun = 1e5)))
summary(mod_sacnum)
aov_sacnum <- anova(mod_sacnum)
aov_sacnum

##### Pairwise comparisons - "group"----

em_sacnum <- emmeans(mod_sacnum, ~ group*task*phase, lmerTest.limit = 14235, lmer.df = "satterthwaite")
pa_sacnum <- as.data.frame(pairs(em_sacnum, simple = "group", adjust = "BH"))
pa_sacnum

# Effect sizes for pairwise comparisons - "group"

vc_temp <- data.frame(VarCorr(mod_sacnum))
totSD_temp <- sqrt(sum(vc_temp$vcov))
es_sacnum <- as.data.frame(summary(eff_size(pairs(em_sacnum, simple = "group", adjust = "BH"), 
                                            sigma = totSD_temp, edf = 63, method = "identity")))
table_sacnum <- cbind(pa_sacnum, es_sacnum[,c(4)])
colnames(table_sacnum)[ncol(table_sacnum)] <- "effect.size"
table_sacnum

##### Additional: Pairwise comparisons - "phase"----

em_sacnum <- emmeans(mod_sacnum, ~ group*task*phase, lmerTest.limit = 14235, lmer.df = "satterthwaite")
pa_sacnum <- as.data.frame(pairs(em_sacnum, simple = "phase", adjust = "BH"))
pa_sacnum

# Effect sizes for pairwise comparisons - "phase"

vc_temp <- data.frame(VarCorr(mod_sacnum))
totSD_temp <- sqrt(sum(vc_temp$vcov))
es_sacnum <- as.data.frame(summary(eff_size(pairs(em_sacnum, simple = "phase", adjust = "BH"), 
                                            sigma = totSD_temp, edf = 63, method = "identity")))
table_sacnum <- cbind(pa_sacnum, es_sacnum[,c(4)])
colnames(table_sacnum)[ncol(table_sacnum)] <- "effect.size"
table_sacnum

##### Model diagnostics----

vif(mod_sacnum)
sacdat_clean$number_s_resid <- residuals(mod_sacnum)
sacdat_clean$number_s_fitted <- fitted(mod_sacnum)
sacdat_clean |>
  group_by(group, phase, task) |>
  summarise(skewness = skewness(number_s_resid), 
            kurtosis = kurtosis(number_s_resid))
sacdat_clean |>
  ggqqplot("number_s_resid", ggtheme = theme_light()) +
  facet_grid(group ~ phase*task)
sacdat_clean |>
  ggplot(aes(x = number_s_resid)) +
  geom_histogram() +
  facet_grid(group ~ phase*task) +
  theme_minimal()
sacdat_clean |>
  ggplot(aes(x = number_s_resid, y = number_s_fitted)) +
  geom_point() +
  facet_grid(group ~ phase*task) +
  theme_minimal()

##### Boxplots----

sacdat_clean_viz_num <- sacdat_clean |>
  select(code, group, task, phase, video, number_s) |>
  group_by(code, group, task, phase) |>
  summarise(number_s = mean(number_s)) |>
  tibble()

###### Preparation----

sacdat_clean_viz_num |>
  filter(phase == "Preparation") |>
  ggplot(aes(x = group, y = number_s)) +
  geom_boxplot(aes(colour = group),
               outlier.shape = NA,
               width = 0.25,
               position = position_nudge(x = 0.1)) +
  geom_bracket(xmin = "Novice", 
               xmax = "Amateur", 
               y.position = 2.25,
               label = "**",
               color = "black",
               position = position_nudge(x = 0.1),
               data = sacdat_clean_viz_num[sacdat_clean_viz_num$phase == "Preparation" & sacdat_clean_viz_num$task == "Prediction",]) +
  geom_bracket(xmin = "Novice", 
               xmax = "Expert", 
               y.position = 2.45,
               label = "*",
               color = "black",
               position = position_nudge(x = 0.1),
               data = sacdat_clean_viz_num[sacdat_clean_viz_num$phase == "Preparation" & sacdat_clean_viz_num$task == "Prediction",]) +
  geom_bracket(xmin = "Novice", 
               xmax = "Amateur", 
               y.position = 2.4,
               label = "*",
               color = "black",
               position = position_nudge(x = 0.1),
               data = sacdat_clean_viz_num[sacdat_clean_viz_num$phase == "Preparation" & sacdat_clean_viz_num$task == "Control",]) +
  stat_summary(aes(colour = group),
               fun = "mean", 
               geom = "point",
               shape = 18,
               size = 2.5,
               position = position_nudge(x = 0.1)) +
  stat_summary(aes(colour = group),
               fun.data = "mean_se", 
               geom = "errorbar",
               width = 0.2,
               position = position_nudge(x = 0.1)) +
  geom_jitter(aes(colour = group, x = stage(start = group, after_scale = x - 0.1)),
              size = 0.9,
              alpha = 0.3,
              width = 0.02) +
  scale_y_continuous(limits = c(0.5,2.5), breaks = seq(0.5,2.5,0.5)) +
  theme_minimal() +
  labs(y = "Preparation Saccade Rate [#/s]") +
  facet_wrap(~ task) +
  scale_color_manual(values = c("Novice" = "red", "Amateur" = "darkmagenta", "Expert" = "blue")) +
  theme(axis.line = element_line(), 
        axis.text.y = element_text(size = 10, colour = "black"),
        axis.title.y = element_text(size = 10, colour = "black"),
        axis.text.x = element_text(size = 10, colour = "black"),
        axis.title.x = element_blank(),
        legend.text = element_text(size = 10, colour = "black"),
        legend.title = element_blank(),
        legend.position = "none",
        strip.text.x = element_text(size = 10, colour = "black"),
        panel.border = element_rect(colour = "black", fill=NA))

###### Rally----

sacdat_clean_viz_num |>
  filter(phase == "Rally") |>
  ggplot(aes(x = group, y = number_s)) +
  geom_boxplot(aes(colour = group),
               outlier.shape = NA,
               width = 0.25,
               position = position_nudge(x = 0.1)) +
  geom_bracket(xmin = "Novice", 
               xmax = "Expert", 
               y.position = 2,
               label = "*",
               color = "black",
               position = position_nudge(x = 0.1),
               data = sacdat_clean_viz_num[sacdat_clean_viz_num$phase == "Rally" & sacdat_clean_viz_num$task == "Prediction",]) +
  geom_bracket(xmin = "Novice", 
               xmax = "Expert", 
               y.position = 2.2,
               label = "*",
               color = "black",
               position = position_nudge(x = 0.1),
               data = sacdat_clean_viz_num[sacdat_clean_viz_num$phase == "Rally" & sacdat_clean_viz_num$task == "Control",]) +
  geom_bracket(xmin = "Novice", 
               xmax = "Amateur", 
               y.position = 2,
               label = "*",
               color = "black",
               position = position_nudge(x = 0.1),
               data = sacdat_clean_viz_num[sacdat_clean_viz_num$phase == "Rally" & sacdat_clean_viz_num$task == "Control",]) +
  stat_summary(aes(colour = group),
               fun = "mean", 
               geom = "point",
               shape = 18,
               size = 2.5,
               position = position_nudge(x = 0.1)) +
  stat_summary(aes(colour = group),
               fun.data = "mean_se", 
               geom = "errorbar",
               width = 0.2,
               position = position_nudge(x = 0.1)) +
  geom_jitter(aes(colour = group, x = stage(start = group, after_scale = x - 0.1)),
              size = 0.9,
              alpha = 0.3,
              width = 0.02) +
  scale_y_continuous(limits = c(0.5,2.5), breaks = seq(0.5,2.5,0.5)) +
  theme_minimal() +
  labs(y = "Rally Saccade Rate [#/s]") +
  facet_wrap(~ task) +
  scale_color_manual(values = c("Novice" = "red", "Amateur" = "darkmagenta", "Expert" = "blue")) +
  theme(axis.line = element_line(), 
        axis.text.y = element_text(size = 10, colour = "black"),
        axis.title.y = element_text(size = 10, colour = "black"),
        axis.text.x = element_text(size = 10, colour = "black"),
        axis.title.x = element_blank(),
        legend.text = element_text(size = 10, colour = "black"),
        legend.title = element_blank(),
        legend.position = "none",
        strip.text.x = element_text(size = 10, colour = "black"),
        panel.border = element_rect(colour = "black", fill=NA))

## Additional: Freeze phase analysis----

### Producing data for analysis----

fixdat_freeze <- read_csv("S2_Data.csv")
fixdat_freeze$code <- factor(fixdat_freeze$code)
fixdat_freeze$group <- factor(fixdat_freeze$group, levels = c("Novice", "Amateur", "Expert"))
fixdat_freeze$condition <- factor(fixdat_freeze$condition)
fixdat_freeze$trial <- factor(fixdat_freeze$trial)
fixdat_freeze$video <- factor(fixdat_freeze$video)
fixdat_freeze$response <- factor(fixdat_freeze$response)
fixdat_freeze$phase <- factor(fixdat_freeze$phase)

fixdat_freeze <- filter(fixdat_freeze,
                 code != 3,
                 code != 14,
                 code != 17,
                 code != 43,
                 code != 50,
                 code != 53)

fixdat_freeze <- filter(fixdat_freeze,
                 phase == "Freeze")

fixdat_freeze <- filter(fixdat_freeze,
                 duration == end-onset,
                 gaze_x <= 960,
                 gaze_x >= -960,
                 gaze_y <= 540,
                 gaze_y >= -540)

fixdat_freeze <- filter(fixdat_freeze,
                 !(code == 2 & condition == "ExpBC" & trial %in% c(16, 17, 14, 19, 20)),
                 !(code == 2 & condition == "ExpBP" & trial %in% c(9, 27)),
                 !(code == 2 & condition == "ExpFC" & trial %in% c(33, 38, 18, 27, 36, 35)),
                 !(code == 4 & condition == "ExpBP" & trial %in% c(32)),
                 !(code == 10 & condition == "ExpBP" & trial %in% c(33)),
                 !(code == 19 & condition == "ExpBP" & trial %in% c(19)),
                 !(code == 19 & condition == "ExpFC" & trial %in% c(3, 6)),
                 !(code == 27 & condition == "ExpBC" & trial %in% c(10)),
                 !(code == 37 & condition == "ExpFC" & trial %in% c(5, 15, 28)),
                 !(code == 41 & condition == "ExpBC" & trial %in% c(25)))

fixdat_freeze_clean <- fixdat_freeze |>
  filter(phase == "Freeze")
fixdat_freeze_clean$task <- NA
fixdat_freeze_clean$task[fixdat_freeze_clean$condition == "ExpBC" | fixdat_freeze_clean$condition == "ExpFC"] <- "Control"
fixdat_freeze_clean$task[fixdat_freeze_clean$condition == "ExpBP" | fixdat_freeze_clean$condition == "ExpFP"] <- "Prediction"
fixdat_freeze_clean <- fixdat_freeze_clean |>
  group_by(code, group, task, phase, video) |>
  summarise(duration = mean(duration), 
            duration_log = mean(log(duration)), 
            number = sum(phase == "Freeze"), 
            number_s = (sum(phase == "Freeze") / 0.5)) |> 
  tibble()
fixdat_freeze_clean$task <- factor(fixdat_freeze_clean$task)
fixdat_freeze_clean$task <- factor(fixdat_freeze_clean$task, levels = c("Prediction", "Control"))
fixdat_freeze_clean$phase <- factor(fixdat_freeze_clean$phase)

### Count (Mean Number; as Freeze phase was only 500 ms)----

#### Descriptives----

desc_freeze_fixnum <- fixdat_freeze_clean |>
  select(code, group, task, phase, video, number) |>
  group_by(code, group, task, phase) |>
  summarise(number = mean(number)) |>
  tibble()

desc_freeze_fixnum|>
  group_by(group, task, phase) |>
  get_summary_stats(type = "common") |>
  as.data.frame()

#### Model----

mod_freeze_fixnum <- lmer(number ~ group*task + (1|code) + (task|video), 
                   data = fixdat_freeze_clean, control = lmerControl(optimizer = "bobyqa", optCtrl = list(maxfun = 1e5)))
summary(mod_freeze_fixnum)
aov_freeze_fixnum <- anova(mod_freeze_fixnum)
aov_freeze_fixnum

#### Pairwise comparisons - "group"----

em_freeze_fixnum <- emmeans(mod_freeze_fixnum, ~ group*task, lmerTest.limit = 14235, lmer.df = "satterthwaite")
pa_freeze_fixnum <- as.data.frame(pairs(em_freeze_fixnum, simple = "group", adjust = "BH"))
pa_freeze_fixnum

# Effect sizes for pairwise comparisons - "group"

vc_temp <- data.frame(VarCorr(mod_freeze_fixnum))
totSD_temp <- sqrt(sum(vc_temp$vcov))
es_freeze_fixnum <- as.data.frame(summary(eff_size(pairs(em_freeze_fixnum, simple = "group", adjust = "BH"), 
                                            sigma = totSD_temp, edf = 62, method = "identity")))
table_freeze_fixnum <- cbind(pa_freeze_fixnum, es_freeze_fixnum[,c(3)])
colnames(table_freeze_fixnum)[ncol(table_freeze_fixnum)] <- "effect.size"
table_freeze_fixnum

#### Model diagnostics----

vif(mod_freeze_fixnum)
fixdat_freeze_clean$number_s_resid <- residuals(mod_freeze_fixnum)
fixdat_freeze_clean$number_s_fitted <- fitted(mod_freeze_fixnum)
fixdat_freeze_clean |>
  group_by(group, phase, task) |>
  summarise(skewness = skewness(number_s_resid), 
            kurtosis = kurtosis(number_s_resid))
fixdat_freeze_clean |>
  ggqqplot("number_s_resid", ggtheme = theme_light()) +
  facet_grid(group ~ phase*task)
fixdat_freeze_clean |>
  ggplot(aes(x = number_s_resid)) +
  geom_histogram() +
  facet_grid(group ~ phase*task) +
  theme_minimal()
fixdat_freeze_clean |>
  ggplot(aes(x = number_s_resid, y = number_s_fitted)) +
  geom_point() +
  facet_grid(group ~ phase*task) +
  theme_minimal()

#### Boxplots----

fixdat_freeze_clean_viz_num <- fixdat_freeze_clean |>
  select(code, group, task, phase, video, number) |>
  group_by(code, group, task, phase) |>
  summarise(number = mean(number)) |>
  tibble()

fixdat_freeze_clean_viz_num |>
  filter(phase == "Freeze") |>
  ggplot(aes(x = group, y = number, colour = group)) +
  geom_boxplot(outlier.shape = NA,
               width = 0.25,
               position = position_nudge(x = 0.1)) +
  geom_bracket(xmin = "Novice", 
               xmax = "Expert", 
               y.position = 1.4,
               label = "*",
               color = "black",
               position = position_nudge(x = 0.1),
               data = fixdat_freeze_clean_viz_num[fixdat_freeze_clean_viz_num$phase == "Freeze" & fixdat_freeze_clean_viz_num$task == "Prediction",]) +
  stat_summary(fun = "mean", 
               geom = "point",
               shape = 18,
               size = 2.5,
               position = position_nudge(x = 0.1)) +
  stat_summary(fun.data = "mean_se", 
               geom = "errorbar",
               width = 0.2,
               position = position_nudge(x = 0.1)) +
  geom_jitter(aes(x = stage(start = group, after_scale = x - 0.1)),
              size = 0.9,
              alpha = 0.3,
              width = 0.02) +
  theme_minimal() +
  labs(y = "Freeze Fixation Count [Mean #]") +
  facet_wrap(~ task) +
  scale_color_manual(values = c("Novice" = "red", "Amateur" = "darkmagenta", "Expert" = "blue")) +
  theme(axis.line = element_line(), 
        axis.text.y = element_text(size = 10, colour = "black"),
        axis.title.y = element_text(size = 10, colour = "black"),
        axis.text.x = element_text(size = 10, colour = "black"),
        axis.title.x = element_blank(),
        legend.text = element_text(size = 10, colour = "black"),
        legend.title = element_blank(),
        legend.position = "none",
        strip.text.x = element_text(size = 10, colour = "black"),
        panel.border = element_rect(colour = "black", fill=NA))
